# Supplementary material for: Identification and validation of a novel mitochondrion-related gene signature for diagnosis and immune infiltration in sepsis
Source: Front Immunol. 2023 Jun 15;14:1196306. doi: 10.3389/fimmu.2023.1196306 (PMC10310918; doi:10.3389/fimmu.2023.1196306)
Supplement: Supplementary file 3 [file Table_2.xlsx]

## Sheet: Sheet1
Table S2. Clinical information of septic patients and controls included in the GSE65682 dataset.
accession	title	platform	source	molecule	age	thrombocytopenia	pneumonia diagnoses	endotype-cohort	diabetes-mellitus	gender	icu-acquired-infectior-paired	endotype-class	time-to-event-28days	mortality-event-28days	abdominal-sepsis-and-controls	icu-acquired-infection
GSM1602801	intensive-care unit patient [03_04_2013_B02_3270]	GPL13667	whole blood	total RNA	64	NA	no-cap	NA	NA	male	NA	NA	NA	NA	NA	NA
GSM1602802	intensive-care unit patient [03_04_2013_B06_1793]	GPL13667	whole blood	total RNA	46	NA	cap	discovery	No_DM	female	NA	Mars2	28	0	NA	No_ICUA
GSM1602803	intensive-care unit patient [03_04_2013_B07_3252]	GPL13667	whole blood	total RNA	69	NA	cap	discovery	No_DM	male	NA	Mars2	28	0	NA	NA
GSM1602804	intensive-care unit patient [03_04_2013_B08_3242]	GPL13667	whole blood	total RNA	60	NA	no-cap	NA	NA	male	NA	NA	NA	NA	NA	NA
GSM1602805	intensive-care unit patient [03_04_2013_C08_2736]	GPL13667	whole blood	total RNA	64	NA	cap	discovery	No_DM	female	NA	Mars2	28	0	NA	No_ICUA
GSM1602806	intensive-care unit patient [03_04_2013_E06_526]	GPL13667	whole blood	total RNA	54	NA	no-cap	NA	NA	male	NA	NA	NA	NA	NA	NA
GSM1602807	healthy subject [03_04_2013_E09_hv59]	GPL13667	whole blood	total RNA	31	NA	NA	NA	NA	male	healthy	NA	NA	NA	NA	healthy
GSM1602808	intensive-care unit patient [03_04_2013_F02_2618]	GPL13667	whole blood	total RNA	59	NA	no-cap	NA	NA	male	NA	NA	NA	NA	NA	NA
GSM1602809	healthy subject [03_04_2013_F10_hv49]	GPL13667	whole blood	total RNA	26	NA	NA	NA	NA	male	healthy	NA	NA	NA	NA	healthy
GSM1602810	intensive-care unit patient [03_04_2013_G07_3147]	GPL13667	whole blood	total RNA	77	C_low	cap	discovery	DM	male	NA	Mars3	28	0	NA	NA
GSM1602811	intensive-care unit patient [03_04_2013_H02_2404]	GPL13667	whole blood	total RNA	63	NA	cap	discovery	No_DM	female	NA	Mars4	28	0	NA	ICUA
GSM1602812	intensive-care unit patient [03_04_2013_H05_544]	GPL13667	whole blood	total RNA	71	NA	cap	discovery	No_DM	female	NA	Mars1	28	0	NA	No_ICUA
GSM1602813	intensive-care unit patient [03_04_2013_H09_2480]	GPL13667	whole blood	total RNA	73	NA	cap	discovery	No_DM	female	NA	Mars1	4	1	NA	No_ICUA
GSM1602814	intensive-care unit patient [05_03_2013_A03_2572276]	GPL13667	whole blood	total RNA	59	NA	no-cap	NA	NA	female	NA	NA	NA	NA	NA	NA
GSM1602815	intensive-care unit patient [05_03_2013_A10_408]	GPL13667	whole blood	total RNA	61	D_normal	cap	discovery	No_DM	female	NA	Mars2	28	0	NA	NA
GSM1602816	intensive-care unit patient [05_03_2013_B05_2590193]	GPL13667	whole blood	total RNA	84	C_low	cap	validation	No_DM	female	NA	Mars3	28	0	NA	No_ICUA
GSM1602817	intensive-care unit patient [05_03_2013_B12_2165]	GPL13667	whole blood	total RNA	67	NA	no-cap	NA	NA	male	NA	NA	NA	NA	NA	NA
GSM1602818	intensive-care unit patient [05_03_2013_C04_2405776]	GPL13667	whole blood	total RNA	62	B_medium_low	cap	validation	No_DM	male	NA	Mars1	28	0	NA	No_ICUA
GSM1602819	intensive-care unit patient [05_03_2013_C06_2404709]	GPL13667	whole blood	total RNA	71	NA	cap	validation	No_DM	male	ADMIS_NO_ICUAI	Mars2	28	0	NA	No_ICUA
GSM1602820	intensive-care unit patient [05_03_2013_C12_2123]	GPL13667	whole blood	total RNA	61	NA	cap	discovery	No_DM	male	NA	Mars3	28	0	NA	No_ICUA
GSM1602821	intensive-care unit patient [05_03_2013_D01_383]	GPL13667	whole blood	total RNA	67	NA	no-cap	NA	NA	female	NA	NA	NA	NA	NA	NA
GSM1602822	intensive-care unit patient [05_03_2013_E11_605]	GPL13667	whole blood	total RNA	32	NA	no-cap	NA	NA	male	NA	NA	NA	NA	NA	NA
GSM1602823	intensive-care unit patient [05_03_2013_F01_2177356]	GPL13667	whole blood	total RNA	52	NA	cap	validation	NA	male	NA	Mars1	17	1	NA	NA
GSM1602824	intensive-care unit patient [05_03_2013_G02_2106085]	GPL13667	whole blood	total RNA	32	NA	cap	validation	No_DM	male	NA	Mars1	28	0	NA	No_ICUA
GSM1602825	intensive-care unit patient [05_03_2013_H09_1052]	GPL13667	whole blood	total RNA	78	NA	cap	discovery	No_DM	female	NA	Mars2	28	0	NA	No_ICUA
GSM1602826	intensive-care unit patient [06_02_2013_C05_2095]	GPL13667	whole blood	total RNA	70	NA	cap	discovery	No_DM	male	Admis_ICUAI	Mars2	28	0	NA	ICUA
GSM1602827	intensive-care unit patient [06_02_2013_E04_218]	GPL13667	whole blood	total RNA	62	NA	cap	discovery	No_DM	female	NA	Mars3	28	0	NA	No_ICUA
GSM1602828	intensive-care unit patient [06_02_2013_F02_2669401]	GPL13667	whole blood	total RNA	54	NA	no-cap	NA	NA	female	NA	NA	NA	NA	NA	NA
GSM1602829	intensive-care unit patient [06_02_2013_F04_2664986]	GPL13667	whole blood	total RNA	63	NA	cap	validation	No_DM	male	NA	Mars2	28	0	NA	NA
GSM1602830	intensive-care unit patient [06_02_2013_F11_1498]	GPL13667	whole blood	total RNA	47	NA	cap	discovery	No_DM	male	NA	Mars2	28	0	NA	NA
GSM1602831	intensive-care unit patient [06_02_2013_F12_2586738]	GPL13667	whole blood	total RNA	79	NA	cap	validation	DM	male	NA	Mars2	28	0	NA	No_ICUA
GSM1602832	intensive-care unit patient [06_02_2013_G01_2392950]	GPL13667	whole blood	total RNA	61	D_normal	cap	validation	DM	female	NA	Mars3	28	0	NA	NA
GSM1602833	intensive-care unit patient [06_02_2013_G02_2709216]	GPL13667	whole blood	total RNA	28	NA	cap	NA	DM	female	NA	NA	NA	NA	NA	No_ICUA
GSM1602834	intensive-care unit patient [06_02_2013_H03_2731081]	GPL13667	whole blood	total RNA	81	NA	cap	validation	No_DM	male	NA	Mars2	28	0	NA	NA
GSM1602835	intensive-care unit patient [07_03_2013_A04_1171]	GPL13667	whole blood	total RNA	63	NA	no-cap	NA	NA	male	NA	NA	NA	NA	NA	NA
GSM1602836	intensive-care unit patient [07_03_2013_A11_2000]	GPL13667	whole blood	total RNA	67	NA	cap	discovery	No_DM	male	NA	Mars3	28	0	NA	NA
GSM1602837	intensive-care unit patient [07_03_2013_B09_2107380]	GPL13667	whole blood	total RNA	25	NA	cap	validation	No_DM	male	NA	Mars2	28	0	NA	NA
GSM1602838	intensive-care unit patient [07_03_2013_B10_2545687]	GPL13667	whole blood	total RNA	50	NA	cap	validation	DM	male	NA	Mars3	28	0	NA	ICUA
GSM1602839	intensive-care unit patient [07_03_2013_C09_2684834]	GPL13667	whole blood	total RNA	84	NA	cap	validation	DM	male	NA	Mars2	12	1	NA	ICUA
GSM1602840	intensive-care unit patient [07_03_2013_F02_1695]	GPL13667	whole blood	total RNA	18	NA	cap	discovery	No_DM	female	NA	Mars2	28	0	NA	NA
GSM1602841	intensive-care unit patient [07_03_2013_F08_2757591]	GPL13667	whole blood	total RNA	68	NA	cap	validation	No_DM	female	NA	Mars2	28	0	NA	No_ICUA
GSM1602842	intensive-care unit patient [07_03_2013_G02_873]	GPL13667	whole blood	total RNA	64	NA	cap	discovery	No_DM	female	NA	Mars2	28	0	NA	No_ICUA
GSM1602843	intensive-care unit patient [07_03_2013_G12_1272]	GPL13667	whole blood	total RNA	48	NA	cap	discovery	No_DM	female	NA	Mars4	28	0	NA	No_ICUA
GSM1602844	intensive-care unit patient [07_03_2013_H01_1281]	GPL13667	whole blood	total RNA	76	NA	cap	discovery	No_DM	male	NA	Mars2	7	1	NA	No_ICUA
GSM1602845	intensive-care unit patient [12_03_2013_A07_2463040]	GPL13667	whole blood	total RNA	58	NA	cap	validation	DM	male	NA	Mars2	28	0	NA	NA
GSM1602846	intensive-care unit patient [12_03_2013_B04_2459139]	GPL13667	whole blood	total RNA	21	NA	cap	validation	No_DM	male	NA	Mars3	28	0	NA	No_ICUA
GSM1602847	intensive-care unit patient [12_03_2013_E10_643]	GPL13667	whole blood	total RNA	43	A_very_low	cap	discovery	No_DM	male	NA	Mars3	28	0	NA	No_ICUA
GSM1602848	intensive-care unit patient [12_03_2013_G10_2028]	GPL13667	whole blood	total RNA	61	NA	cap	discovery	No_DM	male	NA	Mars1	28	0	NA	No_ICUA
GSM1602849	intensive-care unit patient [12_03_2013_H12_602]	GPL13667	whole blood	total RNA	74	NA	cap	discovery	No_DM	male	NA	Mars4	11	1	NA	No_ICUA
GSM1602850	intensive-care unit patient [13_02_2013_A08_2138225]	GPL13667	whole blood	total RNA	25	D_normal	cap	validation	No_DM	male	NA	Mars2	28	0	NA	No_ICUA
GSM1602851	intensive-care unit patient [13_02_2013_B06_2262695]	GPL13667	whole blood	total RNA	85	NA	cap	validation	No_DM	female	NA	Mars3	14	1	NA	ICUA
GSM1602852	intensive-care unit patient [13_02_2013_B10_1521]	GPL13667	whole blood	total RNA	26	A_very_low	cap	discovery	No_DM	female	Admis_ICUAI	Mars1	28	0	NA	ICUA
GSM1602853	intensive-care unit patient [13_02_2013_C12_338]	GPL13667	whole blood	total RNA	72	NA	cap	discovery	DM	female	NA	Mars3	28	0	NA	No_ICUA
GSM1602854	intensive-care unit patient [13_02_2013_D08_1850]	GPL13667	whole blood	total RNA	48	NA	no-cap	NA	NA	female	NA	NA	NA	NA	NA	NA
GSM1602855	intensive-care unit patient [13_02_2013_E04_882]	GPL13667	whole blood	total RNA	47	A_very_low	cap	discovery	No_DM	male	Admis_ICUAI	Mars2	28	0	NA	ICUA
GSM1602856	intensive-care unit patient [13_02_2013_F06_1988]	GPL13667	whole blood	total RNA	63	NA	cap	discovery	DM	male	ADMIS_NO_ICUAI	Mars3	28	0	NA	No_ICUA
GSM1602857	intensive-care unit patient [13_02_2013_F12_2246]	GPL13667	whole blood	total RNA	86	NA	cap	discovery	DM	female	NA	Mars3	28	0	NA	No_ICUA
GSM1602858	intensive-care unit patient [13_03_2013_A05_2311555]	GPL13667	whole blood	total RNA	53	D_normal	cap	validation	No_DM	male	Admis_ICUAI	Mars2	15	1	NA	ICUA
GSM1602859	intensive-care unit patient [13_03_2013_C03_732]	GPL13667	whole blood	total RNA	68	NA	cap	discovery	No_DM	male	NA	Mars2	28	0	NA	NA
GSM1602860	intensive-care unit patient [13_03_2013_C10_2886199]	GPL13667	whole blood	total RNA	69	NA	cap	validation	No_DM	male	NA	Mars3	28	0	NA	No_ICUA
GSM1602861	intensive-care unit patient [13_03_2013_D08_2151524]	GPL13667	whole blood	total RNA	62	NA	cap	validation	No_DM	male	NA	Mars2	28	0	NA	No_ICUA
GSM1602862	healthy subject [13_03_2013_F09_hv45]	GPL13667	whole blood	total RNA	66	NA	NA	NA	NA	male	healthy	NA	NA	NA	NA	healthy
GSM1602863	intensive-care unit patient [13_03_2013_F11_2862824]	GPL13667	whole blood	total RNA	72	D_normal	cap	validation	DM	female	NA	Mars2	1	1	NA	NA
GSM1602864	healthy subject [13_03_2013_F12_hv32]	GPL13667	whole blood	total RNA	30	NA	NA	NA	NA	male	healthy	NA	NA	NA	NA	healthy
GSM1602865	intensive-care unit patient [13_03_2013_H02_2173]	GPL13667	whole blood	total RNA	53	NA	no-cap	NA	NA	male	NA	NA	NA	NA	NA	NA
GSM1602866	intensive-care unit patient [13_03_2013_H06_2809208]	GPL13667	whole blood	total RNA	63	NA	cap	validation	No_DM	male	NA	Mars4	28	0	NA	No_ICUA
GSM1602867	intensive-care unit patient [13_03_2013_H10_821]	GPL13667	whole blood	total RNA	77	NA	no-cap	NA	NA	male	NA	NA	NA	NA	NA	NA
GSM1602868	intensive-care unit patient [14_03_2013_A08_948]	GPL13667	whole blood	total RNA	61	NA	cap	discovery	No_DM	male	NA	Mars4	2	1	NA	No_ICUA
GSM1602869	intensive-care unit patient [14_03_2013_A09_399]	GPL13667	whole blood	total RNA	67	A_very_low	cap	discovery	No_DM	male	NA	Mars1	28	0	NA	No_ICUA
GSM1602870	healthy subject [14_03_2013_A10_hv35]	GPL13667	whole blood	total RNA	41	NA	NA	NA	NA	female	healthy	NA	NA	NA	NA	healthy
GSM1602871	healthy subject [14_03_2013_A12_hv21]	GPL13667	whole blood	total RNA	63	NA	NA	NA	NA	male	healthy	NA	NA	NA	NA	healthy
GSM1602872	healthy subject [14_03_2013_B03_hv15]	GPL13667	whole blood	total RNA	72	NA	NA	NA	NA	female	healthy	NA	NA	NA	NA	healthy
GSM1602873	intensive-care unit patient [14_03_2013_B06_2952545]	GPL13667	whole blood	total RNA	81	NA	cap	validation	No_DM	male	NA	Mars2	28	0	NA	No_ICUA
GSM1602874	healthy subject [14_03_2013_B10_hv40]	GPL13667	whole blood	total RNA	34	NA	NA	NA	NA	male	healthy	NA	NA	NA	NA	healthy
GSM1602875	healthy subject [14_03_2013_C02_hv56]	GPL13667	whole blood	total RNA	31	NA	NA	NA	NA	male	healthy	NA	NA	NA	NA	healthy
GSM1602876	healthy subject [14_03_2013_C05_hv52]	GPL13667	whole blood	total RNA	63	NA	NA	NA	NA	male	healthy	NA	NA	NA	NA	healthy
GSM1602877	intensive-care unit patient [14_03_2013_C08_2753480]	GPL13667	whole blood	total RNA	71	NA	no-cap	NA	NA	male	NA	NA	NA	NA	NA	NA
GSM1602878	intensive-care unit patient [14_03_2013_D08_1973]	GPL13667	whole blood	total RNA	65	NA	cap	discovery	No_DM	female	NA	Mars1	28	0	NA	NA
GSM1602879	intensive-care unit patient [14_03_2013_D09_2500051]	GPL13667	whole blood	total RNA	59	NA	cap	validation	No_DM	male	NA	Mars3	28	0	NA	No_ICUA
GSM1602880	intensive-care unit patient [14_03_2013_D11_2213154]	GPL13667	whole blood	total RNA	22	A_very_low	cap	validation	No_DM	female	NA	Mars3	0	1	NA	NA
GSM1602921	intensive-care unit patient [20_03_2013_G03_2458108]	GPL13667	whole blood	total RNA	29	NA	cap	validation	DM	female	NA	Mars4	28	0	NA	No_ICUA
GSM1602922	intensive-care unit patient [20_03_2013_G12_2343]	GPL13667	whole blood	total RNA	81	NA	cap	discovery	DM	female	NA	Mars2	28	0	NA	No_ICUA
GSM1602923	intensive-care unit patient [20_03_2013_H01_2340]	GPL13667	whole blood	total RNA	40	NA	cap	discovery	No_DM	female	NA	Mars2	1	1	NA	NA
GSM1602924	intensive-care unit patient [20_03_2013_H02_2329]	GPL13667	whole blood	total RNA	45	A_very_low	cap	discovery	No_DM	male	NA	Mars2	28	0	NA	No_ICUA
GSM1602925	intensive-care unit patient [21_03_2013_C08_2654]	GPL13667	whole blood	total RNA	59	NA	cap	discovery	DM	male	NA	Mars4	28	0	NA	No_ICUA
GSM1602926	intensive-care unit patient [21_03_2013_D05_2637]	GPL13667	whole blood	total RNA	71	NA	no-cap	NA	NA	male	NA	NA	NA	NA	NA	NA
GSM1602927	intensive-care unit patient [21_03_2013_D11_2545]	GPL13667	whole blood	total RNA	82	B_medium_low	cap	discovery	No_DM	female	NA	Mars4	0	1	NA	NA
GSM1602928	intensive-care unit patient [21_03_2013_E02_2536]	GPL13667	whole blood	total RNA	77	A_very_low	cap	discovery	No_DM	female	NA	Mars2	14	1	NA	ICUA
GSM1602929	intensive-care unit patient [21_03_2013_E05_2516]	GPL13667	whole blood	total RNA	64	NA	cap	discovery	DM	male	NA	Mars2	28	0	NA	NA
GSM1602930	intensive-care unit patient [21_03_2013_F01_2475]	GPL13667	whole blood	total RNA	69	NA	cap	discovery	No_DM	female	NA	Mars3	28	0	NA	No_ICUA
GSM1602931	intensive-care unit patient [21_03_2013_F04_2468]	GPL13667	whole blood	total RNA	73	NA	cap	discovery	No_DM	female	NA	Mars4	20	1	NA	No_ICUA
GSM1602932	intensive-care unit patient [21_03_2013_G03_2384]	GPL13667	whole blood	total RNA	61	NA	cap	discovery	No_DM	male	NA	Mars2	15	1	NA	No_ICUA
GSM1602933	intensive-care unit patient [21_03_2013_G07_2406]	GPL13667	whole blood	total RNA	71	NA	cap	discovery	DM	male	NA	Mars1	28	0	NA	No_ICUA
GSM1602934	intensive-care unit patient [21_03_2013_G08_2955]	GPL13667	whole blood	total RNA	52	A_very_low	cap	discovery	No_DM	female	NA	Mars4	22	1	NA	No_ICUA
GSM1602935	intensive-care unit patient [21_03_2013_H10_2924]	GPL13667	whole blood	total RNA	77	NA	cap	discovery	No_DM	male	NA	Mars1	28	0	NA	No_ICUA
GSM1602936	intensive-care unit patient [22_01_2013_A03_2023712]	GPL13667	whole blood	total RNA	77	NA	cap	validation	DM	female	NA	Mars2	28	0	NA	No_ICUA
GSM1602937	intensive-care unit patient [22_01_2013_A05_2245624]	GPL13667	whole blood	total RNA	63	NA	cap	validation	No_DM	female	NA	Mars1	28	0	NA	No_ICUA
GSM1602938	intensive-care unit patient [22_01_2013_A07_306]	GPL13667	whole blood	total RNA	75	NA	no-cap	NA	NA	female	NA	NA	NA	NA	NA	NA
GSM1602939	intensive-care unit patient [22_01_2013_A11_2587750]	GPL13667	whole blood	total RNA	51	NA	no-cap	NA	NA	female	NA	NA	NA	NA	NA	NA
GSM1602940	intensive-care unit patient [22_01_2013_B03_2764528]	GPL13667	whole blood	total RNA	70	B_medium_low	cap	validation	DM	male	NA	Mars1	28	0	NA	ICUA
GSM1602941	intensive-care unit patient [22_01_2013_C11_316]	GPL13667	whole blood	total RNA	32	NA	no-cap	NA	NA	female	NA	NA	NA	NA	NA	NA
GSM1602942	intensive-care unit patient [22_01_2013_D12_2402042]	GPL13667	whole blood	total RNA	23	B_medium_low	cap	validation	No_DM	male	NA	Mars2	28	1	NA	ICUA
GSM1602943	intensive-care unit patient [22_01_2013_E09_1552]	GPL13667	whole blood	total RNA	48	NA	cap	discovery	No_DM	female	NA	Mars3	16	1	NA	No_ICUA
GSM1602944	intensive-care unit patient [22_01_2013_E11_2533256]	GPL13667	whole blood	total RNA	61	NA	cap	validation	No_DM	male	NA	Mars3	28	0	NA	No_ICUA
GSM1602945	intensive-care unit patient [22_01_2013_G09_2318433]	GPL13667	whole blood	total RNA	70	NA	cap	validation	DM	female	NA	Mars4	28	0	NA	No_ICUA
GSM1602946	intensive-care unit patient [22_01_2013_H10_2428168]	GPL13667	whole blood	total RNA	77	D_normal	cap	validation	No_DM	male	NA	Mars2	8	1	NA	No_ICUA
GSM1602947	intensive-care unit patient [22_01_2013_H12_2606322]	GPL13667	whole blood	total RNA	75	NA	cap	NA	No_DM	male	NA	NA	NA	NA	NA	No_ICUA
GSM1602948	healthy subject [26_03_2013_A04_hv22]	GPL13667	whole blood	total RNA	60	NA	NA	NA	NA	male	healthy	NA	NA	NA	NA	healthy
GSM1602949	intensive-care unit patient [26_03_2013_A06_579]	GPL13667	whole blood	total RNA	78	NA	no-cap	NA	NA	male	NA	NA	NA	NA	NA	NA
GSM1602950	intensive-care unit patient [26_03_2013_B10_2274]	GPL13667	whole blood	total RNA	78	NA	cap	discovery	No_DM	female	NA	Mars3	28	0	NA	No_ICUA
GSM1602951	intensive-care unit patient [26_03_2013_D02_2758]	GPL13667	whole blood	total RNA	81	NA	no-cap	NA	NA	female	NA	NA	NA	NA	NA	NA
GSM1602952	intensive-care unit patient [26_03_2013_E02_2718]	GPL13667	whole blood	total RNA	48	B_medium_low	cap	discovery	No_DM	male	NA	Mars3	28	0	NA	NA
GSM1602953	intensive-care unit patient [26_03_2013_E11_2659]	GPL13667	whole blood	total RNA	54	NA	cap	discovery	DM	female	NA	Mars1	28	0	NA	No_ICUA
GSM1602954	healthy subject [26_03_2013_F06_hv42]	GPL13667	whole blood	total RNA	35	NA	NA	NA	NA	female	healthy	NA	NA	NA	NA	healthy
GSM1602955	intensive-care unit patient [26_03_2013_F08_3071]	GPL13667	whole blood	total RNA	73	NA	no-cap	NA	NA	male	NA	NA	NA	NA	NA	NA
GSM1602956	healthy subject [26_03_2013_F09_hv57]	GPL13667	whole blood	total RNA	30	NA	NA	NA	NA	female	healthy	NA	NA	NA	NA	healthy
GSM1602957	healthy subject [26_03_2013_F12_hv44]	GPL13667	whole blood	total RNA	32	NA	NA	NA	NA	male	healthy	NA	NA	NA	NA	healthy
GSM1602958	intensive-care unit patient [26_03_2013_G09_3005]	GPL13667	whole blood	total RNA	48	C_low	cap	discovery	No_DM	male	NA	Mars4	28	0	NA	No_ICUA
GSM1602959	intensive-care unit patient [26_03_2013_G10_3079]	GPL13667	whole blood	total RNA	67	NA	no-cap	NA	NA	male	NA	NA	NA	NA	NA	NA
GSM1602960	healthy subject [26_03_2013_G11_hv70]	GPL13667	whole blood	total RNA	27	NA	NA	NA	NA	female	healthy	NA	NA	NA	NA	healthy
GSM1602961	healthy subject [26_03_2013_H10_hv69]	GPL13667	whole blood	total RNA	24	NA	NA	NA	NA	female	healthy	NA	NA	NA	NA	healthy
GSM1602962	healthy subject [26_03_2013_H12_hv48]	GPL13667	whole blood	total RNA	29	NA	NA	NA	NA	male	healthy	NA	NA	NA	NA	healthy
GSM1602963	healthy subject [27_03_2013_A03_hv33]	GPL13667	whole blood	total RNA	26	NA	NA	NA	NA	female	healthy	NA	NA	NA	NA	healthy
GSM1602964	healthy subject [27_03_2013_A11_hv68]	GPL13667	whole blood	total RNA	26	NA	NA	NA	NA	male	healthy	NA	NA	NA	NA	healthy
GSM1602965	intensive-care unit patient [27_03_2013_B12_1109]	GPL13667	whole blood	total RNA	63	NA	no-cap	NA	NA	female	NA	NA	NA	NA	NA	NA
GSM1602966	healthy subject [27_03_2013_C05_hv24]	GPL13667	whole blood	total RNA	64	NA	NA	NA	NA	female	healthy	NA	NA	NA	NA	healthy
GSM1602967	intensive-care unit patient [27_03_2013_C08_580]	GPL13667	whole blood	total RNA	48	NA	no-cap	NA	NA	female	NA	NA	NA	NA	NA	NA
GSM1602968	intensive-care unit patient [27_03_2013_D02_2209803]	GPL13667	whole blood	total RNA	68	NA	cap	validation	DM	male	NA	Mars1	28	0	NA	No_ICUA
GSM1602969	healthy subject [27_03_2013_D03_hv13]	GPL13667	whole blood	total RNA	69	NA	NA	NA	NA	female	healthy	NA	NA	NA	NA	healthy
GSM1602970	intensive-care unit patient [27_03_2013_D07_2642319]	GPL13667	whole blood	total RNA	48	NA	no-cap	NA	NA	male	NA	NA	NA	NA	NA	NA
GSM1602971	intensive-care unit patient [27_03_2013_E03_1701]	GPL13667	whole blood	total RNA	57	NA	no-cap	NA	NA	male	NA	NA	NA	NA	NA	NA
GSM1602972	intensive-care unit patient [27_03_2013_F07_3404]	GPL13667	whole blood	total RNA	46	NA	no-cap	NA	NA	male	NA	NA	NA	NA	NA	NA
GSM1602973	intensive-care unit patient [27_03_2013_F08_3395]	GPL13667	whole blood	total RNA	77	NA	cap	discovery	No_DM	male	NA	Mars1	28	0	NA	NA
GSM1602974	intensive-care unit patient [27_03_2013_F10_3351]	GPL13667	whole blood	total RNA	70	NA	cap	discovery	No_DM	female	NA	Mars1	28	0	NA	NA
GSM1602975	intensive-care unit patient [27_03_2013_G01_2769]	GPL13667	whole blood	total RNA	61	NA	cap	discovery	No_DM	male	ADMIS_NO_ICUAI	Mars2	28	0	NA	No_ICUA
GSM1602976	intensive-care unit patient [27_03_2013_H05_3266]	GPL13667	whole blood	total RNA	40	NA	cap	discovery	No_DM	male	NA	Mars1	28	0	NA	No_ICUA
GSM1691861	intensive-care unit patient [03_04_2013_A01_3213]	GPL13667	whole blood	total RNA	83	NA	hap	discovery	NA	female	NA	Mars1	6	1	NA	NA
GSM1691862	intensive-care unit patient [03_04_2013_A02_3210]	GPL13667	whole blood	total RNA	50	NA	NA	NA	NA	male	NA	NA	NA	NA	NA	NA
GSM1691863	intensive-care unit patient [03_04_2013_A03_3199]	GPL13667	whole blood	total RNA	38	C_low	hap	discovery	No_DM	male	NA	Mars2	28	0	NA	No_ICUA
GSM1691864	intensive-care unit patient [03_04_2013_A05_3193]	GPL13667	whole blood	total RNA	81	NA	hap	discovery	DM	male	NA	Mars3	12	1	NA	No_ICUA
GSM1691865	intensive-care unit patient [03_04_2013_A06_3191]	GPL13667	whole blood	total RNA	57	NA	hap	discovery	No_DM	male	NA	Mars2	28	0	NA	No_ICUA
GSM1691866	intensive-care unit patient [03_04_2013_A07_3170]	GPL13667	whole blood	total RNA	30	NA	hap	discovery	No_DM	male	NA	Mars1	28	0	NA	No_ICUA
GSM1691867	intensive-care unit patient [03_04_2013_A09_3172]	GPL13667	whole blood	total RNA	69	NA	hap	discovery	No_DM	female	NA	Mars1	28	0	NA	No_ICUA
GSM1691868	intensive-care unit patient [03_04_2013_A10_3165]	GPL13667	whole blood	total RNA	61	NA	cap	discovery	DM	male	NA	Mars1	7	1	NA	No_ICUA
GSM1691869	intensive-care unit patient [03_04_2013_B03_2613163]	GPL13667	whole blood	total RNA	81	NA	NA	NA	NA	female	NA	NA	NA	NA	NA	NA
GSM1691870	intensive-care unit patient [03_04_2013_B04_3360]	GPL13667	whole blood	total RNA	63	NA	NA	NA	NA	male	NA	NA	NA	NA	NA	NA
GSM1691871	intensive-care unit patient [03_04_2013_B05_3273]	GPL13667	whole blood	total RNA	50	NA	NA	discovery	No_DM	female	NA	Mars2	28	0	abdo_s	No_ICUA
GSM1691873	intensive-care unit patient [03_04_2013_B11_2547]	GPL13667	whole blood	total RNA	56	NA	NA	discovery	No_DM	male	NA	Mars3	28	0	NA	NA
GSM1691874	intensive-care unit patient [03_04_2013_C01_2651]	GPL13667	whole blood	total RNA	32	NA	cap	discovery	No_DM	female	NA	Mars4	28	0	NA	No_ICUA
GSM1691875	intensive-care unit patient [03_04_2013_C02_2585]	GPL13667	whole blood	total RNA	68	NA	NA	discovery	DM	male	NA	Mars2	28	0	NA	No_ICUA
GSM1691876	intensive-care unit patient [03_04_2013_C04_1239.1]	GPL13667	whole blood	total RNA	69	NA	NA	NA	NA	female	NA	NA	NA	NA	NA	NA
GSM1691877	intensive-care unit patient [03_04_2013_C05_2611]	GPL13667	whole blood	total RNA	61	NA	NA	discovery	No_DM	male	NA	Mars1	28	0	abdo_s	No_ICUA
GSM1691878	intensive-care unit patient [03_04_2013_C06_2765]	GPL13667	whole blood	total RNA	59	NA	NA	discovery	NA	female	NA	Mars2	28	0	NA	No_ICUA
GSM1691879	intensive-care unit patient [03_04_2013_C07_2770]	GPL13667	whole blood	total RNA	52	NA	NA	NA	NA	male	NA	NA	NA	NA	NA	No_ICUA
GSM1691880	intensive-care unit patient [03_04_2013_C09_2694697]	GPL13667	whole blood	total RNA	77	NA	NA	validation	No_DM	male	NA	Mars1	11	1	NA	ICUA
GSM1691881	intensive-care unit patient [03_04_2013_C10_2920]	GPL13667	whole blood	total RNA	77	NA	NA	NA	NA	female	NA	NA	NA	NA	NA	NA
GSM1691882	intensive-care unit patient [03_04_2013_D01_2761]	GPL13667	whole blood	total RNA	63	NA	hap	discovery	DM	male	NA	Mars2	28	0	NA	No_ICUA
GSM1691883	intensive-care unit patient [03_04_2013_D03_2719]	GPL13667	whole blood	total RNA	65	NA	NA	discovery	NA	male	NA	Mars4	28	0	NA	No_ICUA
GSM1691884	intensive-care unit patient [03_04_2013_D06_2785]	GPL13667	whole blood	total RNA	71	NA	NA	discovery	DM	male	NA	Mars3	0	1	NA	NA
GSM1691885	intensive-care unit patient [03_04_2013_D07_2958]	GPL13667	whole blood	total RNA	50	NA	NA	discovery	DM	male	NA	Mars2	28	0	NA	No_ICUA
GSM1691886	intensive-care unit patient [03_04_2013_D08_1949]	GPL13667	whole blood	total RNA	49	A_very_low	NA	discovery	No_DM	female	NA	Mars4	28	0	NA	NA
GSM1691887	intensive-care unit patient [03_04_2013_D09_2149]	GPL13667	whole blood	total RNA	84	NA	NA	NA	NA	female	NA	NA	NA	NA	NA	NA
GSM1691888	intensive-care unit patient [03_04_2013_D12_2557847]	GPL13667	whole blood	total RNA	45	NA	NA	NA	NA	male	NA	NA	NA	NA	NA	NA
GSM1691889	intensive-care unit patient [03_04_2013_E01_1720]	GPL13667	whole blood	total RNA	74	NA	NA	NA	NA	male	NA	NA	NA	NA	NA	NA
GSM1691890	intensive-care unit patient [03_04_2013_E02_1726]	GPL13667	whole blood	total RNA	63	NA	NA	discovery	DM	female	NA	Mars4	28	0	NA	NA
GSM1691891	intensive-care unit patient [03_04_2013_E04_1485]	GPL13667	whole blood	total RNA	71	NA	NA	NA	NA	male	NA	NA	NA	NA	NA	NA
GSM1691892	intensive-care unit patient [03_04_2013_E05_530]	GPL13667	whole blood	total RNA	79	NA	NA	NA	NA	male	NA	NA	NA	NA	NA	NA
GSM1691893	intensive-care unit patient [03_04_2013_E08_1507]	GPL13667	whole blood	total RNA	68	NA	hap	discovery	No_DM	male	NA	Mars1	28	0	NA	No_ICUA
GSM1691894	intensive-care unit patient [03_04_2013_E10_1198]	GPL13667	whole blood	total RNA	84	NA	NA	NA	NA	male	NA	NA	NA	NA	NA	NA
GSM1691895	intensive-care unit patient [03_04_2013_E12_2452]	GPL13667	whole blood	total RNA	56	NA	hap	discovery	No_DM	female	NA	Mars3	28	0	NA	No_ICUA
GSM1691896	intensive-care unit patient [03_04_2013_F04_2907847]	GPL13667	whole blood	total RNA	68	NA	hap	validation	No_DM	male	NA	Mars3	28	0	NA	No_ICUA
GSM1691897	intensive-care unit patient [03_04_2013_F05_2999]	GPL13667	whole blood	total RNA	71	NA	NA	discovery	DM	male	NA	Mars3	28	0	NA	NA
GSM1691898	intensive-care unit patient [03_04_2013_F06_3049]	GPL13667	whole blood	total RNA	71	NA	NA	discovery	DM	female	Admis_ICUAI	Mars1	28	0	NA	ICUA
GSM1691899	intensive-care unit patient [03_04_2013_F07_806]	GPL13667	whole blood	total RNA	66	NA	NA	NA	NA	male	NA	NA	NA	NA	NA	NA
GSM1691900	intensive-care unit patient [03_04_2013_F08_3096]	GPL13667	whole blood	total RNA	72	A_very_low	hap	discovery	No_DM	male	NA	Mars3	13	1	NA	No_ICUA
GSM1691901	intensive-care unit patient [03_04_2013_F09_3041]	GPL13667	whole blood	total RNA	31	B_medium_low	NA	discovery	No_DM	female	NA	Mars2	28	0	abdo_s	NA
GSM1691902	intensive-care unit patient [03_04_2013_G01_2904780]	GPL13667	whole blood	total RNA	63	NA	NA	NA	NA	male	NA	NA	NA	NA	ctrl_GI	NA
GSM1691903	intensive-care unit patient [03_04_2013_G03_3338]	GPL13667	whole blood	total RNA	50	C_low	NA	discovery	No_DM	male	NA	Mars1	28	0	NA	No_ICUA
GSM1691904	intensive-care unit patient [03_04_2013_G05_2638]	GPL13667	whole blood	total RNA	48	NA	NA	discovery	No_DM	female	NA	Mars2	28	0	NA	NA
GSM1691905	intensive-care unit patient [03_04_2013_G09_2835]	GPL13667	whole blood	total RNA	72	NA	NA	discovery	NA	male	NA	Mars3	28	0	NA	NA
GSM1691906	intensive-care unit patient [03_04_2013_G10_2837]	GPL13667	whole blood	total RNA	46	NA	NA	NA	NA	male	NA	NA	NA	NA	NA	NA
GSM1691907	intensive-care unit patient [03_04_2013_G11_3334]	GPL13667	whole blood	total RNA	71	NA	NA	NA	NA	female	NA	NA	NA	NA	NA	NA
GSM1691908	intensive-care unit patient [03_04_2013_G12_2624]	GPL13667	whole blood	total RNA	73	NA	NA	NA	NA	male	NA	NA	NA	NA	NA	NA
GSM1691909	intensive-care unit patient [03_04_2013_H01_2606]	GPL13667	whole blood	total RNA	43	NA	NA	discovery	NA	female	NA	Mars2	28	0	NA	No_ICUA
GSM1691910	intensive-care unit patient [03_04_2013_H03_3263.1]	GPL13667	whole blood	total RNA	44	NA	NA	NA	NA	female	NA	NA	NA	NA	NA	NA
GSM1691911	intensive-care unit patient [03_04_2013_H04_2814]	GPL13667	whole blood	total RNA	45	D_normal	hap	discovery	No_DM	female	NA	Mars3	28	0	NA	No_ICUA
GSM1691912	intensive-care unit patient [03_04_2013_H08_3310]	GPL13667	whole blood	total RNA	29	NA	NA	NA	NA	male	NA	NA	NA	NA	NA	NA
GSM1691913	intensive-care unit patient [05_03_2013_A01_2174829]	GPL13667	whole blood	total RNA	24	NA	NA	NA	NA	female	NA	NA	NA	NA	ctrl_GI	NA
GSM1691914	intensive-care unit patient [05_03_2013_A06_2413593]	GPL13667	whole blood	total RNA	86	NA	NA	NA	NA	male	NA	NA	NA	NA	NA	NA
GSM1691915	intensive-care unit patient [05_03_2013_A08_2714354]	GPL13667	whole blood	total RNA	68	NA	hap	validation	DM	male	NA	Mars2	28	0	NA	No_ICUA
GSM1691916	intensive-care unit patient [05_03_2013_A09_650]	GPL13667	whole blood	total RNA	30	NA	NA	NA	No_DM	male	NA	NA	NA	NA	NA	No_ICUA
GSM1691917	intensive-care unit patient [05_03_2013_A11_432]	GPL13667	whole blood	total RNA	75	NA	NA	NA	NA	male	NA	NA	NA	NA	ctrl_GI	NA
GSM1691918	intensive-care unit patient [05_03_2013_A12_2342432]	GPL13667	whole blood	total RNA	58	NA	NA	validation	No_DM	female	NA	Mars2	28	0	NA	ICUA
GSM1691919	intensive-care unit patient [05_03_2013_B02_2338157]	GPL13667	whole blood	total RNA	78	NA	NA	NA	NA	male	NA	NA	NA	NA	NA	NA
GSM1691920	intensive-care unit patient [05_03_2013_B04_1310]	GPL13667	whole blood	total RNA	73	NA	NA	NA	NA	male	NA	NA	NA	NA	ctrl_GI	NA
GSM1691921	intensive-care unit patient [05_03_2013_B07_1519.1]	GPL13667	whole blood	total RNA	78	NA	NA	NA	NA	male	NA	NA	NA	NA	NA	NA
GSM1691922	intensive-care unit patient [05_03_2013_B08_2287701]	GPL13667	whole blood	total RNA	69	NA	hap	NA	No_DM	female	NA	NA	NA	NA	NA	NA
GSM1691923	intensive-care unit patient [05_03_2013_B09_2617930]	GPL13667	whole blood	total RNA	66	NA	hap	validation	DM	male	NA	Mars3	28	0	NA	No_ICUA
GSM1691924	intensive-care unit patient [05_03_2013_B11_1959]	GPL13667	whole blood	total RNA	59	NA	NA	NA	NA	male	NA	NA	NA	NA	NA	NA
GSM1691925	intensive-care unit patient [05_03_2013_C01_1886]	GPL13667	whole blood	total RNA	43	C_low	NA	discovery	No_DM	male	NA	Mars2	28	0	NA	NA
GSM1602881	intensive-care unit patient [14_03_2013_E04_1257]	GPL13667	whole blood	total RNA	75	NA	cap	discovery	DM	female	NA	Mars3	28	0	NA	No_ICUA
GSM1602882	intensive-care unit patient [14_03_2013_E11_440]	GPL13667	whole blood	total RNA	77	NA	cap	discovery	No_DM	female	NA	Mars3	28	0	NA	No_ICUA
GSM1602883	intensive-care unit patient [14_03_2013_F11_228]	GPL13667	whole blood	total RNA	25	B_medium_low	cap	discovery	No_DM	female	NA	Mars2	28	0	NA	No_ICUA
GSM1602884	healthy subject [14_03_2013_G11_hv55]	GPL13667	whole blood	total RNA	51	NA	NA	NA	NA	male	healthy	NA	NA	NA	NA	healthy
GSM1602885	intensive-care unit patient [19_03_2013_A03_2122227]	GPL13667	whole blood	total RNA	65	NA	cap	validation	No_DM	male	NA	Mars2	28	0	NA	NA
GSM1602886	intensive-care unit patient [19_03_2013_A04_2682699]	GPL13667	whole blood	total RNA	48	NA	cap	validation	No_DM	male	NA	Mars3	28	0	NA	No_ICUA
GSM1602887	intensive-care unit patient [19_03_2013_C01_1299]	GPL13667	whole blood	total RNA	21	NA	no-cap	NA	NA	female	NA	NA	NA	NA	NA	NA
GSM1602888	intensive-care unit patient [19_03_2013_C04_897]	GPL13667	whole blood	total RNA	49	NA	cap	discovery	No_DM	male	NA	Mars3	8	0	NA	NA
GSM1602889	intensive-care unit patient [19_03_2013_C10_533]	GPL13667	whole blood	total RNA	64	B_medium_low	cap	discovery	No_DM	female	NA	Mars2	28	0	NA	NA
GSM1602890	intensive-care unit patient [19_03_2013_C12_725]	GPL13667	whole blood	total RNA	23	NA	no-cap	NA	NA	male	NA	NA	NA	NA	NA	NA
GSM1602891	healthy subject [19_03_2013_D02_hv43]	GPL13667	whole blood	total RNA	31	NA	NA	NA	NA	female	healthy	NA	NA	NA	NA	healthy
GSM1602892	healthy subject [19_03_2013_D03_hv23]	GPL13667	whole blood	total RNA	71	NA	NA	NA	NA	female	healthy	NA	NA	NA	NA	healthy
GSM1602893	healthy subject [19_03_2013_D04_hv09]	GPL13667	whole blood	total RNA	61	NA	NA	NA	NA	male	healthy	NA	NA	NA	NA	healthy
GSM1602894	healthy subject [19_03_2013_D05_hv38]	GPL13667	whole blood	total RNA	35	NA	NA	NA	NA	male	healthy	NA	NA	NA	NA	healthy
GSM1602895	healthy subject [19_03_2013_D06_hv10]	GPL13667	whole blood	total RNA	88	NA	NA	NA	NA	male	healthy	NA	NA	NA	NA	healthy
GSM1602896	healthy subject [19_03_2013_D07_hv53]	GPL13667	whole blood	total RNA	28	NA	NA	NA	NA	male	healthy	NA	NA	NA	NA	healthy
GSM1602897	healthy subject [19_03_2013_D12_hv34]	GPL13667	whole blood	total RNA	28	NA	NA	NA	NA	female	healthy	NA	NA	NA	NA	healthy
GSM1602898	healthy subject [19_03_2013_E01_hv14]	GPL13667	whole blood	total RNA	74	NA	NA	NA	NA	female	healthy	NA	NA	NA	NA	healthy
GSM1602899	healthy subject [19_03_2013_E07_hv39]	GPL13667	whole blood	total RNA	34	NA	NA	NA	NA	female	healthy	NA	NA	NA	NA	healthy
GSM1602900	healthy subject [19_03_2013_E08_hv41]	GPL13667	whole blood	total RNA	25	NA	NA	NA	NA	female	healthy	NA	NA	NA	NA	healthy
GSM1602901	healthy subject [19_03_2013_E09_hv20]	GPL13667	whole blood	total RNA	46	NA	NA	NA	NA	female	healthy	NA	NA	NA	NA	healthy
GSM1602902	intensive-care unit patient [19_03_2013_F05_2047294]	GPL13667	whole blood	total RNA	66	D_normal	cap	validation	DM	male	NA	Mars2	28	0	NA	No_ICUA
GSM1602903	intensive-care unit patient [19_03_2013_F07_2113]	GPL13667	whole blood	total RNA	57	B_medium_low	cap	discovery	No_DM	female	NA	Mars1	17	1	NA	No_ICUA
GSM1602904	intensive-care unit patient [19_03_2013_H04_2849441]	GPL13667	whole blood	total RNA	18	NA	no-cap	NA	NA	male	NA	NA	NA	NA	NA	NA
GSM1602905	intensive-care unit patient [19_03_2013_H05_2128798]	GPL13667	whole blood	total RNA	24	NA	no-cap	NA	NA	male	NA	NA	NA	NA	NA	NA
GSM1602906	intensive-care unit patient [19_03_2013_H08_2603118]	GPL13667	whole blood	total RNA	81	NA	cap	validation	DM	male	NA	Mars3	28	0	NA	NA
GSM1602907	intensive-care unit patient [20_03_2013_A03_2587517]	GPL13667	whole blood	total RNA	64	NA	cap	validation	No_DM	male	NA	Mars4	28	0	NA	No_ICUA
GSM1602908	intensive-care unit patient [20_03_2013_B11_1225]	GPL13667	whole blood	total RNA	79	NA	cap	discovery	No_DM	male	NA	Mars1	0	1	NA	NA
GSM1602909	healthy subject [20_03_2013_C02_hv04]	GPL13667	whole blood	total RNA	48	NA	NA	NA	NA	male	healthy	NA	NA	NA	NA	healthy
GSM1602910	healthy subject [20_03_2013_C04_hv08]	GPL13667	whole blood	total RNA	78	NA	NA	NA	NA	male	healthy	NA	NA	NA	NA	healthy
GSM1602911	healthy subject [20_03_2013_C05_hv02]	GPL13667	whole blood	total RNA	51	NA	NA	NA	NA	male	healthy	NA	NA	NA	NA	healthy
GSM1602912	intensive-care unit patient [20_03_2013_C07_2937810]	GPL13667	whole blood	total RNA	76	NA	cap	validation	No_DM	female	NA	Mars3	8	1	NA	No_ICUA
GSM1602913	healthy subject [20_03_2013_C11_hv12]	GPL13667	whole blood	total RNA	35	NA	NA	NA	NA	male	healthy	NA	NA	NA	NA	healthy
GSM1602914	healthy subject [20_03_2013_D03_hv54]	GPL13667	whole blood	total RNA	39	NA	NA	NA	NA	male	healthy	NA	NA	NA	NA	healthy
GSM1602915	healthy subject [20_03_2013_D04_hv47]	GPL13667	whole blood	total RNA	31	NA	NA	NA	NA	male	healthy	NA	NA	NA	NA	healthy
GSM1602916	healthy subject [20_03_2013_D05_hv17]	GPL13667	whole blood	total RNA	87	NA	NA	NA	NA	female	healthy	NA	NA	NA	NA	healthy
GSM1602917	healthy subject [20_03_2013_D11_hv16]	GPL13667	whole blood	total RNA	80	NA	NA	NA	NA	female	healthy	NA	NA	NA	NA	healthy
GSM1602918	intensive-care unit patient [20_03_2013_F03_2647363]	GPL13667	whole blood	total RNA	54	NA	no-cap	NA	NA	male	NA	NA	NA	NA	NA	NA
GSM1602919	intensive-care unit patient [20_03_2013_F11_1546]	GPL13667	whole blood	total RNA	63	NA	no-cap	NA	NA	male	NA	NA	NA	NA	NA	NA
GSM1602920	healthy subject [20_03_2013_G02_hv36]	GPL13667	whole blood	total RNA	39	NA	NA	NA	NA	male	healthy	NA	NA	NA	NA	healthy
GSM1691926	intensive-care unit patient [05_03_2013_C03_2581037]	GPL13667	whole blood	total RNA	66	NA	NA	NA	NA	female	NA	NA	NA	NA	ctrl_GI	NA
GSM1691927	intensive-care unit patient [05_03_2013_C05_2279394]	GPL13667	whole blood	total RNA	75	D_normal	NA	validation	No_DM	female	Admis_ICUAI	Mars2	28	0	NA	ICUA
GSM1691928	intensive-care unit patient [05_03_2013_C07_1319]	GPL13667	whole blood	total RNA	57	NA	cap	discovery	No_DM	male	NA	Mars3	28	0	NA	No_ICUA
GSM1691929	intensive-care unit patient [05_03_2013_C08_511]	GPL13667	whole blood	total RNA	82	NA	NA	discovery	NA	male	NA	Mars3	28	0	NA	NA
GSM1691930	intensive-care unit patient [05_03_2013_C10_232]	GPL13667	whole blood	total RNA	72	NA	NA	NA	NA	male	NA	NA	NA	NA	NA	NA
GSM1691932	intensive-care unit patient [05_03_2013_D02_1812]	GPL13667	whole blood	total RNA	68	C_low	NA	discovery	No_DM	female	NA	Mars1	4	1	NA	No_ICUA
GSM1691933	intensive-care unit patient [05_03_2013_D03_1668]	GPL13667	whole blood	total RNA	48	NA	NA	discovery	NA	female	NA	Mars2	28	0	NA	NA
GSM1691934	intensive-care unit patient [05_03_2013_D05_1015]	GPL13667	whole blood	total RNA	69	NA	NA	discovery	No_DM	male	NA	Mars4	28	0	NA	No_ICUA
GSM1691935	intensive-care unit patient [05_03_2013_D06_2045301]	GPL13667	whole blood	total RNA	62	NA	hap	validation	No_DM	male	NA	Mars2	15	1	NA	No_ICUA
GSM1691936	intensive-care unit patient [05_03_2013_D07_2680525]	GPL13667	whole blood	total RNA	49	NA	NA	NA	NA	male	NA	NA	NA	NA	ctrl_GI	NA
GSM1691937	intensive-care unit patient [05_03_2013_D08_1074]	GPL13667	whole blood	total RNA	47	NA	NA	discovery	NA	male	NA	Mars1	7	1	NA	No_ICUA
GSM1691938	intensive-care unit patient [05_03_2013_D09_205]	GPL13667	whole blood	total RNA	78	C_low	NA	discovery	No_DM	female	NA	Mars3	28	0	NA	No_ICUA
GSM1691939	intensive-care unit patient [05_03_2013_D10_1881]	GPL13667	whole blood	total RNA	60	NA	NA	NA	NA	male	NA	NA	NA	NA	NA	NA
GSM1691940	intensive-care unit patient [05_03_2013_D12_2250766]	GPL13667	whole blood	total RNA	59	NA	NA	NA	NA	male	NA	NA	NA	NA	NA	NA
GSM1691941	intensive-care unit patient [05_03_2013_E01_2221]	GPL13667	whole blood	total RNA	63	NA	NA	discovery	No_DM	female	NA	Mars2	28	0	NA	No_ICUA
GSM1691942	intensive-care unit patient [05_03_2013_E03_2022192]	GPL13667	whole blood	total RNA	37	NA	NA	validation	No_DM	male	NA	Mars1	28	0	NA	No_ICUA
GSM1691943	intensive-care unit patient [05_03_2013_E08_2032249]	GPL13667	whole blood	total RNA	68	NA	NA	validation	No_DM	male	NA	Mars1	12	1	NA	NA
GSM1691944	intensive-care unit patient [05_03_2013_E09_603]	GPL13667	whole blood	total RNA	59	C_low	hap	discovery	No_DM	female	NA	Mars3	28	0	NA	No_ICUA
GSM1691945	intensive-care unit patient [05_03_2013_E10_2521478]	GPL13667	whole blood	total RNA	80	NA	NA	NA	NA	female	NA	NA	NA	NA	NA	NA
GSM1691946	intensive-care unit patient [05_03_2013_E12_2182562]	GPL13667	whole blood	total RNA	75	NA	NA	validation	NA	male	NA	Mars3	8	1	NA	NA
GSM1691947	intensive-care unit patient [05_03_2013_F02_2599073]	GPL13667	whole blood	total RNA	63	NA	NA	validation	No_DM	male	NA	Mars2	28	0	NA	NA
GSM1691948	intensive-care unit patient [05_03_2013_F04_2063770]	GPL13667	whole blood	total RNA	72	NA	NA	NA	No_DM	female	NA	NA	NA	NA	NA	No_ICUA
GSM1691949	intensive-care unit patient [05_03_2013_F05_2180754]	GPL13667	whole blood	total RNA	82	NA	NA	NA	DM	male	NA	NA	NA	NA	NA	NA
GSM1691950	intensive-care unit patient [05_03_2013_F08_182]	GPL13667	whole blood	total RNA	77	NA	NA	NA	NA	female	NA	NA	NA	NA	NA	NA
GSM1691951	intensive-care unit patient [05_03_2013_F09_2523168]	GPL13667	whole blood	total RNA	60	NA	NA	NA	NA	male	NA	NA	NA	NA	NA	NA
GSM1691952	intensive-care unit patient [05_03_2013_F10_2339066]	GPL13667	whole blood	total RNA	53	NA	NA	NA	NA	male	NA	NA	NA	NA	ctrl_GI	NA
GSM1691953	intensive-care unit patient [05_03_2013_F11_2355070]	GPL13667	whole blood	total RNA	53	NA	NA	validation	NA	male	NA	Mars2	28	0	NA	NA
GSM1691954	intensive-care unit patient [05_03_2013_F12_2091070]	GPL13667	whole blood	total RNA	63	NA	NA	validation	No_DM	male	NA	Mars2	28	0	abdo_s	NA
GSM1691955	intensive-care unit patient [05_03_2013_G01_2589921]	GPL13667	whole blood	total RNA	30	NA	NA	NA	NA	male	NA	NA	NA	NA	NA	No_ICUA
GSM1691957	intensive-care unit patient [05_03_2013_G03_2789025]	GPL13667	whole blood	total RNA	51	NA	NA	validation	NA	female	NA	Mars1	28	0	NA	No_ICUA
GSM1691958	intensive-care unit patient [05_03_2013_G05_2624436]	GPL13667	whole blood	total RNA	40	NA	NA	NA	NA	male	NA	NA	NA	NA	NA	NA
GSM1691959	intensive-care unit patient [05_03_2013_G06_2470148]	GPL13667	whole blood	total RNA	63	NA	NA	validation	No_DM	male	NA	Mars2	28	0	abdo_s	NA
GSM1691960	intensive-care unit patient [05_03_2013_G08_2662486]	GPL13667	whole blood	total RNA	65	NA	NA	validation	No_DM	male	NA	Mars3	28	0	NA	No_ICUA
GSM1691961	intensive-care unit patient [05_03_2013_G10_1177]	GPL13667	whole blood	total RNA	71	NA	NA	discovery	DM	female	NA	Mars4	28	0	NA	NA
GSM1691962	intensive-care unit patient [05_03_2013_G11_1112]	GPL13667	whole blood	total RNA	61	NA	NA	discovery	NA	male	ADMIS_NO_ICUAI	Mars3	28	0	NA	No_ICUA
GSM1691963	intensive-care unit patient [05_03_2013_G12_2620854]	GPL13667	whole blood	total RNA	38	NA	NA	validation	NA	male	NA	Mars4	28	0	NA	ICUA
GSM1691964	intensive-care unit patient [05_03_2013_H01_2198551]	GPL13667	whole blood	total RNA	73	NA	NA	NA	NA	male	NA	NA	NA	NA	NA	NA
GSM1691965	intensive-care unit patient [05_03_2013_H02_2257043]	GPL13667	whole blood	total RNA	53	NA	hap	validation	No_DM	male	NA	Mars2	15	1	NA	No_ICUA
GSM1691966	intensive-care unit patient [05_03_2013_H03_2039709]	GPL13667	whole blood	total RNA	62	NA	NA	validation	No_DM	male	NA	Mars1	8	1	NA	ICUA
GSM1691967	intensive-care unit patient [05_03_2013_H04_2398797]	GPL13667	whole blood	total RNA	68	NA	NA	NA	NA	male	NA	NA	NA	NA	NA	NA
GSM1691968	intensive-care unit patient [05_03_2013_H05_2623033]	GPL13667	whole blood	total RNA	53	NA	NA	validation	No_DM	female	NA	Mars2	28	0	abdo_s	No_ICUA
GSM1691969	intensive-care unit patient [05_03_2013_H06_2193]	GPL13667	whole blood	total RNA	58	B_medium_low	NA	discovery	No_DM	female	NA	Mars1	0	1	NA	NA
GSM1691970	intensive-care unit patient [05_03_2013_H10_1383]	GPL13667	whole blood	total RNA	82	NA	NA	discovery	NA	male	NA	Mars1	28	0	NA	No_ICUA
GSM1691971	intensive-care unit patient [05_03_2013_H11_1215]	GPL13667	whole blood	total RNA	33	NA	NA	NA	NA	female	NA	NA	NA	NA	NA	NA
GSM1691972	intensive-care unit patient [06_02_2013_A01_2688280]	GPL13667	whole blood	total RNA	76	NA	NA	NA	NA	male	NA	NA	NA	NA	NA	NA
GSM1691973	intensive-care unit patient [06_02_2013_A03_2754213]	GPL13667	whole blood	total RNA	68	NA	NA	validation	DM	male	NA	Mars4	28	0	NA	NA
GSM1691974	intensive-care unit patient [06_02_2013_A06_601.2]	GPL13667	whole blood	total RNA	38	NA	NA	NA	NA	male	NA	NA	NA	NA	NA	NA
GSM1691975	intensive-care unit patient [06_02_2013_A07_249.1]	GPL13667	whole blood	total RNA	71	NA	NA	NA	NA	female	NA	NA	NA	NA	NA	NA
GSM1691976	intensive-care unit patient [06_02_2013_A08_557.1]	GPL13667	whole blood	total RNA	62	NA	NA	NA	NA	male	NA	NA	NA	NA	NA	NA
GSM1691977	intensive-care unit patient [06_02_2013_A09_157]	GPL13667	whole blood	total RNA	59	NA	cap	discovery	No_DM	male	NA	Mars4	28	0	NA	No_ICUA
GSM1691978	intensive-care unit patient [06_02_2013_A10_1020]	GPL13667	whole blood	total RNA	78	NA	NA	NA	NA	male	NA	NA	NA	NA	NA	NA
GSM1691979	intensive-care unit patient [06_02_2013_A11_456.2]	GPL13667	whole blood	total RNA	32	NA	NA	NA	NA	male	NA	NA	NA	NA	NA	NA
GSM1691980	intensive-care unit patient [06_02_2013_A12_1494]	GPL13667	whole blood	total RNA	77	D_normal	NA	discovery	DM	female	NA	Mars1	28	0	abdo_s	No_ICUA
GSM1691981	intensive-care unit patient [06_02_2013_B01_803]	GPL13667	whole blood	total RNA	88	NA	hap	discovery	No_DM	male	NA	Mars1	0	1	NA	NA
GSM1691982	intensive-care unit patient [06_02_2013_B02_765]	GPL13667	whole blood	total RNA	65	NA	NA	NA	NA	male	NA	NA	NA	NA	NA	NA
GSM1691983	intensive-care unit patient [06_02_2013_B03_1373]	GPL13667	whole blood	total RNA	73	NA	NA	discovery	NA	male	NA	Mars2	28	0	NA	No_ICUA
GSM1691984	intensive-care unit patient [06_02_2013_B04_1758]	GPL13667	whole blood	total RNA	57	A_very_low	hap	discovery	No_DM	female	NA	Mars1	2	1	NA	No_ICUA
GSM1691985	intensive-care unit patient [06_02_2013_B06_2120]	GPL13667	whole blood	total RNA	76	NA	NA	discovery	NA	female	NA	Mars2	13	1	NA	No_ICUA
GSM1691986	intensive-care unit patient [06_02_2013_B07_2016652]	GPL13667	whole blood	total RNA	51	NA	NA	validation	No_DM	female	NA	Mars2	28	0	abdo_s	No_ICUA
GSM1691987	intensive-care unit patient [06_02_2013_B08_878]	GPL13667	whole blood	total RNA	71	B_medium_low	hap	discovery	No_DM	male	NA	Mars2	28	0	NA	No_ICUA
GSM1691988	intensive-care unit patient [06_02_2013_B09_1320.2]	GPL13667	whole blood	total RNA	42	NA	NA	NA	NA	male	NA	NA	NA	NA	NA	NA
GSM1691989	intensive-care unit patient [06_02_2013_B10_2473032]	GPL13667	whole blood	total RNA	49	NA	NA	validation	No_DM	male	NA	Mars3	28	0	NA	NA
GSM1691990	intensive-care unit patient [06_02_2013_C01_1858]	GPL13667	whole blood	total RNA	49	A_very_low	NA	discovery	No_DM	male	NA	Mars2	28	0	NA	NA
GSM1691991	intensive-care unit patient [06_02_2013_C02_2215]	GPL13667	whole blood	total RNA	79	NA	NA	discovery	NA	male	NA	Mars2	5	1	NA	No_ICUA
GSM1691992	intensive-care unit patient [06_02_2013_C03_2851245]	GPL13667	whole blood	total RNA	66	NA	NA	validation	DM	female	NA	Mars2	14	1	NA	No_ICUA
GSM1691993	intensive-care unit patient [06_02_2013_C06_2084599]	GPL13667	whole blood	total RNA	54	NA	NA	validation	No_DM	male	NA	Mars3	28	0	NA	No_ICUA
GSM1691994	intensive-care unit patient [06_02_2013_C07_1499]	GPL13667	whole blood	total RNA	72	NA	NA	discovery	No_DM	female	NA	Mars2	28	0	NA	No_ICUA
GSM1691995	intensive-care unit patient [06_02_2013_C10_1036]	GPL13667	whole blood	total RNA	46	B_medium_low	NA	discovery	No_DM	female	NA	Mars1	28	0	NA	ICUA
GSM1691996	intensive-care unit patient [06_02_2013_C11_1025]	GPL13667	whole blood	total RNA	79	NA	NA	NA	NA	male	NA	NA	NA	NA	NA	NA
GSM1691997	intensive-care unit patient [06_02_2013_D03_508]	GPL13667	whole blood	total RNA	70	NA	NA	discovery	DM	male	Admis_ICUAI	Mars4	28	0	NA	ICUA
GSM1691998	intensive-care unit patient [06_02_2013_D05_1023.1]	GPL13667	whole blood	total RNA	30	NA	NA	NA	NA	male	NA	NA	NA	NA	NA	NA
GSM1691999	intensive-care unit patient [06_02_2013_D08_600]	GPL13667	whole blood	total RNA	81	NA	NA	NA	NA	male	NA	NA	NA	NA	NA	NA
GSM1692000	intensive-care unit patient [06_02_2013_D09_2931751]	GPL13667	whole blood	total RNA	74	NA	NA	validation	No_DM	male	NA	Mars3	28	0	NA	No_ICUA
GSM1692001	intensive-care unit patient [06_02_2013_D11_1591.1]	GPL13667	whole blood	total RNA	29	NA	NA	NA	NA	female	NA	NA	NA	NA	NA	NA
GSM1692002	intensive-care unit patient [06_02_2013_E01_2268424]	GPL13667	whole blood	total RNA	60	NA	NA	validation	NA	female	Admis_ICUAI	Mars2	28	0	NA	ICUA
GSM1692003	intensive-care unit patient [06_02_2013_E05_2447484]	GPL13667	whole blood	total RNA	82	NA	NA	NA	NA	male	NA	NA	NA	NA	NA	NA
GSM1692004	intensive-care unit patient [06_02_2013_E07_378]	GPL13667	whole blood	total RNA	41	NA	NA	discovery	No_DM	female	NA	Mars4	6	1	NA	NA
GSM1692005	intensive-care unit patient [06_02_2013_E08_2658341]	GPL13667	whole blood	total RNA	63	NA	hap	validation	No_DM	male	NA	Mars3	28	0	NA	ICUA
GSM1692006	intensive-care unit patient [06_02_2013_E09_2065960]	GPL13667	whole blood	total RNA	56	NA	NA	validation	No_DM	female	NA	Mars1	3	1	NA	No_ICUA
GSM1692007	intensive-care unit patient [06_02_2013_E11_1768]	GPL13667	whole blood	total RNA	74	NA	hap	discovery	No_DM	female	NA	Mars2	28	0	abdo_s	No_ICUA
GSM1692008	intensive-care unit patient [06_02_2013_E12_1617]	GPL13667	whole blood	total RNA	72	NA	NA	discovery	No_DM	female	NA	Mars1	28	0	NA	No_ICUA
GSM1692009	intensive-care unit patient [06_02_2013_F05_220]	GPL13667	whole blood	total RNA	57	NA	hap	discovery	No_DM	female	NA	Mars2	28	0	NA	No_ICUA
GSM1692010	intensive-care unit patient [06_02_2013_F07_2824982]	GPL13667	whole blood	total RNA	60	NA	NA	NA	NA	male	NA	NA	NA	NA	NA	NA
GSM1692011	intensive-care unit patient [06_02_2013_F08_428]	GPL13667	whole blood	total RNA	77	NA	NA	discovery	NA	male	NA	Mars1	2	1	NA	NA
GSM1692012	intensive-care unit patient [06_02_2013_F09_470]	GPL13667	whole blood	total RNA	59	NA	NA	discovery	NA	female	NA	Mars1	28	0	NA	No_ICUA
GSM1692015	intensive-care unit patient [06_02_2013_G04_1018]	GPL13667	whole blood	total RNA	58	NA	NA	NA	NA	female	NA	NA	NA	NA	NA	NA
GSM1692016	intensive-care unit patient [06_02_2013_G05_1057]	GPL13667	whole blood	total RNA	48	NA	NA	discovery	No_DM	male	NA	Mars4	28	0	abdo_s	NA
GSM1692017	intensive-care unit patient [06_02_2013_G06_689]	GPL13667	whole blood	total RNA	66	NA	NA	discovery	DM	male	NA	Mars2	2	1	NA	NA
GSM1692018	intensive-care unit patient [06_02_2013_G08_787]	GPL13667	whole blood	total RNA	55	NA	NA	NA	NA	female	NA	NA	NA	NA	NA	NA
GSM1692019	intensive-care unit patient [06_02_2013_G10_2121912]	GPL13667	whole blood	total RNA	73	NA	hap	validation	DM	male	NA	Mars1	28	0	NA	NA
GSM1692020	intensive-care unit patient [06_02_2013_G12_2351284]	GPL13667	whole blood	total RNA	20	NA	NA	NA	NA	female	NA	NA	NA	NA	NA	NA
GSM1692021	intensive-care unit patient [06_02_2013_H02_2580739]	GPL13667	whole blood	total RNA	58	NA	NA	NA	NA	male	NA	NA	NA	NA	NA	NA
GSM1692022	intensive-care unit patient [06_02_2013_H07_2294649]	GPL13667	whole blood	total RNA	64	NA	NA	validation	DM	male	Admis_ICUAI	Mars1	28	0	abdo_s	ICUA
GSM1692023	intensive-care unit patient [06_02_2013_H08_2580909]	GPL13667	whole blood	total RNA	61	NA	NA	validation	No_DM	female	NA	Mars1	28	0	NA	No_ICUA
GSM1692024	intensive-care unit patient [06_02_2013_H11_1137]	GPL13667	whole blood	total RNA	37	NA	NA	discovery	No_DM	male	NA	Mars1	3	1	NA	No_ICUA
GSM1692025	intensive-care unit patient [07_03_2013_A01_2661717]	GPL13667	whole blood	total RNA	76	B_medium_low	NA	validation	DM	female	NA	Mars3	28	0	NA	NA
GSM1692026	intensive-care unit patient [07_03_2013_A03_2528836]	GPL13667	whole blood	total RNA	45	NA	NA	NA	NA	male	NA	NA	NA	NA	NA	NA
GSM1692027	intensive-care unit patient [07_03_2013_A05_1242]	GPL13667	whole blood	total RNA	30	NA	NA	NA	NA	female	NA	NA	NA	NA	NA	No_ICUA
GSM1692028	intensive-care unit patient [07_03_2013_A06_2677542]	GPL13667	whole blood	total RNA	57	NA	NA	NA	NA	female	NA	NA	NA	NA	NA	NA
GSM1692029	intensive-care unit patient [07_03_2013_A07_2129]	GPL13667	whole blood	total RNA	72	B_medium_low	hap	discovery	No_DM	male	NA	Mars1	3	1	NA	NA
GSM1692030	intensive-care unit patient [07_03_2013_A08_2514152]	GPL13667	whole blood	total RNA	62	NA	NA	validation	No_DM	male	NA	Mars1	28	0	abdo_s	ICUA
GSM1692032	intensive-care unit patient [07_03_2013_A12_2173394]	GPL13667	whole blood	total RNA	48	NA	NA	validation	NA	male	NA	Mars1	28	0	NA	NA
GSM1692033	intensive-care unit patient [07_03_2013_B01_2021263]	GPL13667	whole blood	total RNA	65	NA	NA	validation	No_DM	female	NA	Mars3	28	0	NA	No_ICUA
GSM1692034	intensive-care unit patient [07_03_2013_B03_2516790]	GPL13667	whole blood	total RNA	52	D_normal	NA	validation	No_DM	female	NA	Mars2	28	0	NA	No_ICUA
GSM1692035	intensive-care unit patient [07_03_2013_B04_472]	GPL13667	whole blood	total RNA	48	NA	hap	discovery	DM	male	NA	Mars3	28	0	NA	No_ICUA
GSM1692036	intensive-care unit patient [07_03_2013_B06_2463541]	GPL13667	whole blood	total RNA	68	NA	NA	NA	NA	male	NA	NA	NA	NA	NA	NA
GSM1692037	intensive-care unit patient [07_03_2013_B07_2159951]	GPL13667	whole blood	total RNA	86	NA	NA	NA	NA	male	NA	NA	NA	NA	NA	NA
GSM1692038	intensive-care unit patient [07_03_2013_B11_449]	GPL13667	whole blood	total RNA	56	NA	NA	discovery	No_DM	female	NA	Mars1	12	1	abdo_s	NA
GSM1692039	intensive-care unit patient [07_03_2013_C01_2801916]	GPL13667	whole blood	total RNA	55	NA	NA	NA	NA	male	NA	NA	NA	NA	NA	NA
GSM1692040	intensive-care unit patient [07_03_2013_C02_2793139]	GPL13667	whole blood	total RNA	57	NA	hap	validation	No_DM	male	NA	Mars4	28	0	NA	NA
GSM1692041	intensive-care unit patient [07_03_2013_C03_2658343]	GPL13667	whole blood	total RNA	55	NA	NA	validation	DM	female	NA	Mars3	28	0	NA	No_ICUA
GSM1692042	intensive-care unit patient [07_03_2013_C04_2082299]	GPL13667	whole blood	total RNA	48	NA	NA	validation	NA	female	NA	Mars3	28	0	NA	No_ICUA
GSM1692043	intensive-care unit patient [07_03_2013_C07_2826296]	GPL13667	whole blood	total RNA	89	NA	NA	validation	No_DM	female	NA	Mars1	1	1	NA	NA
GSM1692044	intensive-care unit patient [07_03_2013_C10_2145922]	GPL13667	whole blood	total RNA	76	NA	NA	NA	NA	female	NA	NA	NA	NA	NA	NA
GSM1692045	intensive-care unit patient [07_03_2013_C11_293]	GPL13667	whole blood	total RNA	55	B_medium_low	hap	discovery	No_DM	male	NA	Mars2	28	0	NA	No_ICUA
GSM1692046	intensive-care unit patient [07_03_2013_C12_978]	GPL13667	whole blood	total RNA	72	NA	NA	NA	NA	female	NA	NA	NA	NA	NA	NA
GSM1692047	intensive-care unit patient [07_03_2013_D01_2807373]	GPL13667	whole blood	total RNA	44	NA	NA	validation	No_DM	female	NA	Mars2	1	1	NA	NA
GSM1692048	intensive-care unit patient [07_03_2013_D02_2742876]	GPL13667	whole blood	total RNA	71	NA	NA	NA	NA	female	NA	NA	NA	NA	NA	NA
GSM1692049	intensive-care unit patient [07_03_2013_D03_856]	GPL13667	whole blood	total RNA	70	NA	NA	NA	NA	male	NA	NA	NA	NA	NA	NA
GSM1692050	intensive-care unit patient [07_03_2013_D04_714]	GPL13667	whole blood	total RNA	38	NA	NA	discovery	No_DM	female	NA	Mars2	28	0	abdo_s	No_ICUA
GSM1692051	intensive-care unit patient [07_03_2013_D07_349]	GPL13667	whole blood	total RNA	53	NA	NA	discovery	No_DM	male	NA	Mars1	28	0	NA	NA
GSM1692052	intensive-care unit patient [07_03_2013_D08_1119]	GPL13667	whole blood	total RNA	75	NA	NA	discovery	No_DM	female	NA	Mars2	28	0	NA	NA
GSM1692053	intensive-care unit patient [07_03_2013_D09_2049327]	GPL13667	whole blood	total RNA	75	NA	NA	NA	NA	male	NA	NA	NA	NA	ctrl_GI	NA
GSM1692054	intensive-care unit patient [07_03_2013_D10_2357986]	GPL13667	whole blood	total RNA	77	NA	NA	NA	NA	male	NA	NA	NA	NA	ctrl_GI	NA
GSM1692055	intensive-care unit patient [07_03_2013_D11_2079794]	GPL13667	whole blood	total RNA	73	D_normal	NA	validation	No_DM	female	NA	Mars4	28	0	NA	No_ICUA
GSM1692056	intensive-care unit patient [07_03_2013_D12_2430087]	GPL13667	whole blood	total RNA	50	NA	NA	validation	No_DM	female	NA	Mars1	1	1	NA	NA
GSM1692057	intensive-care unit patient [07_03_2013_E02_2771367]	GPL13667	whole blood	total RNA	64	NA	NA	NA	NA	female	NA	NA	NA	NA	NA	NA
GSM1692058	intensive-care unit patient [07_03_2013_E05_2305248]	GPL13667	whole blood	total RNA	50	D_normal	NA	validation	DM	male	NA	Mars2	28	0	NA	No_ICUA
GSM1692059	intensive-care unit patient [07_03_2013_E06_2045]	GPL13667	whole blood	total RNA	71	NA	NA	discovery	No_DM	female	NA	Mars2	28	0	abdo_s	No_ICUA
GSM1692060	intensive-care unit patient [07_03_2013_E09_2537092]	GPL13667	whole blood	total RNA	54	B_medium_low	NA	validation	No_DM	female	NA	Mars1	28	0	NA	No_ICUA
GSM1692061	intensive-care unit patient [07_03_2013_E11_2512917]	GPL13667	whole blood	total RNA	22	NA	hap	validation	No_DM	male	NA	Mars2	28	0	NA	No_ICUA
GSM1692062	intensive-care unit patient [07_03_2013_E12_2291430]	GPL13667	whole blood	total RNA	64	NA	NA	NA	NA	male	NA	NA	NA	NA	NA	NA
GSM1692063	intensive-care unit patient [07_03_2013_F01_165]	GPL13667	whole blood	total RNA	70	NA	cap	discovery	No_DM	female	NA	Mars4	28	0	NA	No_ICUA
GSM1692064	intensive-care unit patient [07_03_2013_F03_1214]	GPL13667	whole blood	total RNA	66	NA	NA	discovery	NA	male	NA	Mars1	6	1	NA	No_ICUA
GSM1692065	intensive-care unit patient [07_03_2013_F09_2752239]	GPL13667	whole blood	total RNA	66	NA	NA	validation	No_DM	female	NA	Mars1	28	0	NA	NA
GSM1692066	intensive-care unit patient [07_03_2013_F10_181]	GPL13667	whole blood	total RNA	49	NA	NA	discovery	No_DM	female	NA	Mars4	28	0	abdo_s	NA
GSM1692067	intensive-care unit patient [07_03_2013_F11_2708043]	GPL13667	whole blood	total RNA	63	NA	NA	NA	NA	female	NA	NA	NA	NA	NA	NA
GSM1692068	intensive-care unit patient [07_03_2013_G01_2014763]	GPL13667	whole blood	total RNA	60	B_medium_low	NA	validation	DM	female	NA	Mars3	28	0	NA	NA
GSM1692069	intensive-care unit patient [07_03_2013_G03_2146940]	GPL13667	whole blood	total RNA	46	NA	NA	NA	NA	female	NA	NA	NA	NA	NA	NA
GSM1692070	intensive-care unit patient [07_03_2013_G04_2144490]	GPL13667	whole blood	total RNA	41	NA	NA	NA	NA	female	NA	NA	NA	NA	NA	NA
GSM1692071	intensive-care unit patient [07_03_2013_G05_2071896]	GPL13667	whole blood	total RNA	63	C_low	NA	validation	DM	male	NA	Mars2	1	1	NA	NA
GSM1692072	intensive-care unit patient [07_03_2013_G07_2494142]	GPL13667	whole blood	total RNA	82	NA	NA	NA	NA	female	NA	NA	NA	NA	NA	NA
GSM1692073	intensive-care unit patient [07_03_2013_G09_2206431]	GPL13667	whole blood	total RNA	85	NA	NA	validation	No_DM	male	NA	Mars4	28	0	NA	NA
GSM1692074	intensive-care unit patient [07_03_2013_G10_2339779]	GPL13667	whole blood	total RNA	36	NA	NA	validation	No_DM	female	NA	Mars2	28	0	NA	No_ICUA
GSM1692075	intensive-care unit patient [07_03_2013_G11_2418573]	GPL13667	whole blood	total RNA	82	NA	NA	NA	NA	female	NA	NA	NA	NA	ctrl_GI	NA
GSM1692077	intensive-care unit patient [07_03_2013_H02_1114]	GPL13667	whole blood	total RNA	67	NA	NA	discovery	DM	female	NA	Mars3	28	0	NA	No_ICUA
GSM1692078	intensive-care unit patient [07_03_2013_H04_2222336]	GPL13667	whole blood	total RNA	70	NA	NA	NA	NA	male	NA	NA	NA	NA	ctrl_GI	NA
GSM1692079	intensive-care unit patient [07_03_2013_H09_2169]	GPL13667	whole blood	total RNA	43	NA	NA	discovery	No_DM	male	NA	Mars4	1	1	NA	No_ICUA
GSM1692080	intensive-care unit patient [07_03_2013_H12_2150996]	GPL13667	whole blood	total RNA	30	NA	NA	NA	NA	male	NA	NA	NA	NA	ctrl_GI	NA
GSM1692081	intensive-care unit patient [12_03_2013_A03_2719005]	GPL13667	whole blood	total RNA	69	NA	NA	validation	NA	male	NA	Mars1	28	0	NA	NA
GSM1692082	intensive-care unit patient [12_03_2013_A05_2136]	GPL13667	whole blood	total RNA	70	NA	NA	NA	NA	male	NA	NA	NA	NA	NA	NA
GSM1692083	intensive-care unit patient [12_03_2013_A06_2533160]	GPL13667	whole blood	total RNA	60	NA	NA	NA	NA	female	NA	NA	NA	NA	NA	NA
GSM1692084	intensive-care unit patient [12_03_2013_A08_2416144]	GPL13667	whole blood	total RNA	71	NA	NA	validation	No_DM	male	NA	Mars2	28	0	abdo_s	No_ICUA
GSM1692085	intensive-care unit patient [12_03_2013_A09_2601184]	GPL13667	whole blood	total RNA	26	NA	NA	NA	DM	female	NA	NA	NA	NA	NA	NA
GSM1692086	intensive-care unit patient [12_03_2013_A10_2177162]	GPL13667	whole blood	total RNA	67	NA	NA	validation	DM	male	NA	Mars2	28	0	abdo_s	No_ICUA
GSM1692087	intensive-care unit patient [12_03_2013_A11_2332187]	GPL13667	whole blood	total RNA	70	NA	NA	validation	No_DM	female	NA	Mars3	28	0	NA	NA
GSM1692088	intensive-care unit patient [12_03_2013_A12_2024940]	GPL13667	whole blood	total RNA	62	NA	NA	NA	NA	female	NA	NA	NA	NA	NA	NA
GSM1692089	intensive-care unit patient [12_03_2013_B01_2123380]	GPL13667	whole blood	total RNA	63	NA	hap	validation	No_DM	male	NA	Mars3	28	0	NA	No_ICUA
GSM1692090	intensive-care unit patient [12_03_2013_B02_2101232]	GPL13667	whole blood	total RNA	63	NA	NA	NA	NA	female	NA	NA	NA	NA	NA	NA
GSM1692091	intensive-care unit patient [12_03_2013_B03_2032265]	GPL13667	whole blood	total RNA	68	NA	NA	NA	NA	male	NA	NA	NA	NA	NA	NA
GSM1692092	intensive-care unit patient [12_03_2013_B05_2220]	GPL13667	whole blood	total RNA	73	NA	NA	discovery	DM	male	NA	Mars3	5	1	NA	No_ICUA
GSM1692093	intensive-care unit patient [12_03_2013_B06_2531925]	GPL13667	whole blood	total RNA	63	NA	NA	validation	NA	female	NA	Mars3	28	0	NA	No_ICUA
GSM1692094	intensive-care unit patient [12_03_2013_B07_2788747]	GPL13667	whole blood	total RNA	53	NA	NA	validation	No_DM	male	NA	Mars3	28	0	NA	No_ICUA
GSM1692095	intensive-care unit patient [12_03_2013_B08_2459317]	GPL13667	whole blood	total RNA	72	NA	NA	NA	NA	male	NA	NA	NA	NA	NA	NA
GSM1692096	intensive-care unit patient [12_03_2013_B09_2311040]	GPL13667	whole blood	total RNA	81	NA	hap	validation	No_DM	male	NA	Mars2	28	0	NA	NA
GSM1692097	intensive-care unit patient [12_03_2013_B10_2310586]	GPL13667	whole blood	total RNA	75	NA	NA	NA	No_DM	female	NA	NA	NA	NA	NA	No_ICUA
GSM1692098	intensive-care unit patient [12_03_2013_B11_2920851]	GPL13667	whole blood	total RNA	66	NA	NA	NA	NA	male	NA	NA	NA	NA	NA	NA
GSM1692099	intensive-care unit patient [12_03_2013_B12_2328205]	GPL13667	whole blood	total RNA	56	D_normal	NA	validation	No_DM	male	NA	Mars4	28	0	NA	No_ICUA
GSM1692100	intensive-care unit patient [12_03_2013_C04_2108553]	GPL13667	whole blood	total RNA	73	NA	NA	validation	DM	male	NA	Mars1	5	1	NA	No_ICUA
GSM1692101	intensive-care unit patient [12_03_2013_C05_2367719]	GPL13667	whole blood	total RNA	62	NA	hap	validation	NA	male	NA	Mars4	28	0	NA	NA
GSM1692102	intensive-care unit patient [12_03_2013_C07_2809703]	GPL13667	whole blood	total RNA	69	NA	NA	NA	NA	female	NA	NA	NA	NA	NA	NA
GSM1692103	intensive-care unit patient [12_03_2013_C08_312]	GPL13667	whole blood	total RNA	63	NA	NA	discovery	NA	female	NA	Mars2	28	0	NA	NA
GSM1692104	intensive-care unit patient [12_03_2013_C09_2612272]	GPL13667	whole blood	total RNA	57	NA	NA	NA	NA	male	NA	NA	NA	NA	NA	NA
GSM1692105	intensive-care unit patient [12_03_2013_D01_2927001]	GPL13667	whole blood	total RNA	49	NA	NA	validation	NA	male	NA	Mars1	0	1	NA	NA
GSM1692106	intensive-care unit patient [12_03_2013_D03_1442.1]	GPL13667	whole blood	total RNA	56	NA	NA	NA	NA	female	NA	NA	NA	NA	NA	NA
GSM1692107	intensive-care unit patient [12_03_2013_D08_1012]	GPL13667	whole blood	total RNA	70	NA	NA	discovery	No_DM	male	NA	Mars2	28	0	NA	NA
GSM1692108	intensive-care unit patient [12_03_2013_D12_176]	GPL13667	whole blood	total RNA	57	B_medium_low	hap	discovery	No_DM	male	NA	Mars2	28	0	NA	No_ICUA
GSM1692109	intensive-care unit patient [12_03_2013_E01_1669]	GPL13667	whole blood	total RNA	60	NA	NA	discovery	DM	female	NA	Mars1	28	0	NA	No_ICUA
GSM1692110	intensive-care unit patient [12_03_2013_E02_2477033]	GPL13667	whole blood	total RNA	41	NA	NA	NA	NA	female	NA	NA	NA	NA	ctrl_GI	NA
GSM1692111	intensive-care unit patient [12_03_2013_E03_291.1]	GPL13667	whole blood	total RNA	74	NA	NA	NA	NA	male	NA	NA	NA	NA	NA	NA
GSM1692112	intensive-care unit patient [12_03_2013_E04_1317]	GPL13667	whole blood	total RNA	72	B_medium_low	NA	discovery	DM	female	NA	Mars2	3	1	NA	No_ICUA
GSM1692114	intensive-care unit patient [12_03_2013_E11_2166952]	GPL13667	whole blood	total RNA	68	NA	NA	validation	No_DM	male	NA	Mars2	12	1	abdo_s	ICUA
GSM1692115	intensive-care unit patient [12_03_2013_F01_2933729]	GPL13667	whole blood	total RNA	52	NA	NA	validation	No_DM	female	NA	Mars1	28	0	NA	No_ICUA
GSM1692116	intensive-care unit patient [12_03_2013_F04_2888440]	GPL13667	whole blood	total RNA	62	NA	NA	validation	No_DM	male	NA	Mars3	28	0	NA	NA
GSM1692117	intensive-care unit patient [12_03_2013_F05_950]	GPL13667	whole blood	total RNA	64	NA	NA	discovery	No_DM	male	NA	Mars2	28	0	abdo_s	NA
GSM1692118	intensive-care unit patient [12_03_2013_F07_1165]	GPL13667	whole blood	total RNA	67	NA	hap	discovery	No_DM	male	NA	Mars4	28	0	NA	No_ICUA
GSM1692119	intensive-care unit patient [12_03_2013_F08_1818]	GPL13667	whole blood	total RNA	82	NA	NA	discovery	No_DM	female	NA	Mars1	6	1	abdo_s	No_ICUA
GSM1692120	intensive-care unit patient [12_03_2013_F10_2224]	GPL13667	whole blood	total RNA	81	NA	NA	NA	NA	male	NA	NA	NA	NA	NA	No_ICUA
GSM1692121	intensive-care unit patient [12_03_2013_F12_2121352]	GPL13667	whole blood	total RNA	74	NA	cap	validation	NA	male	NA	Mars2	28	0	NA	NA
GSM1692122	intensive-care unit patient [12_03_2013_G01_1521.1]	GPL13667	whole blood	total RNA	26	NA	NA	NA	NA	female	Event_ICUAI	NA	NA	NA	NA	NA
GSM1692123	intensive-care unit patient [12_03_2013_G02_2895821]	GPL13667	whole blood	total RNA	67	NA	NA	validation	NA	male	NA	Mars1	28	0	NA	No_ICUA
GSM1692124	intensive-care unit patient [12_03_2013_G04_1056]	GPL13667	whole blood	total RNA	53	NA	NA	discovery	NA	male	NA	Mars1	14	1	NA	NA
GSM1692125	intensive-care unit patient [12_03_2013_G06_2914265]	GPL13667	whole blood	total RNA	57	NA	NA	validation	NA	female	NA	Mars3	28	0	NA	No_ICUA
GSM1692126	intensive-care unit patient [12_03_2013_G07_2599222]	GPL13667	whole blood	total RNA	82	NA	NA	validation	DM	male	NA	Mars2	28	0	abdo_s	NA
GSM1692127	intensive-care unit patient [12_03_2013_G08_2131]	GPL13667	whole blood	total RNA	64	NA	NA	discovery	No_DM	female	NA	Mars3	28	0	NA	No_ICUA
GSM1692128	intensive-care unit patient [12_03_2013_G09_2008]	GPL13667	whole blood	total RNA	61	NA	NA	NA	NA	female	NA	NA	NA	NA	NA	NA
GSM1692129	intensive-care unit patient [12_03_2013_H01_2060742]	GPL13667	whole blood	total RNA	50	NA	NA	NA	NA	female	NA	NA	NA	NA	NA	NA
GSM1692130	intensive-care unit patient [12_03_2013_H02_2791031]	GPL13667	whole blood	total RNA	66	D_normal	NA	validation	No_DM	female	NA	Mars3	28	0	NA	No_ICUA
GSM1692131	intensive-care unit patient [12_03_2013_H05_2675425]	GPL13667	whole blood	total RNA	84	NA	NA	NA	NA	female	NA	NA	NA	NA	NA	NA
GSM1692132	intensive-care unit patient [12_03_2013_H07_2279]	GPL13667	whole blood	total RNA	82	NA	hap	discovery	No_DM	male	NA	Mars2	28	0	NA	NA
GSM1692133	intensive-care unit patient [12_03_2013_H08_2190]	GPL13667	whole blood	total RNA	34	NA	NA	discovery	No_DM	male	NA	Mars1	28	0	NA	No_ICUA
GSM1692135	intensive-care unit patient [13_02_2013_A04_1234.1]	GPL13667	whole blood	total RNA	46	NA	NA	NA	NA	male	NA	NA	NA	NA	NA	NA
GSM1692136	intensive-care unit patient [13_02_2013_A05_2318175]	GPL13667	whole blood	total RNA	67	NA	hap	validation	No_DM	male	NA	Mars1	28	0	NA	No_ICUA
GSM1692137	intensive-care unit patient [13_02_2013_A07_2071168]	GPL13667	whole blood	total RNA	64	NA	NA	validation	DM	female	NA	Mars2	28	0	abdo_s	No_ICUA
GSM1692138	intensive-care unit patient [13_02_2013_A10_2789759]	GPL13667	whole blood	total RNA	67	NA	NA	validation	No_DM	male	NA	Mars2	28	0	abdo_s	NA
GSM1692139	intensive-care unit patient [13_02_2013_A11_2440861]	GPL13667	whole blood	total RNA	49	A_very_low	NA	validation	NA	female	NA	Mars2	28	0	NA	NA
GSM1692140	intensive-care unit patient [13_02_2013_B03_2774321]	GPL13667	whole blood	total RNA	71	NA	NA	validation	No_DM	male	NA	Mars2	28	0	NA	No_ICUA
GSM1692141	intensive-care unit patient [13_02_2013_B05_2518579]	GPL13667	whole blood	total RNA	65	NA	NA	validation	No_DM	female	NA	Mars2	28	0	NA	NA
GSM1692142	intensive-care unit patient [13_02_2013_B07_2392914]	GPL13667	whole blood	total RNA	76	NA	hap	validation	No_DM	male	NA	Mars1	28	0	NA	NA
GSM1692143	intensive-care unit patient [13_02_2013_B08_2540647]	GPL13667	whole blood	total RNA	77	NA	NA	validation	No_DM	female	NA	Mars4	28	0	NA	No_ICUA
GSM1692144	intensive-care unit patient [13_02_2013_B09_1474]	GPL13667	whole blood	total RNA	67	NA	NA	discovery	NA	male	NA	Mars4	4	1	NA	NA
GSM1692145	intensive-care unit patient [13_02_2013_B11_1738]	GPL13667	whole blood	total RNA	30	NA	NA	discovery	No_DM	female	NA	Mars4	28	0	NA	NA
GSM1692146	intensive-care unit patient [13_02_2013_B12_1906]	GPL13667	whole blood	total RNA	71	NA	NA	discovery	No_DM	female	NA	Mars2	3	1	NA	No_ICUA
GSM1692147	intensive-care unit patient [13_02_2013_C03_1246]	GPL13667	whole blood	total RNA	65	NA	NA	NA	NA	male	NA	NA	NA	NA	ctrl_GI	NA
GSM1692148	intensive-care unit patient [13_02_2013_C06_2245]	GPL13667	whole blood	total RNA	75	NA	NA	discovery	NA	male	NA	Mars2	10	1	NA	No_ICUA
GSM1692149	intensive-care unit patient [13_02_2013_C10_396]	GPL13667	whole blood	total RNA	80	NA	NA	discovery	NA	male	Admis_ICUAI	Mars2	28	1	NA	ICUA
GSM1692150	intensive-care unit patient [13_02_2013_C11_2254575]	GPL13667	whole blood	total RNA	64	NA	NA	NA	NA	female	NA	NA	NA	NA	ctrl_GI	NA
GSM1692151	intensive-care unit patient [13_02_2013_D01_2139889]	GPL13667	whole blood	total RNA	56	NA	NA	validation	NA	female	NA	Mars1	15	1	NA	ICUA
GSM1692152	intensive-care unit patient [13_02_2013_D02_2452268]	GPL13667	whole blood	total RNA	67	NA	NA	NA	NA	male	NA	NA	NA	NA	NA	NA
GSM1692153	intensive-care unit patient [13_02_2013_D03_2245555]	GPL13667	whole blood	total RNA	69	NA	NA	validation	NA	male	NA	Mars2	28	0	NA	NA
GSM1692154	intensive-care unit patient [13_02_2013_D04_1106]	GPL13667	whole blood	total RNA	80	NA	NA	NA	NA	female	NA	NA	NA	NA	NA	NA
GSM1692155	intensive-care unit patient [13_02_2013_D07_2685636]	GPL13667	whole blood	total RNA	77	NA	NA	NA	NA	male	NA	NA	NA	NA	ctrl_GI	NA
GSM1692156	intensive-care unit patient [13_02_2013_D09_2712753]	GPL13667	whole blood	total RNA	68	NA	NA	validation	DM	female	NA	Mars2	28	0	NA	No_ICUA
GSM1692157	intensive-care unit patient [13_02_2013_E03_2469217]	GPL13667	whole blood	total RNA	55	NA	hap	validation	No_DM	male	NA	Mars3	28	0	NA	No_ICUA
GSM1692158	intensive-care unit patient [13_02_2013_E07_262]	GPL13667	whole blood	total RNA	36	D_normal	NA	discovery	No_DM	male	NA	Mars4	28	0	NA	No_ICUA
GSM1692159	intensive-care unit patient [13_02_2013_E09_2276373]	GPL13667	whole blood	total RNA	93	NA	NA	NA	NA	female	NA	NA	NA	NA	NA	NA
GSM1692160	intensive-care unit patient [13_02_2013_E12_1388]	GPL13667	whole blood	total RNA	48	NA	NA	discovery	No_DM	male	NA	Mars1	2	1	abdo_s	NA
GSM1692161	intensive-care unit patient [13_02_2013_F01_2033946]	GPL13667	whole blood	total RNA	46	NA	NA	NA	NA	male	NA	NA	NA	NA	NA	NA
GSM1692162	intensive-care unit patient [13_02_2013_F02_2080847]	GPL13667	whole blood	total RNA	69	B_medium_low	NA	validation	NA	female	NA	Mars1	28	0	NA	NA
GSM1692163	intensive-care unit patient [13_02_2013_F04_2286989]	GPL13667	whole blood	total RNA	72	NA	NA	validation	NA	female	NA	Mars1	18	1	NA	NA
GSM1692164	intensive-care unit patient [13_02_2013_F07_1967]	GPL13667	whole blood	total RNA	62	NA	NA	NA	NA	male	NA	NA	NA	NA	NA	NA
GSM1692165	intensive-care unit patient [13_02_2013_F09_554]	GPL13667	whole blood	total RNA	78	D_normal	hap	discovery	DM	male	NA	Mars1	28	0	NA	No_ICUA
GSM1692166	intensive-care unit patient [13_02_2013_F10_2284122]	GPL13667	whole blood	total RNA	40	NA	NA	validation	No_DM	male	NA	Mars2	28	0	abdo_s	No_ICUA
GSM1692167	intensive-care unit patient [13_02_2013_G01_1192]	GPL13667	whole blood	total RNA	81	C_low	hap	discovery	No_DM	male	NA	Mars2	28	0	NA	No_ICUA
GSM1692168	intensive-care unit patient [13_02_2013_G04_299]	GPL13667	whole blood	total RNA	43	NA	NA	discovery	NA	female	NA	Mars3	28	0	NA	No_ICUA
GSM1692169	intensive-care unit patient [13_02_2013_G05_2197127]	GPL13667	whole blood	total RNA	62	NA	hap	validation	No_DM	male	NA	Mars3	12	1	NA	No_ICUA
GSM1692170	intensive-care unit patient [13_02_2013_G08_2014]	GPL13667	whole blood	total RNA	70	NA	NA	discovery	DM	male	ADMIS_NO_ICUAI	Mars1	7	1	NA	No_ICUA
GSM1692171	intensive-care unit patient [13_02_2013_G10_2537801]	GPL13667	whole blood	total RNA	82	NA	NA	NA	No_DM	male	Admis_ICUAI	NA	NA	NA	NA	ICUA
GSM1692172	intensive-care unit patient [13_02_2013_G12_2004]	GPL13667	whole blood	total RNA	84	NA	hap	discovery	DM	female	NA	Mars4	28	0	NA	NA
GSM1692173	intensive-care unit patient [13_02_2013_H03_1249]	GPL13667	whole blood	total RNA	53	NA	NA	NA	NA	male	NA	NA	NA	NA	NA	ICUA
GSM1692174	intensive-care unit patient [13_02_2013_H06_638]	GPL13667	whole blood	total RNA	63	D_normal	NA	discovery	No_DM	male	NA	Mars1	28	0	NA	ICUA
GSM1692175	intensive-care unit patient [13_02_2013_H07_1901]	GPL13667	whole blood	total RNA	77	NA	NA	discovery	NA	male	NA	Mars3	4	1	NA	NA
GSM1692176	intensive-care unit patient [13_02_2013_H08_2329914]	GPL13667	whole blood	total RNA	42	NA	NA	NA	NA	female	NA	NA	NA	NA	ctrl_GI	NA
GSM1692177	intensive-care unit patient [13_02_2013_H09_175]	GPL13667	whole blood	total RNA	70	NA	hap	NA	No_DM	female	NA	NA	NA	NA	NA	No_ICUA
GSM1692178	intensive-care unit patient [13_02_2013_H10_394]	GPL13667	whole blood	total RNA	91	NA	NA	NA	NA	female	NA	NA	NA	NA	NA	NA
GSM1692179	intensive-care unit patient [13_02_2013_H11_956]	GPL13667	whole blood	total RNA	75	NA	NA	NA	NA	male	NA	NA	NA	NA	NA	NA
GSM1692180	intensive-care unit patient [13_02_2013_H12_2479926]	GPL13667	whole blood	total RNA	79	NA	NA	NA	NA	female	NA	NA	NA	NA	NA	NA
GSM1692181	intensive-care unit patient [13_03_2013_A06_2577185]	GPL13667	whole blood	total RNA	71	NA	hap	validation	No_DM	male	NA	Mars1	28	0	NA	NA
GSM1692182	intensive-care unit patient [13_03_2013_A09_2578388]	GPL13667	whole blood	total RNA	88	NA	NA	validation	DM	female	NA	Mars2	3	1	NA	No_ICUA
GSM1692183	intensive-care unit patient [13_03_2013_A11_2464900]	GPL13667	whole blood	total RNA	76	NA	NA	NA	NA	male	NA	NA	NA	NA	NA	NA
GSM1692184	intensive-care unit patient [13_03_2013_A12_2473497]	GPL13667	whole blood	total RNA	70	NA	NA	validation	No_DM	female	NA	Mars2	1	1	NA	NA
GSM1692185	intensive-care unit patient [13_03_2013_B01_2232]	GPL13667	whole blood	total RNA	89	NA	NA	NA	NA	female	NA	NA	NA	NA	NA	NA
GSM1692186	intensive-care unit patient [13_03_2013_B02_2003]	GPL13667	whole blood	total RNA	57	NA	NA	discovery	NA	male	NA	Mars2	2	1	NA	No_ICUA
GSM1692187	intensive-care unit patient [13_03_2013_B04_1611]	GPL13667	whole blood	total RNA	83	A_very_low	NA	discovery	No_DM	female	NA	Mars2	28	0	NA	NA
GSM1692188	intensive-care unit patient [13_03_2013_B06_1481]	GPL13667	whole blood	total RNA	25	NA	NA	discovery	NA	male	NA	Mars1	28	0	NA	NA
GSM1692189	intensive-care unit patient [13_03_2013_B11_880]	GPL13667	whole blood	total RNA	57	NA	NA	NA	NA	female	NA	NA	NA	NA	NA	NA
GSM1692190	intensive-care unit patient [13_03_2013_B12_834]	GPL13667	whole blood	total RNA	59	NA	NA	discovery	No_DM	female	NA	Mars1	3	1	NA	No_ICUA
GSM1692191	intensive-care unit patient [13_03_2013_C01_816]	GPL13667	whole blood	total RNA	74	NA	NA	discovery	NA	female	NA	Mars2	28	0	NA	No_ICUA
GSM1692192	intensive-care unit patient [13_03_2013_C06_474]	GPL13667	whole blood	total RNA	47	NA	hap	discovery	No_DM	female	NA	Mars2	28	0	NA	No_ICUA
GSM1692193	intensive-care unit patient [13_03_2013_C08_357]	GPL13667	whole blood	total RNA	71	NA	NA	discovery	NA	male	NA	Mars3	28	0	NA	No_ICUA
GSM1692194	intensive-care unit patient [13_03_2013_C09_304]	GPL13667	whole blood	total RNA	70	NA	NA	NA	NA	female	NA	NA	NA	NA	NA	NA
GSM1692195	intensive-care unit patient [13_03_2013_C11_2931020]	GPL13667	whole blood	total RNA	74	NA	NA	NA	NA	male	NA	NA	NA	NA	ctrl_GI	NA
GSM1692196	intensive-care unit patient [13_03_2013_D01_2465607]	GPL13667	whole blood	total RNA	77	NA	NA	validation	No_DM	male	NA	Mars2	28	0	NA	No_ICUA
GSM1692197	intensive-care unit patient [13_03_2013_D02_2041720]	GPL13667	whole blood	total RNA	60	NA	NA	validation	NA	male	NA	Mars3	28	0	NA	NA
GSM1692198	intensive-care unit patient [13_03_2013_D03_2528458]	GPL13667	whole blood	total RNA	54	NA	NA	validation	No_DM	male	NA	Mars2	28	0	abdo_s	No_ICUA
GSM1692199	intensive-care unit patient [13_03_2013_D05_2061687]	GPL13667	whole blood	total RNA	71	NA	hap	validation	No_DM	female	NA	Mars2	28	0	NA	No_ICUA
GSM1692200	intensive-care unit patient [13_03_2013_D10_2755346]	GPL13667	whole blood	total RNA	38	NA	NA	NA	NA	male	NA	NA	NA	NA	NA	NA
GSM1692201	intensive-care unit patient [13_03_2013_D11_2441106]	GPL13667	whole blood	total RNA	66	NA	NA	validation	DM	female	NA	Mars1	28	0	abdo_s	No_ICUA
GSM1692202	intensive-care unit patient [13_03_2013_D12_2799039]	GPL13667	whole blood	total RNA	55	B_medium_low	NA	validation	NA	male	NA	Mars3	28	0	NA	NA
GSM1692203	intensive-care unit patient [13_03_2013_E01_2727912]	GPL13667	whole blood	total RNA	51	NA	hap	validation	No_DM	female	NA	Mars2	28	0	NA	No_ICUA
GSM1692204	intensive-care unit patient [13_03_2013_E02_2855460]	GPL13667	whole blood	total RNA	72	NA	hap	validation	No_DM	male	NA	Mars2	28	0	NA	No_ICUA
GSM1692205	intensive-care unit patient [13_03_2013_E04_2784251]	GPL13667	whole blood	total RNA	61	NA	NA	validation	No_DM	male	NA	Mars1	23	1	NA	ICUA
GSM1692206	intensive-care unit patient [13_03_2013_E06_2158239]	GPL13667	whole blood	total RNA	59	NA	NA	validation	NA	male	NA	Mars3	28	0	NA	NA
GSM1692207	intensive-care unit patient [13_03_2013_E07_2260580]	GPL13667	whole blood	total RNA	41	NA	NA	validation	DM	female	NA	Mars1	28	0	NA	NA
GSM1692208	intensive-care unit patient [13_03_2013_E09_2841476]	GPL13667	whole blood	total RNA	56	NA	NA	NA	NA	male	NA	NA	NA	NA	NA	NA
GSM1692209	intensive-care unit patient [13_03_2013_E10_2152430]	GPL13667	whole blood	total RNA	78	NA	NA	validation	No_DM	male	ADMIS_NO_ICUAI	Mars3	6	1	NA	No_ICUA
GSM1692210	intensive-care unit patient [13_03_2013_E12_2180867]	GPL13667	whole blood	total RNA	59	NA	NA	NA	NA	female	NA	NA	NA	NA	NA	NA
GSM1692211	intensive-care unit patient [13_03_2013_F02_2716785]	GPL13667	whole blood	total RNA	75	NA	NA	validation	No_DM	female	NA	Mars3	12	1	abdo_s	No_ICUA
GSM1692212	intensive-care unit patient [13_03_2013_F03_427]	GPL13667	whole blood	total RNA	76	C_low	NA	discovery	No_DM	female	NA	Mars2	28	0	NA	No_ICUA
GSM1692213	intensive-care unit patient [13_03_2013_F04_2873858]	GPL13667	whole blood	total RNA	43	NA	NA	validation	No_DM	female	NA	Mars1	28	0	NA	NA
GSM1692214	intensive-care unit patient [13_03_2013_F06_290]	GPL13667	whole blood	total RNA	61	NA	NA	discovery	NA	male	NA	Mars1	7	1	NA	No_ICUA
GSM1692215	intensive-care unit patient [13_03_2013_F07_2939065]	GPL13667	whole blood	total RNA	69	NA	NA	NA	NA	male	NA	NA	NA	NA	NA	NA
GSM1692216	intensive-care unit patient [13_03_2013_F10_2805753]	GPL13667	whole blood	total RNA	48	D_normal	hap	validation	No_DM	male	NA	Mars3	28	0	NA	ICUA
GSM1692217	intensive-care unit patient [13_03_2013_G01_1251]	GPL13667	whole blood	total RNA	32	NA	NA	discovery	No_DM	female	NA	Mars2	28	0	NA	NA
GSM1692218	intensive-care unit patient [13_03_2013_G02_933]	GPL13667	whole blood	total RNA	73	NA	NA	NA	NA	female	NA	NA	NA	NA	NA	NA
GSM1692219	intensive-care unit patient [13_03_2013_G03_2401944]	GPL13667	whole blood	total RNA	74	NA	NA	NA	NA	male	NA	NA	NA	NA	ctrl_GI	NA
GSM1692220	intensive-care unit patient [13_03_2013_G06_2671849]	GPL13667	whole blood	total RNA	74	NA	NA	NA	DM	male	NA	NA	NA	NA	NA	No_ICUA
GSM1692221	intensive-care unit patient [13_03_2013_G07_2610361]	GPL13667	whole blood	total RNA	36	NA	NA	validation	NA	female	NA	Mars3	28	0	NA	No_ICUA
GSM1692222	intensive-care unit patient [13_03_2013_G08_2092988]	GPL13667	whole blood	total RNA	56	NA	NA	validation	No_DM	male	NA	Mars3	28	0	NA	NA
GSM1692223	intensive-care unit patient [13_03_2013_G09_1551]	GPL13667	whole blood	total RNA	53	NA	hap	discovery	No_DM	male	NA	Mars2	14	1	NA	ICUA
GSM1692224	intensive-care unit patient [13_03_2013_G11_1266]	GPL13667	whole blood	total RNA	52	NA	NA	discovery	No_DM	female	NA	Mars2	27	1	NA	ICUA
GSM1692225	intensive-care unit patient [13_03_2013_G12_2015183]	GPL13667	whole blood	total RNA	55	NA	NA	validation	NA	male	NA	Mars3	28	0	NA	No_ICUA
GSM1692226	intensive-care unit patient [13_03_2013_H01_1866]	GPL13667	whole blood	total RNA	72	NA	NA	discovery	No_DM	male	NA	Mars4	28	0	NA	NA
GSM1692227	intensive-care unit patient [13_03_2013_H05_2832620]	GPL13667	whole blood	total RNA	62	NA	NA	validation	NA	female	NA	Mars3	28	0	NA	NA
GSM1692228	intensive-care unit patient [13_03_2013_H08_2423724]	GPL13667	whole blood	total RNA	83	NA	NA	validation	NA	female	NA	Mars4	28	0	NA	NA
GSM1692229	intensive-care unit patient [13_03_2013_H09_496]	GPL13667	whole blood	total RNA	82	NA	NA	NA	NA	female	NA	NA	NA	NA	NA	NA
GSM1692230	intensive-care unit patient [14_03_2013_A01_1153]	GPL13667	whole blood	total RNA	49	NA	NA	discovery	DM	female	NA	Mars1	28	0	NA	NA
GSM1692231	intensive-care unit patient [14_03_2013_A03_2440481]	GPL13667	whole blood	total RNA	59	NA	NA	NA	NA	female	NA	NA	NA	NA	ctrl_GI	NA
GSM1692232	intensive-care unit patient [14_03_2013_A04_1822]	GPL13667	whole blood	total RNA	81	A_very_low	NA	discovery	No_DM	female	NA	Mars2	28	0	NA	No_ICUA
GSM1692233	intensive-care unit patient [14_03_2013_A05_1797]	GPL13667	whole blood	total RNA	61	NA	NA	NA	NA	male	NA	NA	NA	NA	NA	NA
GSM1692234	intensive-care unit patient [14_03_2013_A06_2935946]	GPL13667	whole blood	total RNA	65	NA	NA	NA	NA	male	NA	NA	NA	NA	NA	NA
GSM1692235	intensive-care unit patient [14_03_2013_A07_1751]	GPL13667	whole blood	total RNA	57	NA	NA	NA	No_DM	female	NA	NA	NA	NA	NA	NA
GSM1692237	intensive-care unit patient [14_03_2013_B08_2290568]	GPL13667	whole blood	total RNA	75	NA	NA	NA	NA	female	Event_ICUAI	NA	NA	NA	NA	NA
GSM1692238	intensive-care unit patient [14_03_2013_B11_2423113]	GPL13667	whole blood	total RNA	75	NA	NA	validation	No_DM	male	NA	Mars1	28	0	abdo_s	No_ICUA
GSM1692239	intensive-care unit patient [14_03_2013_B12_2502387]	GPL13667	whole blood	total RNA	64	NA	NA	NA	NA	male	NA	NA	NA	NA	ctrl_GI	NA
GSM1692240	intensive-care unit patient [14_03_2013_C01_2647680]	GPL13667	whole blood	total RNA	17	NA	NA	validation	NA	female	NA	Mars2	28	0	NA	NA
GSM1692241	intensive-care unit patient [14_03_2013_C06_2555715]	GPL13667	whole blood	total RNA	58	NA	NA	validation	No_DM	male	NA	Mars2	16	1	NA	No_ICUA
GSM1692242	intensive-care unit patient [14_03_2013_C09_2210219]	GPL13667	whole blood	total RNA	66	C_low	NA	validation	No_DM	male	NA	Mars3	28	0	NA	No_ICUA
GSM1692243	intensive-care unit patient [14_03_2013_C10_2396220]	GPL13667	whole blood	total RNA	68	NA	NA	validation	NA	male	NA	Mars2	28	0	NA	NA
GSM1692244	intensive-care unit patient [14_03_2013_D01_1908]	GPL13667	whole blood	total RNA	77	D_normal	NA	discovery	No_DM	male	NA	Mars1	7	1	NA	NA
GSM1692245	intensive-care unit patient [14_03_2013_D04_2002]	GPL13667	whole blood	total RNA	53	NA	hap	discovery	DM	male	NA	Mars3	28	0	NA	NA
GSM1692246	intensive-care unit patient [14_03_2013_D05_1624]	GPL13667	whole blood	total RNA	23	NA	NA	NA	NA	female	NA	NA	NA	NA	NA	NA
GSM1692247	intensive-care unit patient [14_03_2013_D06_1464]	GPL13667	whole blood	total RNA	61	NA	NA	discovery	NA	male	NA	Mars3	28	0	NA	No_ICUA
GSM1692248	intensive-care unit patient [14_03_2013_D12_2095177]	GPL13667	whole blood	total RNA	73	NA	NA	NA	NA	male	NA	NA	NA	NA	ctrl_GI	NA
GSM1692249	intensive-care unit patient [14_03_2013_E01_2254503]	GPL13667	whole blood	total RNA	62	NA	NA	NA	NA	male	NA	NA	NA	NA	ctrl_GI	NA
GSM1692250	intensive-care unit patient [14_03_2013_E02_2402211]	GPL13667	whole blood	total RNA	69	NA	hap	NA	No_DM	male	ADMIS_NO_ICUAI	NA	NA	NA	NA	No_ICUA
GSM1692251	intensive-care unit patient [14_03_2013_E03_2394591]	GPL13667	whole blood	total RNA	53	NA	hap	validation	No_DM	female	NA	Mars1	3	1	NA	No_ICUA
GSM1692252	intensive-care unit patient [14_03_2013_E06_1391]	GPL13667	whole blood	total RNA	76	NA	NA	NA	NA	male	NA	NA	NA	NA	NA	NA
GSM1692253	intensive-care unit patient [14_03_2013_E07_1437]	GPL13667	whole blood	total RNA	73	NA	NA	NA	NA	male	NA	NA	NA	NA	NA	NA
GSM1692254	intensive-care unit patient [14_03_2013_F01_653]	GPL13667	whole blood	total RNA	59	NA	NA	NA	NA	male	NA	NA	NA	NA	NA	NA
GSM1692255	intensive-care unit patient [14_03_2013_F02_879]	GPL13667	whole blood	total RNA	64	D_normal	NA	discovery	No_DM	male	NA	Mars1	28	0	abdo_s	No_ICUA
GSM1692256	intensive-care unit patient [14_03_2013_F07_2716673]	GPL13667	whole blood	total RNA	80	NA	NA	NA	NA	male	NA	NA	NA	NA	NA	NA
GSM1692257	intensive-care unit patient [14_03_2013_F08_2458860]	GPL13667	whole blood	total RNA	65	NA	NA	validation	NA	female	NA	Mars2	28	0	NA	NA
GSM1692258	intensive-care unit patient [14_03_2013_F09_2859676]	GPL13667	whole blood	total RNA	35	NA	hap	validation	No_DM	male	NA	Mars1	28	0	NA	ICUA
GSM1692259	intensive-care unit patient [14_03_2013_F10_160]	GPL13667	whole blood	total RNA	27	NA	hap	discovery	No_DM	female	NA	Mars2	28	0	NA	No_ICUA
GSM1692260	intensive-care unit patient [14_03_2013_G01_2646192]	GPL13667	whole blood	total RNA	30	NA	NA	validation	NA	male	NA	Mars2	28	0	NA	NA
GSM1692261	intensive-care unit patient [14_03_2013_G02_2905183]	GPL13667	whole blood	total RNA	60	NA	NA	validation	No_DM	male	NA	Mars2	28	0	abdo_s	NA
GSM1692262	intensive-care unit patient [14_03_2013_G04_790]	GPL13667	whole blood	total RNA	53	NA	NA	NA	NA	male	NA	NA	NA	NA	NA	NA
GSM1692263	intensive-care unit patient [14_03_2013_G09_490]	GPL13667	whole blood	total RNA	62	NA	NA	NA	NA	female	NA	NA	NA	NA	NA	NA
GSM1692264	intensive-care unit patient [14_03_2013_G10_1628]	GPL13667	whole blood	total RNA	63	NA	NA	discovery	DM	male	NA	Mars2	10	1	NA	No_ICUA
GSM1692265	intensive-care unit patient [14_03_2013_H02_467]	GPL13667	whole blood	total RNA	57	NA	NA	NA	NA	female	NA	NA	NA	NA	NA	NA
GSM1692266	intensive-care unit patient [14_03_2013_H05_2630414]	GPL13667	whole blood	total RNA	73	NA	hap	validation	NA	female	NA	Mars3	28	0	NA	NA
GSM1692267	intensive-care unit patient [14_03_2013_H06_1603]	GPL13667	whole blood	total RNA	54	NA	NA	NA	NA	female	NA	NA	NA	NA	NA	NA
GSM1692268	intensive-care unit patient [14_03_2013_H07_2455809]	GPL13667	whole blood	total RNA	62	C_low	hap	validation	No_DM	male	NA	Mars2	0	1	NA	NA
GSM1692269	intensive-care unit patient [14_03_2013_H08_2858074]	GPL13667	whole blood	total RNA	45	NA	NA	validation	No_DM	male	NA	Mars4	28	0	NA	No_ICUA
GSM1692270	intensive-care unit patient [14_03_2013_H09_2337626]	GPL13667	whole blood	total RNA	55	NA	NA	NA	NA	female	NA	NA	NA	NA	ctrl_GI	NA
GSM1692271	intensive-care unit patient [14_03_2013_H10_2613389]	GPL13667	whole blood	total RNA	76	NA	NA	validation	DM	female	NA	Mars1	10	1	NA	No_ICUA
GSM1692272	intensive-care unit patient [19_03_2013_A01_2391003]	GPL13667	whole blood	total RNA	74	NA	hap	validation	No_DM	female	NA	Mars4	28	0	NA	NA
GSM1692273	intensive-care unit patient [19_03_2013_A05_2768950]	GPL13667	whole blood	total RNA	81	NA	NA	NA	NA	male	NA	NA	NA	NA	NA	NA
GSM1692274	intensive-care unit patient [19_03_2013_A06_2788315]	GPL13667	whole blood	total RNA	78	NA	NA	validation	DM	female	NA	Mars1	28	0	NA	No_ICUA
GSM1692275	intensive-care unit patient [19_03_2013_A07_2152708]	GPL13667	whole blood	total RNA	86	NA	NA	NA	NA	male	NA	NA	NA	NA	ctrl_GI	NA
GSM1692276	intensive-care unit patient [19_03_2013_A08_2078363]	GPL13667	whole blood	total RNA	60	NA	NA	NA	NA	female	NA	NA	NA	NA	NA	NA
GSM1692277	intensive-care unit patient [19_03_2013_A09_2096625]	GPL13667	whole blood	total RNA	59	B_medium_low	NA	validation	No_DM	female	NA	Mars1	28	0	NA	No_ICUA
GSM1692278	intensive-care unit patient [19_03_2013_A10_2210087]	GPL13667	whole blood	total RNA	62	NA	NA	validation	No_DM	male	NA	Mars2	28	0	abdo_s	No_ICUA
GSM1692279	intensive-care unit patient [19_03_2013_A12_2360467]	GPL13667	whole blood	total RNA	62	NA	NA	validation	DM	female	NA	Mars3	2	1	NA	No_ICUA
GSM1692280	intensive-care unit patient [19_03_2013_B02_2147]	GPL13667	whole blood	total RNA	60	NA	NA	NA	NA	male	NA	NA	NA	NA	NA	NA
GSM1692281	intensive-care unit patient [19_03_2013_B03_2106]	GPL13667	whole blood	total RNA	68	NA	NA	NA	NA	male	NA	NA	NA	NA	ctrl_GI	NA
GSM1692282	intensive-care unit patient [19_03_2013_B04_2027]	GPL13667	whole blood	total RNA	62	NA	NA	NA	NA	male	NA	NA	NA	NA	NA	NA
GSM1692283	intensive-care unit patient [19_03_2013_B08_1674]	GPL13667	whole blood	total RNA	73	NA	NA	NA	NA	female	NA	NA	NA	NA	NA	NA
GSM1692284	intensive-care unit patient [19_03_2013_B10_1456]	GPL13667	whole blood	total RNA	42	A_very_low	NA	discovery	NA	female	NA	Mars2	28	0	NA	NA
GSM1692286	intensive-care unit patient [19_03_2013_C05_855]	GPL13667	whole blood	total RNA	40	NA	NA	discovery	NA	male	NA	Mars3	28	0	NA	No_ICUA
GSM1692287	intensive-care unit patient [19_03_2013_C06_775]	GPL13667	whole blood	total RNA	51	NA	NA	NA	NA	male	NA	NA	NA	NA	NA	NA
GSM1692288	intensive-care unit patient [19_03_2013_C08_980]	GPL13667	whole blood	total RNA	55	NA	NA	NA	NA	female	NA	NA	NA	NA	NA	NA
GSM1692289	intensive-care unit patient [19_03_2013_C09_434]	GPL13667	whole blood	total RNA	61	NA	NA	discovery	NA	female	NA	Mars2	28	0	NA	ICUA
GSM1692290	intensive-care unit patient [19_03_2013_D08_2647417]	GPL13667	whole blood	total RNA	67	NA	NA	NA	NA	female	NA	NA	NA	NA	NA	NA
GSM1692291	intensive-care unit patient [19_03_2013_D09_1992]	GPL13667	whole blood	total RNA	68	NA	NA	discovery	DM	female	NA	Mars3	28	0	NA	No_ICUA
GSM1692292	intensive-care unit patient [19_03_2013_D11_1532]	GPL13667	whole blood	total RNA	70	NA	NA	discovery	No_DM	male	NA	Mars3	0	1	NA	NA
GSM1692293	intensive-care unit patient [19_03_2013_E03_2124]	GPL13667	whole blood	total RNA	67	NA	NA	NA	NA	male	NA	NA	NA	NA	NA	NA
GSM1692294	intensive-care unit patient [19_03_2013_E05_2796089]	GPL13667	whole blood	total RNA	64	NA	NA	validation	No_DM	male	NA	Mars1	28	0	NA	NA
GSM1692295	intensive-care unit patient [19_03_2013_E06_823]	GPL13667	whole blood	total RNA	84	NA	NA	NA	NA	female	NA	NA	NA	NA	NA	NA
GSM1692296	intensive-care unit patient [19_03_2013_F01_398]	GPL13667	whole blood	total RNA	32	NA	NA	discovery	No_DM	male	NA	Mars2	28	0	NA	NA
GSM1692297	intensive-care unit patient [19_03_2013_F04_1451.1]	GPL13667	whole blood	total RNA	67	NA	NA	NA	NA	male	NA	NA	NA	NA	NA	NA
GSM1692298	intensive-care unit patient [19_03_2013_F06_219]	GPL13667	whole blood	total RNA	63	B_medium_low	NA	discovery	DM	female	NA	Mars3	28	0	NA	No_ICUA
GSM1692299	intensive-care unit patient [19_03_2013_F09_2197135]	GPL13667	whole blood	total RNA	69	D_normal	NA	validation	DM	female	NA	Mars1	21	1	NA	No_ICUA
GSM1692300	intensive-care unit patient [19_03_2013_F10_1598]	GPL13667	whole blood	total RNA	41	NA	NA	discovery	NA	female	NA	Mars3	28	0	NA	No_ICUA
GSM1692301	intensive-care unit patient [19_03_2013_F12_516]	GPL13667	whole blood	total RNA	67	NA	NA	discovery	NA	female	NA	Mars1	28	0	NA	No_ICUA
GSM1692302	intensive-care unit patient [19_03_2013_G02_1004]	GPL13667	whole blood	total RNA	49	NA	NA	discovery	No_DM	female	NA	Mars2	28	0	abdo_s	No_ICUA
GSM1692303	intensive-care unit patient [19_03_2013_G04_1070]	GPL13667	whole blood	total RNA	42	NA	NA	discovery	NA	male	NA	Mars2	28	0	NA	No_ICUA
GSM1692304	intensive-care unit patient [19_03_2013_G05_2138509]	GPL13667	whole blood	total RNA	65	NA	NA	validation	DM	male	NA	Mars2	28	0	NA	No_ICUA
GSM1692305	intensive-care unit patient [19_03_2013_G06_2690766]	GPL13667	whole blood	total RNA	52	C_low	NA	validation	No_DM	male	NA	Mars1	28	0	NA	No_ICUA
GSM1692306	intensive-care unit patient [19_03_2013_G07_2833571]	GPL13667	whole blood	total RNA	73	NA	NA	NA	NA	male	NA	NA	NA	NA	NA	NA
GSM1692307	intensive-care unit patient [19_03_2013_G09_2866838]	GPL13667	whole blood	total RNA	73	NA	NA	NA	NA	female	NA	NA	NA	NA	NA	NA
GSM1692308	intensive-care unit patient [19_03_2013_G10_231]	GPL13667	whole blood	total RNA	39	NA	NA	discovery	NA	female	NA	Mars2	28	0	NA	No_ICUA
GSM1692309	intensive-care unit patient [19_03_2013_G11_423]	GPL13667	whole blood	total RNA	34	C_low	NA	discovery	No_DM	female	NA	Mars2	28	0	NA	No_ICUA
GSM1692310	intensive-care unit patient [19_03_2013_H02_2193207]	GPL13667	whole blood	total RNA	37	NA	NA	NA	NA	male	NA	NA	NA	NA	NA	NA
GSM1692311	intensive-care unit patient [19_03_2013_H06_1772]	GPL13667	whole blood	total RNA	73	NA	hap	discovery	DM	male	NA	Mars3	11	1	NA	NA
GSM1692312	intensive-care unit patient [19_03_2013_H09_2327068]	GPL13667	whole blood	total RNA	73	NA	NA	validation	No_DM	male	NA	Mars1	0	1	NA	NA
GSM1692313	intensive-care unit patient [19_03_2013_H10_2296377]	GPL13667	whole blood	total RNA	77	NA	NA	NA	NA	female	NA	NA	NA	NA	NA	NA
GSM1692314	intensive-care unit patient [20_03_2013_A04_1259]	GPL13667	whole blood	total RNA	54	NA	NA	NA	NA	male	NA	NA	NA	NA	ctrl_GI	NA
GSM1692315	intensive-care unit patient [20_03_2013_A05_2081]	GPL13667	whole blood	total RNA	70	NA	NA	discovery	NA	female	NA	Mars3	28	0	NA	NA
GSM1692316	intensive-care unit patient [20_03_2013_A07_1707]	GPL13667	whole blood	total RNA	19	NA	NA	discovery	NA	female	NA	Mars2	1	1	NA	NA
GSM1692317	intensive-care unit patient [20_03_2013_A09_2381906]	GPL13667	whole blood	total RNA	36	NA	NA	validation	No_DM	male	NA	Mars3	28	0	NA	NA
GSM1692318	intensive-care unit patient [20_03_2013_A10_1579]	GPL13667	whole blood	total RNA	62	B_medium_low	NA	discovery	No_DM	male	NA	Mars2	1	1	NA	NA
GSM1692319	intensive-care unit patient [20_03_2013_B01_2593636]	GPL13667	whole blood	total RNA	64	NA	NA	validation	NA	male	NA	Mars2	28	0	NA	NA
GSM1692320	intensive-care unit patient [20_03_2013_B03_2130323]	GPL13667	whole blood	total RNA	32	NA	NA	NA	NA	male	NA	NA	NA	NA	NA	NA
GSM1692321	intensive-care unit patient [20_03_2013_B04_2559525]	GPL13667	whole blood	total RNA	68	NA	NA	NA	NA	male	NA	NA	NA	NA	ctrl_GI	NA
GSM1692322	intensive-care unit patient [20_03_2013_B05_797]	GPL13667	whole blood	total RNA	62	NA	NA	discovery	No_DM	female	Admis_ICUAI	Mars1	28	0	NA	ICUA
GSM1692323	intensive-care unit patient [20_03_2013_B07_2801914]	GPL13667	whole blood	total RNA	73	NA	NA	NA	NA	female	NA	NA	NA	NA	NA	NA
GSM1692324	intensive-care unit patient [20_03_2013_B08_1152]	GPL13667	whole blood	total RNA	73	NA	NA	NA	NA	female	NA	NA	NA	NA	NA	NA
GSM1692326	intensive-care unit patient [20_03_2013_B12_1326]	GPL13667	whole blood	total RNA	72	C_low	hap	discovery	No_DM	male	NA	Mars4	25	1	NA	ICUA
GSM1692327	intensive-care unit patient [20_03_2013_C06_1590]	GPL13667	whole blood	total RNA	78	NA	NA	discovery	DM	male	NA	Mars4	28	0	NA	No_ICUA
GSM1692328	intensive-care unit patient [20_03_2013_C09_2316460]	GPL13667	whole blood	total RNA	73	NA	NA	NA	NA	male	NA	NA	NA	NA	ctrl_GI	NA
GSM1692329	intensive-care unit patient [20_03_2013_C12_2897831]	GPL13667	whole blood	total RNA	82	NA	NA	validation	No_DM	female	NA	Mars2	5	1	abdo_s	No_ICUA
GSM1692330	intensive-care unit patient [20_03_2013_D06_2060094]	GPL13667	whole blood	total RNA	57	B_medium_low	NA	validation	DM	male	NA	Mars1	28	0	abdo_s	No_ICUA
GSM1692331	intensive-care unit patient [20_03_2013_D08_2025044]	GPL13667	whole blood	total RNA	68	NA	NA	validation	NA	male	NA	Mars4	2	1	NA	NA
GSM1692332	intensive-care unit patient [20_03_2013_D09_2348773]	GPL13667	whole blood	total RNA	63	NA	NA	validation	No_DM	female	NA	Mars2	28	0	NA	No_ICUA
GSM1692333	intensive-care unit patient [20_03_2013_D12_1382]	GPL13667	whole blood	total RNA	79	NA	NA	NA	NA	male	NA	NA	NA	NA	NA	NA
GSM1692334	intensive-care unit patient [20_03_2013_E01_364]	GPL13667	whole blood	total RNA	53	NA	hap	NA	No_DM	male	NA	NA	NA	NA	NA	No_ICUA
GSM1692335	intensive-care unit patient [20_03_2013_E02_2148523]	GPL13667	whole blood	total RNA	61	NA	cap	validation	NA	male	NA	Mars1	28	0	NA	NA
GSM1692336	intensive-care unit patient [20_03_2013_E03_2919602]	GPL13667	whole blood	total RNA	68	NA	NA	validation	DM	male	NA	Mars1	1	1	NA	NA
GSM1692337	intensive-care unit patient [20_03_2013_E04_2666347]	GPL13667	whole blood	total RNA	66	NA	NA	validation	No_DM	female	NA	Mars2	28	0	abdo_s	No_ICUA
GSM1692338	intensive-care unit patient [20_03_2013_E05_866]	GPL13667	whole blood	total RNA	53	NA	NA	discovery	NA	female	NA	Mars3	28	0	NA	No_ICUA
GSM1692339	intensive-care unit patient [20_03_2013_E06_1861]	GPL13667	whole blood	total RNA	78	NA	NA	NA	NA	male	NA	NA	NA	NA	NA	NA
GSM1692340	intensive-care unit patient [20_03_2013_E09_663]	GPL13667	whole blood	total RNA	59	NA	NA	discovery	No_DM	male	NA	Mars3	2	1	NA	No_ICUA
GSM1692341	intensive-care unit patient [20_03_2013_E11_2111361]	GPL13667	whole blood	total RNA	61	NA	NA	NA	NA	male	NA	NA	NA	NA	NA	NA
GSM1692342	intensive-care unit patient [20_03_2013_E12_2403959]	GPL13667	whole blood	total RNA	48	NA	NA	NA	NA	male	NA	NA	NA	NA	NA	NA
GSM1692343	intensive-care unit patient [20_03_2013_F05_922]	GPL13667	whole blood	total RNA	64	D_normal	NA	discovery	No_DM	male	NA	Mars2	8	1	NA	No_ICUA
GSM1692344	intensive-care unit patient [20_03_2013_F07_1202]	GPL13667	whole blood	total RNA	67	NA	NA	NA	NA	male	NA	NA	NA	NA	NA	NA
GSM1692345	intensive-care unit patient [20_03_2013_F08_2688463]	GPL13667	whole blood	total RNA	46	NA	NA	NA	NA	female	NA	NA	NA	NA	NA	NA
GSM1692346	intensive-care unit patient [20_03_2013_G04_2368.1]	GPL13667	whole blood	total RNA	73	NA	NA	NA	NA	male	NA	NA	NA	NA	NA	NA
GSM1692347	intensive-care unit patient [20_03_2013_G06_2367]	GPL13667	whole blood	total RNA	67	NA	NA	discovery	No_DM	female	NA	Mars1	28	0	NA	No_ICUA
GSM1692348	intensive-care unit patient [20_03_2013_G07_2363]	GPL13667	whole blood	total RNA	74	C_low	NA	discovery	No_DM	female	NA	Mars1	28	0	NA	No_ICUA
GSM1692349	intensive-care unit patient [20_03_2013_G08_2358]	GPL13667	whole blood	total RNA	70	NA	NA	NA	NA	female	NA	NA	NA	NA	NA	NA
GSM1692350	intensive-care unit patient [20_03_2013_G11_2345]	GPL13667	whole blood	total RNA	67	NA	NA	discovery	DM	male	NA	Mars1	0	1	NA	NA
GSM1692352	intensive-care unit patient [20_03_2013_H03_2319]	GPL13667	whole blood	total RNA	60	B_medium_low	hap	discovery	No_DM	female	NA	Mars3	8	1	NA	No_ICUA
GSM1692353	intensive-care unit patient [20_03_2013_H04_882.1]	GPL13667	whole blood	total RNA	47	NA	NA	NA	NA	male	Event_ICUAI	NA	NA	NA	NA	NA
GSM1692354	intensive-care unit patient [20_03_2013_H05_2233720]	GPL13667	whole blood	total RNA	55	NA	NA	NA	NA	male	NA	NA	NA	NA	NA	NA
GSM1692355	intensive-care unit patient [20_03_2013_H06_2306]	GPL13667	whole blood	total RNA	64	NA	NA	discovery	DM	male	NA	Mars3	28	0	NA	NA
GSM1692356	intensive-care unit patient [20_03_2013_H07_2304]	GPL13667	whole blood	total RNA	78	NA	NA	discovery	No_DM	male	NA	Mars2	28	0	NA	NA
GSM1692357	intensive-care unit patient [20_03_2013_H08_2302]	GPL13667	whole blood	total RNA	80	NA	NA	discovery	No_DM	male	NA	Mars2	28	0	NA	No_ICUA
GSM1692358	intensive-care unit patient [20_03_2013_H09_2296]	GPL13667	whole blood	total RNA	70	NA	NA	NA	NA	female	NA	NA	NA	NA	NA	NA
GSM1692359	intensive-care unit patient [20_03_2013_H11_2272.1]	GPL13667	whole blood	total RNA	84	NA	NA	NA	NA	female	NA	NA	NA	NA	NA	NA
GSM1692360	intensive-care unit patient [21_03_2013_A02_2291]	GPL13667	whole blood	total RNA	45	NA	NA	discovery	No_DM	female	NA	Mars4	28	0	NA	No_ICUA
GSM1692361	intensive-care unit patient [21_03_2013_A05_2259]	GPL13667	whole blood	total RNA	58	NA	NA	discovery	No_DM	male	NA	Mars2	28	0	NA	No_ICUA
GSM1692362	intensive-care unit patient [21_03_2013_A06_2229]	GPL13667	whole blood	total RNA	65	NA	NA	discovery	No_DM	female	NA	Mars2	28	0	abdo_s	NA
GSM1692363	intensive-care unit patient [21_03_2013_A08_2201.2]	GPL13667	whole blood	total RNA	70	NA	NA	NA	NA	male	NA	NA	NA	NA	NA	NA
GSM1692364	intensive-care unit patient [21_03_2013_B01_2118]	GPL13667	whole blood	total RNA	42	NA	NA	discovery	No_DM	female	Admis_ICUAI	Mars2	28	0	abdo_s	ICUA
GSM1692365	intensive-care unit patient [21_03_2013_B02_2035]	GPL13667	whole blood	total RNA	67	NA	NA	NA	NA	female	NA	NA	NA	NA	NA	NA
GSM1692366	intensive-care unit patient [21_03_2013_B05_2009]	GPL13667	whole blood	total RNA	52	B_medium_low	hap	discovery	No_DM	male	Admis_ICUAI	Mars3	28	0	NA	ICUA
GSM1692367	intensive-care unit patient [21_03_2013_B06_1939]	GPL13667	whole blood	total RNA	64	NA	NA	NA	NA	male	NA	NA	NA	NA	NA	NA
GSM1692368	intensive-care unit patient [21_03_2013_B08_1645.1]	GPL13667	whole blood	total RNA	66	NA	NA	NA	NA	male	NA	NA	NA	NA	NA	NA
GSM1692369	intensive-care unit patient [21_03_2013_B11_1318]	GPL13667	whole blood	total RNA	56	B_medium_low	NA	discovery	NA	male	NA	Mars1	15	1	NA	No_ICUA
GSM1692370	intensive-care unit patient [21_03_2013_B12_1176]	GPL13667	whole blood	total RNA	75	NA	NA	NA	NA	male	NA	NA	NA	NA	NA	NA
GSM1692371	intensive-care unit patient [21_03_2013_C01_1124]	GPL13667	whole blood	total RNA	55	NA	NA	NA	NA	male	NA	NA	NA	NA	NA	NA
GSM1692372	intensive-care unit patient [21_03_2013_C03_651]	GPL13667	whole blood	total RNA	65	C_low	NA	NA	No_DM	male	NA	NA	NA	NA	abdo_s	ICUA
GSM1692373	intensive-care unit patient [21_03_2013_C06_221]	GPL13667	whole blood	total RNA	71	NA	NA	discovery	DM	male	NA	Mars1	28	0	NA	No_ICUA
GSM1692374	intensive-care unit patient [21_03_2013_C07_2656]	GPL13667	whole blood	total RNA	61	NA	NA	discovery	No_DM	male	NA	Mars2	28	0	NA	No_ICUA
GSM1692375	intensive-care unit patient [21_03_2013_C09_2657]	GPL13667	whole blood	total RNA	41	NA	NA	discovery	No_DM	female	NA	Mars4	28	0	NA	No_ICUA
GSM1692376	intensive-care unit patient [21_03_2013_C10_2643]	GPL13667	whole blood	total RNA	55	C_low	NA	discovery	No_DM	male	NA	Mars3	11	1	NA	No_ICUA
GSM1692377	intensive-care unit patient [21_03_2013_C11_2639]	GPL13667	whole blood	total RNA	61	NA	NA	discovery	NA	male	NA	Mars3	2	1	NA	NA
GSM1692378	intensive-care unit patient [21_03_2013_C12_2613]	GPL13667	whole blood	total RNA	24	NA	NA	NA	NA	female	NA	NA	NA	NA	NA	NA
GSM1692379	intensive-care unit patient [21_03_2013_D02_2622]	GPL13667	whole blood	total RNA	73	NA	NA	discovery	No_DM	female	NA	Mars2	5	0	abdo_s	NA
GSM1692380	intensive-care unit patient [21_03_2013_D03_2632]	GPL13667	whole blood	total RNA	76	NA	NA	NA	NA	male	NA	NA	NA	NA	NA	NA
GSM1692381	intensive-care unit patient [21_03_2013_D06_2569]	GPL13667	whole blood	total RNA	59	NA	NA	discovery	No_DM	male	NA	Mars2	28	0	NA	NA
GSM1692382	intensive-care unit patient [21_03_2013_D07_2583]	GPL13667	whole blood	total RNA	73	NA	NA	NA	NA	female	NA	NA	NA	NA	NA	No_ICUA
GSM1692383	intensive-care unit patient [21_03_2013_D08_2608]	GPL13667	whole blood	total RNA	37	NA	hap	NA	NA	male	NA	NA	NA	NA	NA	NA
GSM1692384	intensive-care unit patient [21_03_2013_D09_2562]	GPL13667	whole blood	total RNA	79	NA	NA	discovery	DM	male	NA	Mars1	28	0	abdo_s	NA
GSM1692385	intensive-care unit patient [21_03_2013_D12_2505.1]	GPL13667	whole blood	total RNA	69	NA	NA	NA	NA	male	NA	NA	NA	NA	NA	NA
GSM1692386	intensive-care unit patient [21_03_2013_E03_2532]	GPL13667	whole blood	total RNA	58	D_normal	hap	discovery	No_DM	male	NA	Mars2	28	0	NA	No_ICUA
GSM1692387	intensive-care unit patient [21_03_2013_E04_2526]	GPL13667	whole blood	total RNA	47	NA	hap	discovery	No_DM	female	NA	Mars1	1	1	NA	No_ICUA
GSM1692388	intensive-care unit patient [21_03_2013_E06_2514]	GPL13667	whole blood	total RNA	68	NA	NA	discovery	DM	male	NA	Mars2	18	1	abdo_s	No_ICUA
GSM1692389	intensive-care unit patient [21_03_2013_E07_2507]	GPL13667	whole blood	total RNA	45	NA	NA	discovery	NA	male	NA	Mars3	19	1	NA	NA
GSM1692390	intensive-care unit patient [21_03_2013_E10_2472.2]	GPL13667	whole blood	total RNA	60	NA	NA	NA	NA	female	NA	NA	NA	NA	NA	NA
GSM1692391	intensive-care unit patient [21_03_2013_E11_2491]	GPL13667	whole blood	total RNA	57	NA	NA	discovery	No_DM	female	NA	Mars2	28	0	NA	No_ICUA
GSM1692392	intensive-care unit patient [21_03_2013_F03_2029]	GPL13667	whole blood	total RNA	67	NA	hap	discovery	No_DM	male	Admis_ICUAI	Mars3	28	0	NA	ICUA
GSM1692393	intensive-care unit patient [21_03_2013_F05_2465]	GPL13667	whole blood	total RNA	56	NA	NA	discovery	NA	female	NA	Mars3	28	0	NA	No_ICUA
GSM1692394	intensive-care unit patient [21_03_2013_F06_2461]	GPL13667	whole blood	total RNA	69	NA	NA	discovery	NA	female	NA	Mars1	1	1	NA	NA
GSM1692395	intensive-care unit patient [21_03_2013_F07_2455]	GPL13667	whole blood	total RNA	60	NA	NA	discovery	NA	male	NA	Mars1	28	0	NA	NA
GSM1692396	intensive-care unit patient [21_03_2013_F08_2448]	GPL13667	whole blood	total RNA	54	NA	NA	NA	NA	male	NA	NA	NA	NA	NA	No_ICUA
GSM1692397	intensive-care unit patient [21_03_2013_F09_2444]	GPL13667	whole blood	total RNA	73	NA	NA	discovery	No_DM	male	NA	Mars2	28	0	abdo_s	NA
GSM1692398	intensive-care unit patient [21_03_2013_F10_2442]	GPL13667	whole blood	total RNA	30	NA	NA	NA	NA	male	NA	NA	NA	NA	NA	NA
GSM1692399	intensive-care unit patient [21_03_2013_F12_2407]	GPL13667	whole blood	total RNA	55	NA	hap	discovery	NA	female	NA	Mars1	28	0	NA	NA
GSM1692400	intensive-care unit patient [21_03_2013_G01_2409]	GPL13667	whole blood	total RNA	24	B_medium_low	NA	discovery	No_DM	male	NA	Mars3	28	0	NA	No_ICUA
GSM1692402	intensive-care unit patient [21_03_2013_G04_2392]	GPL13667	whole blood	total RNA	62	NA	NA	NA	NA	male	NA	NA	NA	NA	NA	NA
GSM1692404	intensive-care unit patient [21_03_2013_G09_2950]	GPL13667	whole blood	total RNA	54	NA	NA	discovery	No_DM	male	NA	Mars2	28	0	NA	No_ICUA
GSM1692405	intensive-care unit patient [21_03_2013_G10_2951]	GPL13667	whole blood	total RNA	55	NA	NA	NA	NA	male	NA	NA	NA	NA	NA	NA
GSM1692406	intensive-care unit patient [21_03_2013_G11_2937]	GPL13667	whole blood	total RNA	59	C_low	NA	discovery	No_DM	male	NA	Mars3	28	0	NA	No_ICUA
GSM1692407	intensive-care unit patient [21_03_2013_G12_2947]	GPL13667	whole blood	total RNA	25	NA	NA	discovery	No_DM	male	NA	Mars3	28	0	NA	NA
GSM1692408	intensive-care unit patient [21_03_2013_H02_2921]	GPL13667	whole blood	total RNA	56	C_low	NA	discovery	DM	female	NA	Mars2	28	0	NA	ICUA
GSM1692409	intensive-care unit patient [21_03_2013_H03_2963.1]	GPL13667	whole blood	total RNA	22	NA	NA	NA	NA	male	NA	NA	NA	NA	NA	NA
GSM1692410	intensive-care unit patient [21_03_2013_H04_2977]	GPL13667	whole blood	total RNA	62	NA	hap	discovery	No_DM	female	NA	Mars1	28	0	NA	No_ICUA
GSM1692411	intensive-care unit patient [21_03_2013_H06_2978]	GPL13667	whole blood	total RNA	67	NA	NA	NA	NA	male	NA	NA	NA	NA	ctrl_GI	NA
GSM1692412	intensive-care unit patient [21_03_2013_H07_2995]	GPL13667	whole blood	total RNA	71	NA	NA	discovery	No_DM	female	NA	Mars1	28	0	abdo_s	No_ICUA
GSM1692413	intensive-care unit patient [21_03_2013_H08_2994]	GPL13667	whole blood	total RNA	60	NA	hap	discovery	No_DM	female	NA	Mars4	28	0	NA	No_ICUA
GSM1692414	intensive-care unit patient [21_03_2013_H09_2919]	GPL13667	whole blood	total RNA	39	NA	NA	discovery	NA	female	NA	Mars1	28	0	NA	No_ICUA
GSM1692415	intensive-care unit patient [21_03_2013_H11_2805]	GPL13667	whole blood	total RNA	26	NA	NA	discovery	No_DM	male	NA	Mars2	28	0	NA	No_ICUA
GSM1692416	intensive-care unit patient [22_01_2013_A01_2435440]	GPL13667	whole blood	total RNA	40	NA	NA	validation	No_DM	female	NA	Mars1	28	0	abdo_s	NA
GSM1692417	intensive-care unit patient [22_01_2013_A06_2068847]	GPL13667	whole blood	total RNA	68	NA	NA	validation	NA	male	NA	Mars1	28	0	NA	NA
GSM1692418	intensive-care unit patient [22_01_2013_A09_2168597]	GPL13667	whole blood	total RNA	66	NA	NA	validation	NA	male	NA	Mars4	28	0	NA	NA
GSM1692419	intensive-care unit patient [22_01_2013_A10_2412748]	GPL13667	whole blood	total RNA	48	NA	NA	NA	NA	male	NA	NA	NA	NA	ctrl_GI	NA
GSM1692420	intensive-care unit patient [22_01_2013_A12_2273467]	GPL13667	whole blood	total RNA	72	NA	hap	validation	DM	female	NA	Mars3	28	0	NA	ICUA
GSM1692421	intensive-care unit patient [22_01_2013_B01_2047406]	GPL13667	whole blood	total RNA	56	NA	NA	validation	NA	male	NA	Mars4	28	0	NA	No_ICUA
GSM1692422	intensive-care unit patient [22_01_2013_B02_2143801]	GPL13667	whole blood	total RNA	75	NA	NA	validation	No_DM	female	NA	Mars1	28	0	NA	No_ICUA
GSM1692423	intensive-care unit patient [22_01_2013_B04_2063277]	GPL13667	whole blood	total RNA	62	NA	NA	validation	No_DM	female	NA	Mars3	28	0	NA	ICUA
GSM1692424	intensive-care unit patient [22_01_2013_B05_966]	GPL13667	whole blood	total RNA	68	NA	NA	discovery	No_DM	male	NA	Mars2	28	0	abdo_s	NA
GSM1692425	intensive-care unit patient [22_01_2013_B07_774]	GPL13667	whole blood	total RNA	82	NA	NA	discovery	No_DM	male	NA	Mars4	28	0	NA	No_ICUA
GSM1692426	intensive-care unit patient [22_01_2013_B09_2624919]	GPL13667	whole blood	total RNA	36	NA	NA	NA	NA	male	NA	NA	NA	NA	NA	NA
GSM1692427	intensive-care unit patient [22_01_2013_B10_2739656]	GPL13667	whole blood	total RNA	60	NA	hap	validation	DM	male	NA	Mars1	28	0	NA	No_ICUA
GSM1692428	intensive-care unit patient [22_01_2013_C01_2062249]	GPL13667	whole blood	total RNA	79	NA	NA	validation	NA	female	NA	Mars2	28	0	NA	NA
GSM1692429	intensive-care unit patient [22_01_2013_C02_2295511]	GPL13667	whole blood	total RNA	18	NA	hap	validation	No_DM	male	NA	Mars1	28	0	NA	No_ICUA
GSM1692430	intensive-care unit patient [22_01_2013_C05_1550]	GPL13667	whole blood	total RNA	72	NA	hap	discovery	DM	female	NA	Mars1	28	0	NA	No_ICUA
GSM1692431	intensive-care unit patient [22_01_2013_C07_1692]	GPL13667	whole blood	total RNA	78	NA	NA	NA	NA	female	NA	NA	NA	NA	NA	NA
GSM1692432	intensive-care unit patient [22_01_2013_C10_1438]	GPL13667	whole blood	total RNA	68	NA	NA	NA	NA	male	NA	NA	NA	NA	NA	NA
GSM1692433	intensive-care unit patient [22_01_2013_C12_2219502]	GPL13667	whole blood	total RNA	48	NA	NA	NA	NA	female	NA	NA	NA	NA	NA	NA
GSM1692434	intensive-care unit patient [22_01_2013_D01_2308334]	GPL13667	whole blood	total RNA	21	NA	NA	NA	NA	female	NA	NA	NA	NA	NA	NA
GSM1692435	intensive-care unit patient [22_01_2013_D04_2641079]	GPL13667	whole blood	total RNA	67	NA	NA	NA	NA	male	NA	NA	NA	NA	NA	ICUA
GSM1692436	intensive-care unit patient [22_01_2013_D05_2512541]	GPL13667	whole blood	total RNA	73	NA	NA	validation	No_DM	male	NA	Mars3	28	0	NA	No_ICUA
GSM1692437	intensive-care unit patient [22_01_2013_D08_2453929]	GPL13667	whole blood	total RNA	35	NA	NA	validation	No_DM	female	NA	Mars3	28	0	NA	No_ICUA
GSM1692438	intensive-care unit patient [22_01_2013_D10_893]	GPL13667	whole blood	total RNA	69	NA	NA	discovery	No_DM	male	ADMIS_NO_ICUAI	Mars2	28	0	NA	No_ICUA
GSM1692439	intensive-care unit patient [22_01_2013_D11_2091020]	GPL13667	whole blood	total RNA	63	NA	NA	validation	No_DM	male	NA	Mars3	28	0	NA	No_ICUA
GSM1692440	intensive-care unit patient [22_01_2013_E05_2512233]	GPL13667	whole blood	total RNA	80	NA	NA	validation	No_DM	male	NA	Mars2	28	0	NA	No_ICUA
GSM1692441	intensive-care unit patient [22_01_2013_E06_1151]	GPL13667	whole blood	total RNA	77	NA	NA	discovery	No_DM	female	NA	Mars1	28	0	NA	No_ICUA
GSM1692442	intensive-care unit patient [22_01_2013_E08_1311]	GPL13667	whole blood	total RNA	46	NA	NA	NA	NA	female	NA	NA	NA	NA	ctrl_GI	NA
GSM1692443	intensive-care unit patient [22_01_2013_F06_2337277]	GPL13667	whole blood	total RNA	59	NA	hap	validation	No_DM	female	NA	Mars2	8	1	NA	No_ICUA
GSM1692444	intensive-care unit patient [22_01_2013_F07_2329751]	GPL13667	whole blood	total RNA	81	NA	NA	NA	NA	male	NA	NA	NA	NA	NA	NA
GSM1692445	intensive-care unit patient [22_01_2013_F08_2330273]	GPL13667	whole blood	total RNA	74	NA	NA	validation	DM	male	NA	Mars2	28	0	NA	No_ICUA
GSM1692446	intensive-care unit patient [22_01_2013_G01_2661366]	GPL13667	whole blood	total RNA	71	NA	NA	validation	No_DM	male	NA	Mars1	28	0	NA	No_ICUA
GSM1692447	intensive-care unit patient [22_01_2013_G04_2506984]	GPL13667	whole blood	total RNA	31	NA	NA	NA	NA	female	NA	NA	NA	NA	NA	NA
GSM1692448	intensive-care unit patient [22_01_2013_G10_2206690]	GPL13667	whole blood	total RNA	76	NA	NA	validation	No_DM	male	NA	Mars2	28	0	NA	ICUA
GSM1692449	intensive-care unit patient [22_01_2013_H01_1708]	GPL13667	whole blood	total RNA	78	NA	NA	NA	DM	female	NA	NA	NA	NA	NA	No_ICUA
GSM1692450	intensive-care unit patient [22_01_2013_H04_2712378]	GPL13667	whole blood	total RNA	79	NA	NA	NA	NA	female	NA	NA	NA	NA	NA	NA
GSM1692451	intensive-care unit patient [22_01_2013_H05_2417828]	GPL13667	whole blood	total RNA	46	NA	NA	NA	NA	male	NA	NA	NA	NA	NA	NA
GSM1692452	intensive-care unit patient [22_01_2013_H08_2079564]	GPL13667	whole blood	total RNA	84	NA	hap	validation	No_DM	male	Admis_ICUAI	Mars1	28	0	NA	ICUA
GSM1692453	intensive-care unit patient [22_01_2013_H09_2095014]	GPL13667	whole blood	total RNA	60	C_low	NA	validation	No_DM	male	NA	Mars1	28	0	abdo_s	ICUA
GSM1692454	intensive-care unit patient [22_01_2013_H11_2750964]	GPL13667	whole blood	total RNA	71	C_low	NA	validation	No_DM	female	NA	Mars2	17	1	NA	No_ICUA
GSM1692455	intensive-care unit patient [26_03_2013_A03_2792222]	GPL13667	whole blood	total RNA	83	NA	hap	validation	No_DM	female	NA	Mars3	28	0	NA	No_ICUA
GSM1692456	intensive-care unit patient [26_03_2013_B02_2077005]	GPL13667	whole blood	total RNA	59	D_normal	NA	NA	No_DM	male	NA	NA	NA	NA	NA	No_ICUA
GSM1692457	intensive-care unit patient [26_03_2013_B08_2542360]	GPL13667	whole blood	total RNA	59	NA	NA	NA	NA	female	NA	NA	NA	NA	ctrl_GI	NA
GSM1692458	intensive-care unit patient [26_03_2013_C02_2542638]	GPL13667	whole blood	total RNA	78	NA	NA	validation	No_DM	female	NA	Mars1	28	0	NA	No_ICUA
GSM1692459	intensive-care unit patient [26_03_2013_C06_2972]	GPL13667	whole blood	total RNA	56	A_very_low	NA	discovery	No_DM	female	NA	Mars1	20	1	abdo_s	ICUA
GSM1692460	intensive-care unit patient [26_03_2013_D05_2795]	GPL13667	whole blood	total RNA	73	NA	NA	NA	NA	male	NA	NA	NA	NA	NA	NA
GSM1692461	intensive-care unit patient [26_03_2013_D06_2741]	GPL13667	whole blood	total RNA	42	NA	NA	discovery	NA	male	NA	Mars3	28	0	NA	No_ICUA
GSM1692462	intensive-care unit patient [26_03_2013_E03_2717.1]	GPL13667	whole blood	total RNA	77	NA	NA	NA	NA	male	NA	NA	NA	NA	NA	NA
GSM1692463	intensive-care unit patient [26_03_2013_E04_2716]	GPL13667	whole blood	total RNA	56	NA	NA	NA	NA	female	NA	NA	NA	NA	ctrl_GI	NA
GSM1692465	intensive-care unit patient [26_03_2013_F02_2973085]	GPL13667	whole blood	total RNA	73	NA	NA	validation	NA	male	NA	Mars2	28	0	NA	No_ICUA
GSM1692466	intensive-care unit patient [26_03_2013_F04_2042]	GPL13667	whole blood	total RNA	34	NA	NA	discovery	NA	male	NA	Mars3	28	0	NA	No_ICUA
GSM1692467	intensive-care unit patient [26_03_2013_F07_3073]	GPL13667	whole blood	total RNA	59	B_medium_low	NA	discovery	No_DM	male	NA	Mars2	1	1	NA	NA
GSM1692468	intensive-care unit patient [26_03_2013_G04_3016]	GPL13667	whole blood	total RNA	54	NA	NA	NA	NA	male	NA	NA	NA	NA	ctrl_GI	NA
GSM1692469	intensive-care unit patient [26_03_2013_G06_3018]	GPL13667	whole blood	total RNA	65	NA	NA	NA	NA	female	NA	NA	NA	NA	NA	NA
GSM1692470	intensive-care unit patient [26_03_2013_H06_3128]	GPL13667	whole blood	total RNA	52	NA	NA	NA	NA	male	NA	NA	NA	NA	NA	NA
GSM1692471	intensive-care unit patient [27_03_2013_A02_3128.1]	GPL13667	whole blood	total RNA	52	NA	NA	NA	NA	male	NA	NA	NA	NA	NA	NA
GSM1692472	intensive-care unit patient [27_03_2013_A05_2887.1]	GPL13667	whole blood	total RNA	32	NA	NA	NA	NA	male	NA	NA	NA	NA	NA	NA
GSM1692473	intensive-care unit patient [27_03_2013_A07_2914]	GPL13667	whole blood	total RNA	71	NA	NA	NA	NA	female	NA	NA	NA	NA	NA	NA
GSM1692474	intensive-care unit patient [27_03_2013_A09_2915]	GPL13667	whole blood	total RNA	70	NA	NA	NA	NA	male	NA	NA	NA	NA	ctrl_GI	NA
GSM1692475	intensive-care unit patient [27_03_2013_A12_329]	GPL13667	whole blood	total RNA	54	NA	NA	NA	NA	female	NA	NA	NA	NA	ctrl_GI	NA
GSM1692476	intensive-care unit patient [27_03_2013_B04_2890]	GPL13667	whole blood	total RNA	65	NA	NA	NA	NA	female	NA	NA	NA	NA	ctrl_GI	NA
GSM1692477	intensive-care unit patient [27_03_2013_B07_2839]	GPL13667	whole blood	total RNA	54	NA	NA	NA	No_DM	male	NA	NA	NA	NA	abdo_s	No_ICUA
GSM1692478	intensive-care unit patient [27_03_2013_B08_2866326]	GPL13667	whole blood	total RNA	85	NA	NA	validation	DM	male	NA	Mars1	13	1	NA	No_ICUA
GSM1692479	intensive-care unit patient [27_03_2013_B10_2869]	GPL13667	whole blood	total RNA	69	NA	NA	NA	NA	male	NA	NA	NA	NA	NA	NA
GSM1692480	intensive-care unit patient [27_03_2013_C01_1626]	GPL13667	whole blood	total RNA	65	NA	NA	NA	NA	male	NA	NA	NA	NA	NA	NA
GSM1692481	intensive-care unit patient [27_03_2013_C02_171]	GPL13667	whole blood	total RNA	60	D_normal	NA	NA	NA	male	NA	NA	NA	NA	NA	No_ICUA
GSM1692482	intensive-care unit patient [27_03_2013_C03_2803146]	GPL13667	whole blood	total RNA	84	NA	hap	validation	No_DM	female	NA	Mars4	28	0	NA	No_ICUA
GSM1692483	intensive-care unit patient [27_03_2013_C09_1206]	GPL13667	whole blood	total RNA	56	NA	NA	NA	NA	female	NA	NA	NA	NA	ctrl_GI	NA
GSM1692484	intensive-care unit patient [27_03_2013_C10_2313]	GPL13667	whole blood	total RNA	73	NA	NA	discovery	No_DM	male	NA	Mars1	28	0	NA	ICUA
GSM1692485	intensive-care unit patient [27_03_2013_C12_2563256]	GPL13667	whole blood	total RNA	57	NA	hap	NA	No_DM	male	NA	NA	NA	NA	NA	No_ICUA
GSM1692487	intensive-care unit patient [27_03_2013_D05_2836701]	GPL13667	whole blood	total RNA	48	C_low	hap	NA	No_DM	male	NA	NA	NA	NA	NA	No_ICUA
GSM1692488	intensive-care unit patient [27_03_2013_D09_2539575]	GPL13667	whole blood	total RNA	70	NA	NA	validation	No_DM	female	NA	Mars3	28	0	NA	No_ICUA
GSM1692489	intensive-care unit patient [27_03_2013_D10_2849655]	GPL13667	whole blood	total RNA	81	NA	hap	validation	No_DM	male	NA	Mars3	28	0	NA	No_ICUA
GSM1692490	intensive-care unit patient [27_03_2013_D11_2307892]	GPL13667	whole blood	total RNA	66	NA	NA	NA	NA	male	NA	NA	NA	NA	ctrl_GI	NA
GSM1692491	intensive-care unit patient [27_03_2013_E01_2437188]	GPL13667	whole blood	total RNA	18	NA	NA	validation	No_DM	male	NA	Mars3	28	0	NA	No_ICUA
GSM1692492	intensive-care unit patient [27_03_2013_E04_2575353]	GPL13667	whole blood	total RNA	19	NA	hap	validation	No_DM	female	NA	Mars3	28	0	NA	No_ICUA
GSM1692493	intensive-care unit patient [27_03_2013_E06_2977805]	GPL13667	whole blood	total RNA	49	NA	NA	validation	No_DM	female	NA	Mars2	28	0	NA	No_ICUA
GSM1692494	intensive-care unit patient [27_03_2013_E07_1073]	GPL13667	whole blood	total RNA	74	C_low	NA	discovery	DM	male	NA	Mars1	28	0	NA	NA
GSM1692495	intensive-care unit patient [27_03_2013_E10_2922677]	GPL13667	whole blood	total RNA	58	NA	NA	NA	NA	male	NA	NA	NA	NA	NA	NA
GSM1692496	intensive-care unit patient [27_03_2013_E11_2989698]	GPL13667	whole blood	total RNA	53	NA	NA	NA	NA	male	NA	NA	NA	NA	ctrl_GI	NA
GSM1692497	intensive-care unit patient [27_03_2013_F01_2968378]	GPL13667	whole blood	total RNA	65	NA	NA	NA	NA	male	NA	NA	NA	NA	NA	NA
GSM1692498	intensive-care unit patient [27_03_2013_F02_2904613]	GPL13667	whole blood	total RNA	49	NA	hap	validation	No_DM	female	NA	Mars1	28	0	NA	No_ICUA
GSM1692499	intensive-care unit patient [27_03_2013_F09_3393]	GPL13667	whole blood	total RNA	32	NA	NA	discovery	No_DM	male	NA	Mars2	28	0	NA	NA
GSM1692501	intensive-care unit patient [27_03_2013_G02_935]	GPL13667	whole blood	total RNA	67	NA	NA	discovery	No_DM	female	NA	Mars3	28	0	abdo_s	NA
GSM1692502	intensive-care unit patient [27_03_2013_G07_499]	GPL13667	whole blood	total RNA	81	NA	NA	NA	NA	female	NA	NA	NA	NA	ctrl_GI	NA
GSM1692503	intensive-care unit patient [27_03_2013_G08_3316.1]	GPL13667	whole blood	total RNA	63	NA	NA	NA	NA	female	NA	NA	NA	NA	NA	NA
GSM1692504	intensive-care unit patient [27_03_2013_H02_3283]	GPL13667	whole blood	total RNA	45	NA	NA	NA	NA	male	NA	NA	NA	NA	NA	NA
