# Supplementary material for: Identification and validation of a novel mitochondrion-related gene signature for diagnosis and immune infiltration in sepsis
Source: Front Immunol. 2023 Jun 15;14:1196306. doi: 10.3389/fimmu.2023.1196306 (PMC10310918; doi:10.3389/fimmu.2023.1196306)
Supplement: Supplementary file 5 [file Table_4.xlsx]

## Sheet: Sheet1
Table S4. The GO enrichment analysis of the DEGs
ONTOLOGY	ID	Description	GeneRatio	BgRatio	pvalue	p.adjust	qvalue	geneID	Count
BP	GO:0140053	mitochondrial gene expression	78/633	165/18862	1.47377e-70	6.45952e-67	5.05114e-67	AARS2/C1QBP/CDK5RAP1/CHCHD1/CHCHD10/DAP3/DARS2/ELAC2/FASTKD2/GFM1/HSD17B10/IARS2/LRPPRC/MRPL10/MRPL13/MRPL16/MRPL17/MRPL18/MRPL19/MRPL22/MRPL24/MRPL28/MRPL33/MRPL34/MRPL38/MRPL39/MRPL40/MRPL43/MRPL45/MRPL46/MRPL47/MRPL48/MRPL49/MRPL54/MRPL9/MRPS10/MRPS18A/MRPS18B/MRPS18C/MRPS2/MRPS21/MRPS22/MRPS24/MRPS25/MRPS26/MRPS27/MRPS30/MRPS34/MRPS35/MRPS36/MRPS6/MRPS9/MTIF2/MTIF3/MTO1/MTRF1L/NSUN3/OXA1L/PNP…	78
BP	GO:0045333	cellular respiration	81/633	187/18862	2.07183e-69	4.54042e-66	3.55047e-66	BLOC1S1/BNIP3/CDK1/COQ10A/COQ10B/COQ9/COX15/COX4I1/COX5A/COX6A1/COX6C/COX7A2L/COX7B/COX7C/CS/CYC1/CYCS/DGUOK/DLAT/DLD/DLST/DNAJC15/ETFDH/FH/FXN/GHITM/GPD2/HIF1A/IDH1/IDH2/IDH3A/IDH3B/IDH3G/LYRM7/MDH1/MDH2/ME2/NDUFA1/NDUFA10/NDUFA12/NDUFA3/NDUFA4/NDUFA6/NDUFA8/NDUFA9/NDUFAB1/NDUFAF1/NDUFB1/NDUFB11/NDUFB3/NDUFB4/NDUFB5/NDUFC1/NDUFS2/NDUFS4/NDUFS5/NDUFV1/NNT/OGDH/OXA1L/PARK7/PDHA1/PDHB/PINK1/PNPT1/S…	81
BP	GO:0006839	mitochondrial transport	93/633	274/18862	3.72327e-68	5.43969e-65	4.25367e-65	ACAA2/AFG3L2/AGK/AIFM1/BAD/BCL2/BCL2L1/BCL2L11/BCS1L/BLOC1S2/BNIP3/BOK/CASP8/CHCHD10/CHCHD4/COX18/CPT1A/CSNK2A2/DNAJC15/DNAJC30/DNLZ/E2F1/EYA2/FBXW7/FIS1/FLVCR1/FZD5/GRPEL1/GRPEL2/GZMB/HAX1/HEBP2/HK2/HSPD1/HTRA2/HUWE1/LETM1/MAPK8/MFF/MFN2/MOAP1/MRPL18/MRS2/NOL3/OXA1L/PINK1/PITRM1/PMAIP1/PMPCA/PNPT1/PPP3CC/PPP3R1/PRKAA1/RHOT1/RHOT2/ROMO1/SAMM50/SFN/SFXN1/SFXN5/SH3GLB1/SLC25A14/SLC25A15/SLC25A24/SL…	93
BP	GO:0015980	energy derivation by oxidation of organic compounds	90/633	278/18862	7.53e-64	8.25099e-61	6.45202e-61	ACADVL/AKT1/BLOC1S1/BNIP3/CDK1/COQ10A/COQ10B/COQ9/COX15/COX4I1/COX5A/COX6A1/COX6C/COX7A2L/COX7B/COX7C/CS/CYC1/CYCS/DGUOK/DLAT/DLD/DLST/DNAJC15/ETFDH/FH/FXN/GHITM/GPD2/GYG1/HIF1A/IDH1/IDH2/IDH3A/IDH3B/IDH3G/LYRM7/MDH1/MDH2/ME2/MTOR/NDUFA1/NDUFA10/NDUFA12/NDUFA3/NDUFA4/NDUFA6/NDUFA8/NDUFA9/NDUFAB1/NDUFAF1/NDUFB1/NDUFB11/NDUFB3/NDUFB4/NDUFB5/NDUFC1/NDUFS2/NDUFS4/NDUFS5/NDUFV1/NNT/OGDH/OXA1L/PARK7/PD…	90
BP	GO:0010821	regulation of mitochondrion organization	68/633	151/18862	1.11048e-59	9.73448e-57	7.61206e-57	ACAA2/AKT1/ARRB2/BAD/BCL2/BCL2L1/BCL2L11/BIK/BNIP3/BOK/CAMKK2/CASP8/CHCHD10/CIDEB/CLU/CSNK2A2/CTTN/E2F1/FAM162A/FBXW7/FIS1/FXN/FZD5/GHITM/GZMB/HAX1/HGF/HIF1A/HTRA2/HUWE1/MAPK8/MFF/MLLT11/MMP9/MOAP1/NOL3/OMA1/PARK7/PDE2A/PID1/PINK1/PLSCR3/PMAIP1/PPP3CC/PPP3R1/RHOT1/RHOT2/RNF41/SFN/SIRT7/SLC25A5/SQSTM1/SREBF2/TFDP1/TFDP2/TFRC/TMEM14A/TP53/TP53BP2/TP73/TSPO/USP36/VAT1/VPS13C/WDR35/YWHAB/YWHAE/YWHAQ	68
BP	GO:0032543	mitochondrial translation	63/633	134/18862	8.35298e-57	6.10185e-54	4.77145e-54	AARS2/C1QBP/CDK5RAP1/CHCHD1/DAP3/DARS2/FASTKD2/GFM1/IARS2/LRPPRC/MRPL10/MRPL13/MRPL16/MRPL17/MRPL18/MRPL19/MRPL22/MRPL24/MRPL28/MRPL33/MRPL34/MRPL38/MRPL39/MRPL40/MRPL43/MRPL45/MRPL46/MRPL47/MRPL48/MRPL49/MRPL54/MRPL9/MRPS10/MRPS18A/MRPS18B/MRPS18C/MRPS2/MRPS21/MRPS22/MRPS24/MRPS25/MRPS26/MRPS27/MRPS30/MRPS34/MRPS35/MRPS36/MRPS6/MRPS9/MTIF2/MTIF3/MTRF1L/NSUN3/OXA1L/PTCD3/QRSL1/RPUSD3/RPUSD4/SHMT2…	63
BP	GO:0008637	apoptotic mitochondrial changes	57/633	118/18862	2.66581e-52	1.66918e-49	1.30524e-49	ACAA2/AKT1/ARRB2/ATG3/BAD/BCL2/BCL2L1/BCL2L11/BIK/BLOC1S2/BNIP3/BOK/CASP8/CHCHD10/CIDEB/CLU/E2F1/EYA2/FAM162A/FIS1/FXN/GCLM/GHITM/GZMB/HGF/HK2/HSPD1/IFIT2/MAPK8/MFF/MLLT11/MMP9/MOAP1/NOL3/PINK1/PLSCR3/PMAIP1/PPP2CB/PPP3CC/PPP3R1/RHOT1/RHOT2/SFN/SLC25A5/SOD2/TFDP1/TFDP2/THEM4/TMEM14A/TP53/TP53BP2/TP73/VDAC2/WDR35/YWHAB/YWHAE/YWHAQ	57
BP	GO:0070585	protein localization to mitochondrion	61/633	146/18862	4.07511e-51	2.23265e-48	1.74586e-48	AGK/AIFM1/AKT1/BAD/BCL2/BCL2L11/BCS1L/CASP8/CHCHD4/COX18/CSNK2A2/DNAJC15/DNLZ/E2F1/FBXW7/FIS1/FZD5/GRPEL1/GRPEL2/GZMB/HAX1/HK1/HK2/HSPD1/HTRA2/HUWE1/MAPK8/MFF/MFN2/MOAP1/MTCH2/OXA1L/PINK1/PITRM1/PMAIP1/PMPCA/PPP3CC/PPP3R1/PRKAA1/ROMO1/SAMM50/SFN/SH3GLB1/SLC25A6/SREBF2/TFDP1/TFDP2/TIMM17B/TIMM8B/TIMM9/TOMM20/TOMM22/TOMM40L/TP53/TP53BP2/TP73/TSPO/USP36/YWHAB/YWHAE/YWHAQ	61
BP	GO:0072655	establishment of protein localization to mitochondrion	60/633	142/18862	1.21077e-50	5.89644e-48	4.61083e-48	AGK/AIFM1/AKT1/BAD/BCL2/BCL2L11/BCS1L/CASP8/CHCHD4/COX18/CSNK2A2/DNAJC15/DNLZ/E2F1/FBXW7/FIS1/FZD5/GRPEL1/GRPEL2/GZMB/HAX1/HK1/HK2/HSPD1/HTRA2/HUWE1/MAPK8/MFF/MFN2/MOAP1/OXA1L/PINK1/PITRM1/PMAIP1/PMPCA/PPP3CC/PPP3R1/PRKAA1/ROMO1/SAMM50/SFN/SH3GLB1/SLC25A6/SREBF2/TFDP1/TFDP2/TIMM17B/TIMM8B/TIMM9/TOMM20/TOMM22/TOMM40L/TP53/TP53BP2/TP73/TSPO/USP36/YWHAB/YWHAE/YWHAQ	60
BP	GO:0007006	mitochondrial membrane organization	59/633	144/18862	7.51711e-49	3.29475e-46	2.57639e-46	ACAA2/AFG3L2/AGK/APOOL/BAD/BCL2/BCL2L1/BCL2L11/BCS1L/BLOC1S2/BNIP3/BOK/CASP8/CHCHD10/COX18/DNAJC11/E2F1/EYA2/GHITM/GZMB/HEBP2/HK2/HSPA9/IMMT/LETM1/MAPK8/MFN1/MFN2/MOAP1/MTX1/MTX3/NOL3/OMA1/OXA1L/PINK1/PMAIP1/PPP3CC/PPP3R1/RHOT1/RHOT2/ROMO1/SAMM50/SFN/SLC25A5/SPG7/TFDP1/TFDP2/THEM4/TIMM8B/TIMM9/TMEM14A/TOMM22/TP53/TP53BP2/TP73/VDAC2/YWHAB/YWHAE/YWHAQ	59
BP	GO:0006119	oxidative phosphorylation	58/633	148/18862	1.08277e-46	4.31435e-44	3.37369e-44	CDK1/CHCHD10/COQ9/COX15/COX4I1/COX5A/COX6A1/COX6B2/COX6C/COX7A2/COX7A2L/COX7B/COX7C/CYC1/CYCS/DGUOK/DLD/DNAJC15/DNAJC30/FXN/GHITM/MLXIPL/MSH2/NDUFA1/NDUFA10/NDUFA12/NDUFA3/NDUFA4/NDUFA6/NDUFA8/NDUFA9/NDUFAB1/NDUFAF1/NDUFB1/NDUFB11/NDUFB3/NDUFB4/NDUFB5/NDUFC1/NDUFS2/NDUFS4/NDUFS5/NDUFV1/PARK7/PDE12/PINK1/SDHA/SDHC/SDHD/SHMT2/SURF1/UQCR11/UQCRB/UQCRC1/UQCRC2/UQCRH/UQCRQ/VCP	58
BP	GO:0022900	electron transport chain	61/633	178/18862	5.77726e-45	2.11014e-42	1.65007e-42	ALDH4A1/CDK1/CIAPIN1/COQ9/COX11/COX15/COX4I1/COX5A/COX6A1/COX6C/COX7A2/COX7A2L/COX7B/COX7C/CYB5B/CYC1/CYCS/DGUOK/DLD/DNAJC15/ETFDH/FDX1/GHITM/GLRX2/GPD2/GSR/IDH3B/MAOB/ME2/NDUFA1/NDUFA10/NDUFA12/NDUFA3/NDUFA4/NDUFA6/NDUFA8/NDUFA9/NDUFAB1/NDUFAF1/NDUFB1/NDUFB11/NDUFB3/NDUFB4/NDUFB5/NDUFC1/NDUFS2/NDUFS4/NDUFS5/NDUFV1/PARK7/PINK1/SDHA/SDHC/SDHD/SURF1/UQCR11/UQCRB/UQCRC1/UQCRC2/UQCRH/UQCRQ	61
BP	GO:0070125	mitochondrial translational elongation	46/633	88/18862	1.9844e-44	6.69046e-42	5.23173e-42	CHCHD1/DAP3/GFM1/MRPL10/MRPL13/MRPL16/MRPL17/MRPL18/MRPL19/MRPL22/MRPL24/MRPL28/MRPL33/MRPL34/MRPL38/MRPL39/MRPL40/MRPL43/MRPL45/MRPL46/MRPL47/MRPL48/MRPL49/MRPL54/MRPL9/MRPS10/MRPS18A/MRPS18B/MRPS18C/MRPS2/MRPS21/MRPS22/MRPS24/MRPS25/MRPS26/MRPS27/MRPS30/MRPS34/MRPS35/MRPS36/MRPS6/MRPS9/OXA1L/PTCD3/TSFM/TUFM	46
BP	GO:0009060	aerobic respiration	45/633	86/18862	1.6506e-43	5.16755e-41	4.04087e-41	BLOC1S1/BNIP3/COX15/COX4I1/COX5A/COX6A1/COX6C/COX7A2L/COX7B/COX7C/CS/CYCS/DLAT/DLD/DLST/FH/FXN/HIF1A/IDH1/IDH2/IDH3A/IDH3B/IDH3G/MDH1/MDH2/ME2/NDUFA4/NNT/OGDH/OXA1L/PDHA1/PDHB/SDHA/SDHC/SDHD/SHMT2/SLC25A14/SUCLA2/SUCLG2/SURF1/UQCRB/UQCRC1/UQCRC2/UQCRH/VCP	45
BP	GO:0042775	mitochondrial ATP synthesis coupled electron transport	47/633	99/18862	8.47823e-43	2.47734e-40	1.9372e-40	CDK1/COQ9/COX15/COX4I1/COX5A/COX6A1/COX6C/COX7A2L/COX7B/COX7C/CYC1/CYCS/DGUOK/DLD/DNAJC15/GHITM/NDUFA1/NDUFA10/NDUFA12/NDUFA3/NDUFA4/NDUFA6/NDUFA8/NDUFA9/NDUFAB1/NDUFAF1/NDUFB1/NDUFB11/NDUFB3/NDUFB4/NDUFB5/NDUFC1/NDUFS2/NDUFS4/NDUFS5/NDUFV1/PARK7/PINK1/SDHA/SDHC/SDHD/UQCR11/UQCRB/UQCRC1/UQCRC2/UQCRH/UQCRQ	47
BP	GO:0042773	ATP synthesis coupled electron transport	47/633	100/18862	1.55079e-42	4.24818e-40	3.32194e-40	CDK1/COQ9/COX15/COX4I1/COX5A/COX6A1/COX6C/COX7A2L/COX7B/COX7C/CYC1/CYCS/DGUOK/DLD/DNAJC15/GHITM/NDUFA1/NDUFA10/NDUFA12/NDUFA3/NDUFA4/NDUFA6/NDUFA8/NDUFA9/NDUFAB1/NDUFAF1/NDUFB1/NDUFB11/NDUFB3/NDUFB4/NDUFB5/NDUFC1/NDUFS2/NDUFS4/NDUFS5/NDUFV1/PARK7/PINK1/SDHA/SDHC/SDHD/UQCR11/UQCRB/UQCRC1/UQCRC2/UQCRH/UQCRQ	47
BP	GO:0022904	respiratory electron transport chain	49/633	117/18862	2.95429e-41	7.61686e-39	5.95614e-39	CDK1/COQ9/COX15/COX4I1/COX5A/COX6A1/COX6C/COX7A2L/COX7B/COX7C/CYC1/CYCS/DGUOK/DLD/DNAJC15/ETFDH/GHITM/GPD2/NDUFA1/NDUFA10/NDUFA12/NDUFA3/NDUFA4/NDUFA6/NDUFA8/NDUFA9/NDUFAB1/NDUFAF1/NDUFB1/NDUFB11/NDUFB3/NDUFB4/NDUFB5/NDUFC1/NDUFS2/NDUFS4/NDUFS5/NDUFV1/PARK7/PINK1/SDHA/SDHC/SDHD/UQCR11/UQCRB/UQCRC1/UQCRC2/UQCRH/UQCRQ	49
BP	GO:0070126	mitochondrial translational termination	44/633	89/18862	3.9866e-41	9.70737e-39	7.59086e-39	CHCHD1/DAP3/MRPL10/MRPL13/MRPL16/MRPL17/MRPL18/MRPL19/MRPL22/MRPL24/MRPL28/MRPL33/MRPL34/MRPL38/MRPL39/MRPL40/MRPL43/MRPL45/MRPL46/MRPL47/MRPL48/MRPL49/MRPL54/MRPL9/MRPS10/MRPS18A/MRPS18B/MRPS18C/MRPS2/MRPS21/MRPS22/MRPS24/MRPS25/MRPS26/MRPS27/MRPS30/MRPS34/MRPS35/MRPS36/MRPS6/MRPS9/MTRF1L/OXA1L/PTCD3	44
BP	GO:0000422	autophagy of mitochondrion	41/633	75/18862	8.74208e-41	1.91583e-38	1.49812e-38	ATG3/ATG5/ATG7/ATG9A/BECN1/BNIP3/CAMKK2/CISD2/CSNK2A2/CTSK/CTTN/FBXW7/FIS1/FUNDC1/FUNDC2/FZD5/GABARAP/GABARAPL1/GABARAPL2/GBA/HAX1/HIF1A/HK2/HTRA2/HUWE1/MAP1LC3A/MAP1LC3B/MAP1LC3C/MFN2/PARK7/PHB2/PINK1/RB1CC1/RNF41/SQSTM1/SREBF2/TP53/TSPO/USP36/VPS13C/WIPI1	41
BP	GO:0061726	mitochondrion disassembly	41/633	75/18862	8.74208e-41	1.91583e-38	1.49812e-38	ATG3/ATG5/ATG7/ATG9A/BECN1/BNIP3/CAMKK2/CISD2/CSNK2A2/CTSK/CTTN/FBXW7/FIS1/FUNDC1/FUNDC2/FZD5/GABARAP/GABARAPL1/GABARAPL2/GBA/HAX1/HIF1A/HK2/HTRA2/HUWE1/MAP1LC3A/MAP1LC3B/MAP1LC3C/MFN2/PARK7/PHB2/PINK1/RB1CC1/RNF41/SQSTM1/SREBF2/TP53/TSPO/USP36/VPS13C/WIPI1	41
BP	GO:0046034	ATP metabolic process	72/633	313/18862	9.71896e-40	2.02849e-37	1.58621e-37	AK2/BAD/CDK1/CHCHD10/COQ9/COX15/COX4I1/COX5A/COX6A1/COX6B2/COX6C/COX7A2/COX7A2L/COX7B/COX7C/CYC1/CYCS/DGUOK/DLD/DNAJC15/DNAJC30/FIS1/FXN/GHITM/HIF1A/HK1/HK2/MLXIPL/MSH2/NDUFA1/NDUFA10/NDUFA12/NDUFA3/NDUFA4/NDUFA6/NDUFA8/NDUFA9/NDUFAB1/NDUFAF1/NDUFB1/NDUFB11/NDUFB3/NDUFB4/NDUFB5/NDUFC1/NDUFS2/NDUFS4/NDUFS5/NDUFV1/OGDH/OGT/PARK7/PARP1/PDE12/PID1/PINK1/PRKAA1/SDHA/SDHC/SDHD/SHMT2/SPHK2/SURF1/TP53/TS…	72
BP	GO:0006415	translational termination	45/633	105/18862	1.6403e-38	3.26793e-36	2.55542e-36	ABCE1/CHCHD1/DAP3/MRPL10/MRPL13/MRPL16/MRPL17/MRPL18/MRPL19/MRPL22/MRPL24/MRPL28/MRPL33/MRPL34/MRPL38/MRPL39/MRPL40/MRPL43/MRPL45/MRPL46/MRPL47/MRPL48/MRPL49/MRPL54/MRPL9/MRPS10/MRPS18A/MRPS18B/MRPS18C/MRPS2/MRPS21/MRPS22/MRPS24/MRPS25/MRPS26/MRPS27/MRPS30/MRPS34/MRPS35/MRPS36/MRPS6/MRPS9/MTRF1L/OXA1L/PTCD3	45
BP	GO:1903008	organelle disassembly	45/633	107/18862	4.62238e-38	8.80865e-36	6.88809e-36	ATG3/ATG5/ATG7/ATG9A/BECN1/BNIP3/CAMKK2/CDK1/CISD2/CSNK2A2/CTSK/CTTN/FBXW7/FIS1/FUNDC1/FUNDC2/FZD5/GABARAP/GABARAPL1/GABARAPL2/GBA/HAX1/HIF1A/HK2/HTRA2/HUWE1/MAP1LC3A/MAP1LC3B/MAP1LC3C/MFN2/MTIF2/MTIF3/PARK7/PHB2/PINK1/RB1CC1/RNF41/SQSTM1/SREBF2/TP53/TSPO/USP36/VCP/VPS13C/WIPI1	45
BP	GO:0006414	translational elongation	47/633	134/18862	2.33671e-35	4.26742e-33	3.33699e-33	CHCHD1/DAP3/GFM1/MRPL10/MRPL13/MRPL16/MRPL17/MRPL18/MRPL19/MRPL22/MRPL24/MRPL28/MRPL33/MRPL34/MRPL38/MRPL39/MRPL40/MRPL43/MRPL45/MRPL46/MRPL47/MRPL48/MRPL49/MRPL54/MRPL9/MRPS10/MRPS18A/MRPS18B/MRPS18C/MRPS2/MRPS21/MRPS22/MRPS24/MRPS25/MRPS26/MRPS27/MRPS30/MRPS34/MRPS35/MRPS36/MRPS6/MRPS9/OXA1L/PTCD3/SECISBP2/TSFM/TUFM	47
BP	GO:0046902	regulation of mitochondrial membrane permeability	37/633	75/18862	1.05895e-34	1.85656e-32	1.45177e-32	ACAA2/BAD/BCL2/BCL2L1/BCL2L11/BLOC1S2/BNIP3/BOK/CASP8/CHCHD10/E2F1/EYA2/GZMB/HEBP2/HK2/MAPK8/MOAP1/NOL3/PMAIP1/PPP3CC/PPP3R1/RHOT1/RHOT2/SFN/SLC25A5/SPG7/TFDP1/TFDP2/THEM4/TMEM14A/TP53/TP53BP2/TP73/VDAC2/YWHAB/YWHAE/YWHAQ	37
BP	GO:0090559	regulation of membrane permeability	38/633	90/18862	2.21218e-32	3.72922e-30	2.91613e-30	ACAA2/BAD/BCL2/BCL2L1/BCL2L11/BLOC1S2/BNIP3/BOK/CASP8/CHCHD10/E2F1/EYA2/GZMB/HEBP2/HK2/MAPK8/MOAP1/MTOR/NOL3/PMAIP1/PPP3CC/PPP3R1/RHOT1/RHOT2/SFN/SLC25A5/SPG7/TFDP1/TFDP2/THEM4/TMEM14A/TP53/TP53BP2/TP73/VDAC2/YWHAB/YWHAE/YWHAQ	38
BP	GO:0035794	positive regulation of mitochondrial membrane permeability	33/633	64/18862	6.63836e-32	1.07763e-29	8.42671e-30	ACAA2/BAD/BCL2/BCL2L11/BLOC1S2/BNIP3/BOK/CASP8/CHCHD10/E2F1/EYA2/GZMB/HEBP2/MAPK8/MOAP1/PMAIP1/PPP3CC/PPP3R1/RHOT1/RHOT2/SFN/SLC25A5/SPG7/TFDP1/TFDP2/TMEM14A/TP53/TP53BP2/TP73/VDAC2/YWHAB/YWHAE/YWHAQ	33
BP	GO:0097345	mitochondrial outer membrane permeabilization	31/633	55/18862	1.13423e-31	1.77547e-29	1.38836e-29	ACAA2/BAD/BCL2/BCL2L11/BLOC1S2/BNIP3/BOK/CASP8/CHCHD10/E2F1/EYA2/GZMB/MAPK8/MOAP1/PMAIP1/PPP3CC/PPP3R1/RHOT1/RHOT2/SFN/SLC25A5/TFDP1/TFDP2/TMEM14A/TP53/TP53BP2/TP73/VDAC2/YWHAB/YWHAE/YWHAQ	31
BP	GO:1902108	regulation of mitochondrial membrane permeability involved in apoptotic process	33/633	66/18862	2.53248e-31	3.82754e-29	2.99301e-29	ACAA2/BAD/BCL2/BCL2L11/BLOC1S2/BNIP3/BOK/CASP8/CHCHD10/E2F1/EYA2/GZMB/MAPK8/MOAP1/NOL3/PMAIP1/PPP3CC/PPP3R1/RHOT1/RHOT2/SFN/SLC25A5/TFDP1/TFDP2/THEM4/TMEM14A/TP53/TP53BP2/TP73/VDAC2/YWHAB/YWHAE/YWHAQ	33
BP	GO:0010822	positive regulation of mitochondrion organization	36/633	84/18862	5.07597e-31	7.41599e-29	5.79907e-29	BAD/BCL2/BCL2L11/BIK/BNIP3/BOK/CAMKK2/CASP8/CHCHD10/CIDEB/E2F1/FAM162A/FIS1/GZMB/HIF1A/HTRA2/MAPK8/MFF/MLLT11/MMP9/MOAP1/PARK7/PINK1/PMAIP1/PPP3CC/PPP3R1/SFN/TFDP1/TFDP2/TP53/TP53BP2/TP73/WDR35/YWHAB/YWHAE/YWHAQ	36
BP	GO:1902686	mitochondrial outer membrane permeabilization involved in programmed cell death	32/633	62/18862	5.44212e-31	7.69445e-29	6.01682e-29	ACAA2/BAD/BCL2/BCL2L11/BLOC1S2/BNIP3/BOK/CASP8/CHCHD10/E2F1/EYA2/GZMB/MAPK8/MOAP1/PMAIP1/PPP3CC/PPP3R1/RHOT1/RHOT2/SFN/SLC25A5/SPG7/TFDP1/TFDP2/TMEM14A/TP53/TP53BP2/TP73/VDAC2/YWHAB/YWHAE/YWHAQ	32
BP	GO:1905710	positive regulation of membrane permeability	33/633	69/18862	1.69108e-30	2.31625e-28	1.81123e-28	ACAA2/BAD/BCL2/BCL2L11/BLOC1S2/BNIP3/BOK/CASP8/CHCHD10/E2F1/EYA2/GZMB/HEBP2/MAPK8/MOAP1/PMAIP1/PPP3CC/PPP3R1/RHOT1/RHOT2/SFN/SLC25A5/SPG7/TFDP1/TFDP2/TMEM14A/TP53/TP53BP2/TP73/VDAC2/YWHAB/YWHAE/YWHAQ	33
BP	GO:1902110	positive regulation of mitochondrial membrane permeability involved in apoptotic process	31/633	60/18862	4.4567e-30	5.91931e-28	4.62872e-28	ACAA2/BAD/BCL2/BCL2L11/BLOC1S2/BNIP3/BOK/CASP8/CHCHD10/E2F1/EYA2/GZMB/MAPK8/MOAP1/PMAIP1/PPP3CC/PPP3R1/RHOT1/RHOT2/SFN/SLC25A5/TFDP1/TFDP2/TMEM14A/TP53/TP53BP2/TP73/VDAC2/YWHAB/YWHAE/YWHAQ	31
BP	GO:0090151	establishment of protein localization to mitochondrial membrane	29/633	53/18862	3.45584e-29	4.45499e-27	3.48366e-27	AGK/BAD/BCL2/BCL2L11/BCS1L/CASP8/COX18/E2F1/GZMB/MAPK8/MOAP1/OXA1L/PMAIP1/PPP3CC/PPP3R1/ROMO1/SAMM50/SFN/TFDP1/TFDP2/TIMM8B/TIMM9/TOMM22/TP53/TP53BP2/TP73/YWHAB/YWHAE/YWHAQ	29
BP	GO:0051204	protein insertion into mitochondrial membrane	27/633	48/18862	1.05192e-27	1.31731e-25	1.03009e-25	AGK/BAD/BCL2/BCL2L11/CASP8/COX18/E2F1/GZMB/MAPK8/MOAP1/PMAIP1/PPP3CC/PPP3R1/ROMO1/SAMM50/SFN/TFDP1/TFDP2/TIMM8B/TIMM9/TOMM22/TP53/TP53BP2/TP73/YWHAB/YWHAE/YWHAQ	27
BP	GO:0033108	mitochondrial respiratory chain complex assembly	36/633	101/18862	1.27436e-27	1.55154e-25	1.21325e-25	AIFM1/BCS1L/CHCHD4/COX17/COX18/COX19/FOXRED1/LYRM7/NDUFA1/NDUFA10/NDUFA12/NDUFA3/NDUFA6/NDUFA8/NDUFA9/NDUFAB1/NDUFAF1/NDUFAF4/NDUFB1/NDUFB11/NDUFB3/NDUFB4/NDUFB5/NDUFC1/NDUFS2/NDUFS4/NDUFS5/NDUFV1/OMA1/OXA1L/SAMM50/SDHAF1/SURF1/TFAM/TMEM126B/TTC19	36
BP	GO:0001836	release of cytochrome c from mitochondria	28/633	55/18862	4.80208e-27	5.68852e-25	4.44824e-25	AKT1/ARRB2/BAD/BCL2/BCL2L1/BCL2L11/BIK/BNIP3/BOK/CIDEB/CLU/FAM162A/FIS1/FXN/GHITM/HGF/MFF/MLLT11/MMP9/MOAP1/NOL3/PINK1/PLSCR3/PMAIP1/SFN/SOD2/TP53/WDR35	28
BP	GO:1903749	positive regulation of establishment of protein localization to mitochondrion	28/633	58/18862	3.32032e-26	3.82973e-24	2.99473e-24	BAD/BCL2/CASP8/CSNK2A2/E2F1/FBXW7/FZD5/GZMB/HTRA2/HUWE1/MAPK8/PINK1/PMAIP1/PPP3CC/PPP3R1/PRKAA1/SFN/SH3GLB1/SREBF2/TFDP1/TFDP2/TP53/TP53BP2/TP73/USP36/YWHAB/YWHAE/YWHAQ	28
BP	GO:0006626	protein targeting to mitochondrion	34/633	100/18862	2.30251e-25	2.58767e-23	2.02348e-23	AGK/AIFM1/CHCHD4/CSNK2A2/DNAJC15/DNLZ/FBXW7/FIS1/FZD5/GRPEL1/GRPEL2/HAX1/HSPD1/HTRA2/HUWE1/MFF/MFN2/PINK1/PITRM1/PMPCA/PRKAA1/ROMO1/SAMM50/SH3GLB1/SLC25A6/SREBF2/TIMM17B/TIMM8B/TIMM9/TOMM20/TOMM22/TOMM40L/TSPO/USP36	34
BP	GO:0097193	intrinsic apoptotic signaling pathway	53/633	283/18862	7.89959e-25	8.65597e-23	6.7687e-23	ABL1/AIFM1/AKT1/APAF1/BAD/BCL2/BCL2L1/BCL2L11/BCL2L2/BECN1/BNIP3/BOK/CASP2/CASP3/CASP4/CASP9/CIDEB/CLU/CYP1B1/DIABLO/E2F1/FBXW7/FHIT/FIS1/HIF1A/HTRA2/MLLT11/MMP9/MOAP1/MSH2/MUC1/NOL3/PARK7/PARP1/PINK1/PMAIP1/PPP1R15A/PRKCD/PRODH/RPS3/SFN/SIRT1/SOD1/SOD2/STK11/STYXL1/TP53/TP53BP2/TP73/TRAP1/UBB/VDAC2/WWOX	53
BP	GO:0006099	tricarboxylic acid cycle	22/633	34/18862	9.72307e-25	1.03942e-22	8.12793e-23	CS/DLAT/DLD/DLST/FH/IDH1/IDH2/IDH3A/IDH3B/IDH3G/MDH1/MDH2/ME2/NNT/OGDH/PDHA1/PDHB/SDHA/SDHC/SDHD/SUCLA2/SUCLG2	22
BP	GO:1903747	regulation of establishment of protein localization to mitochondrion	29/633	72/18862	2.79377e-24	2.9155e-22	2.27983e-22	BAD/BCL2/CASP8/CSNK2A2/E2F1/FBXW7/FZD5/GZMB/HAX1/HTRA2/HUWE1/MAPK8/PINK1/PMAIP1/PPP3CC/PPP3R1/PRKAA1/SFN/SH3GLB1/SREBF2/TFDP1/TFDP2/TP53/TP53BP2/TP73/USP36/YWHAB/YWHAE/YWHAQ	29
BP	GO:0032984	protein-containing complex disassembly	56/633	328/18862	4.24692e-24	4.32889e-22	3.38506e-22	ABCE1/BNIP3/CHCHD1/DAP3/FZD5/GABARAP/GABARAPL1/GABARAPL2/GBA/MAP1LC3A/MAP1LC3B/MAP1LC3C/MAP1S/MRPL10/MRPL13/MRPL16/MRPL17/MRPL18/MRPL19/MRPL22/MRPL24/MRPL28/MRPL33/MRPL34/MRPL38/MRPL39/MRPL40/MRPL43/MRPL45/MRPL46/MRPL47/MRPL48/MRPL49/MRPL54/MRPL9/MRPS10/MRPS18A/MRPS18B/MRPS18C/MRPS2/MRPS21/MRPS22/MRPS24/MRPS25/MRPS26/MRPS27/MRPS30/MRPS34/MRPS35/MRPS36/MRPS6/MRPS9/MTRF1L/OXA1L/PTCD3/VCP	56
BP	GO:0006979	response to oxidative stress	65/633	444/18862	5.68822e-24	5.66624e-22	4.43082e-22	ABL1/AKT1/APEX1/ATG7/ATOX1/BAD/BCL2/BECN1/BNIP3/C19orf12/CAMKK2/CASP3/CYCS/CYP1B1/DHFR/DIABLO/ENDOG/ETFDH/FBXW7/FXN/G6PD/GCLM/GLRX2/GSR/GSTP1/HGF/HIF1A/HTRA2/IDH1/LIAS/LONP1/MAP1LC3A/MAPK8/MGST1/MMP9/MPV17/MSRA/MSRB2/MSRB3/NDUFA12/NDUFA6/NDUFB4/NDUFS2/NOL3/PARK7/PARP1/PINK1/PNPT1/PPP2CB/PRDX5/PRKAA1/PRKCD/PRNP/PRODH/PYCR2/ROMO1/RPS3/SIRT1/SIRT2/SLC25A24/SOD1/SOD2/TP53/TRAP1/TXN	65
BP	GO:0044282	small molecule catabolic process	64/633	431/18862	5.86562e-24	5.71311e-22	4.46747e-22	ACAA2/ACADS/ACADSB/ACADVL/ADHFE1/AKT1/ALDH4A1/ALDH6A1/ARG2/BAD/BCAT2/BCKDHB/BCKDK/CPT1A/CYP27A1/DDAH2/DECR1/DERA/DLD/DLST/ECHDC2/ECHS1/ENOSF1/ETFDH/GCDH/GK/GLS/GLUD1/GLUD2/GLYCTK/GOT2/GPD2/GSTZ1/HADH/HIBADH/HK1/HK2/HSD17B10/IVD/MCCC1/MCCC2/MLYCD/MPST/MTOR/MTRR/NT5M/NUDT9/OAT/OGDH/OXCT1/PARK7/PCCA/PGD/PGM2/PLIN5/PPM1K/PRODH/RBKS/SCP2/SHMT2/SLC25A44/SORD/TP53/TYMP	64
BP	GO:0043624	cellular protein complex disassembly	46/633	221/18862	1.07355e-23	1.02291e-21	7.99882e-22	ABCE1/CHCHD1/DAP3/MAP1S/MRPL10/MRPL13/MRPL16/MRPL17/MRPL18/MRPL19/MRPL22/MRPL24/MRPL28/MRPL33/MRPL34/MRPL38/MRPL39/MRPL40/MRPL43/MRPL45/MRPL46/MRPL47/MRPL48/MRPL49/MRPL54/MRPL9/MRPS10/MRPS18A/MRPS18B/MRPS18C/MRPS2/MRPS21/MRPS22/MRPS24/MRPS25/MRPS26/MRPS27/MRPS30/MRPS34/MRPS35/MRPS36/MRPS6/MRPS9/MTRF1L/OXA1L/PTCD3	46
BP	GO:0051205	protein insertion into membrane	29/633	77/18862	2.75371e-23	2.56798e-21	2.00808e-21	AGK/BAD/BCL2/BCL2L11/BCS1L/CASP8/COX18/E2F1/GZMB/MAPK8/MOAP1/OXA1L/PMAIP1/PPP3CC/PPP3R1/ROMO1/SAMM50/SFN/TFDP1/TFDP2/TIMM8B/TIMM9/TOMM22/TP53/TP53BP2/TP73/YWHAB/YWHAE/YWHAQ	29
BP	GO:0001844	protein insertion into mitochondrial membrane involved in apoptotic signaling pathway	20/633	30/18862	5.37122e-23	4.9046e-21	3.83524e-21	BAD/BCL2/BCL2L11/CASP8/E2F1/GZMB/MAPK8/MOAP1/PMAIP1/PPP3CC/PPP3R1/SFN/TFDP1/TFDP2/TP53/TP53BP2/TP73/YWHAB/YWHAE/YWHAQ	20
BP	GO:0090199	regulation of release of cytochrome c from mitochondria	23/633	44/18862	8.71386e-23	7.63857e-21	5.97312e-21	AKT1/ARRB2/BAD/BCL2L1/BCL2L11/BIK/BNIP3/CIDEB/CLU/FAM162A/FXN/GHITM/HGF/MFF/MLLT11/MMP9/MOAP1/NOL3/PINK1/PLSCR3/PMAIP1/TP53/WDR35	23
BP	GO:1901028	regulation of mitochondrial outer membrane permeabilization involved in apoptotic signaling pathway	23/633	44/18862	8.71386e-23	7.63857e-21	5.97312e-21	ACAA2/BAD/BCL2/BOK/CASP8/CHCHD10/E2F1/GZMB/MAPK8/PMAIP1/PPP3CC/PPP3R1/SFN/SLC25A5/TFDP1/TFDP2/TMEM14A/TP53/TP53BP2/TP73/YWHAB/YWHAE/YWHAQ	23
BP	GO:0006120	mitochondrial electron transport, NADH to ubiquinone	25/633	55/18862	1.05286e-22	9.0484e-21	7.07557e-21	COQ9/DLD/DNAJC15/NDUFA1/NDUFA10/NDUFA12/NDUFA3/NDUFA4/NDUFA6/NDUFA8/NDUFA9/NDUFAB1/NDUFAF1/NDUFB1/NDUFB11/NDUFB3/NDUFB4/NDUFB5/NDUFC1/NDUFS2/NDUFS4/NDUFS5/NDUFV1/PARK7/PINK1	25
BP	GO:0016054	organic acid catabolic process	48/633	258/18862	1.88424e-22	1.5882e-20	1.24192e-20	ACAA2/ACADS/ACADSB/ACADVL/ADHFE1/AKT1/ALDH4A1/ALDH6A1/ARG2/BCAT2/BCKDHB/BCKDK/CPT1A/DDAH2/DECR1/DLD/DLST/ECHDC2/ECHS1/ENOSF1/ETFDH/GCDH/GLS/GLUD1/GLUD2/GOT2/GSTZ1/HADH/HIBADH/HSD17B10/IVD/MCCC1/MCCC2/MLYCD/MPST/MTOR/MTRR/OAT/OGDH/PCCA/PGD/PLIN5/PPM1K/PRODH/SCP2/SHMT2/SLC25A44/SORD	48
BP	GO:0000959	mitochondrial RNA metabolic process	23/633	47/18862	6.35116e-22	5.25229e-20	4.10713e-20	AARS2/CDK5RAP1/CHCHD10/DARS2/ELAC2/FASTKD1/GRSF1/HSD17B10/LRPPRC/MTO1/PDE12/PNPT1/POLRMT/PRKAA1/PUS1/SUPV3L1/TBRG4/TFAM/TFB1M/TFB2M/TRIT1/TRMT61B/YARS2	23
BP	GO:0006790	sulfur compound metabolic process	57/633	378/18862	9.24318e-22	7.50238e-20	5.86663e-20	ACLY/ACOT13/ACOT9/ACSL1/ACSL3/ACSL4/ACSL5/ACSM5/ACSS1/CHPF/CIAPIN1/DLAT/DLD/DLST/ETHE1/FXN/G6PD/GCDH/GCLM/GLRX2/GLRX5/GPAM/GSR/GSTO1/GSTP1/GSTZ1/HLCS/HSD17B8/HSPA9/IDH1/ISCA1/LIAS/LYRM4/MCCC1/MCCC2/MGST1/MLYCD/MPST/MSRA/MTRR/NFS1/NFU1/OGDH/PARK7/PCCA/PDHA1/PDHB/PDHX/PDK3/PDP1/PDPR/PEMT/SOD1/SUCLA2/SUCLG2/SUOX/THEM4	57
BP	GO:0062197	cellular response to chemical stress	54/633	347/18862	2.57579e-21	2.05267e-19	1.60512e-19	ABL1/AKT1/APEX1/ATG5/ATG7/BAD/BCL2/BECN1/BNIP3/CAMKK2/CASP3/CYCS/CYP1B1/DHFR/DIABLO/ENDOG/FBXW7/FXN/G6PD/GLRX2/GSR/GSTP1/HGF/HIF1A/HTRA2/LETM1/LONP1/MAP1LC3A/MAPK8/MGST1/MMP9/MPV17/MSRA/NOL3/PARK7/PARP1/PINK1/PNPT1/PRDX5/PRKAA1/PRKCD/PRODH/PYCR2/ROMO1/RPS3/SIRT1/SIRT2/SLC25A24/SOD1/SOD2/TP53/TRAP1/TSPO/TXN	54
BP	GO:1900739	regulation of protein insertion into mitochondrial membrane involved in apoptotic signaling pathway	18/633	26/18862	2.79842e-21	2.15184e-19	1.68267e-19	BAD/BCL2/CASP8/E2F1/GZMB/MAPK8/PMAIP1/PPP3CC/PPP3R1/SFN/TFDP1/TFDP2/TP53/TP53BP2/TP73/YWHAB/YWHAE/YWHAQ	18
BP	GO:1900740	positive regulation of protein insertion into mitochondrial membrane involved in apoptotic signaling pathway	18/633	26/18862	2.79842e-21	2.15184e-19	1.68267e-19	BAD/BCL2/CASP8/E2F1/GZMB/MAPK8/PMAIP1/PPP3CC/PPP3R1/SFN/TFDP1/TFDP2/TP53/TP53BP2/TP73/YWHAB/YWHAE/YWHAQ	18
BP	GO:1901030	positive regulation of mitochondrial outer membrane permeabilization involved in apoptotic signaling pathway	20/633	35/18862	4.96115e-21	3.74909e-19	2.93167e-19	BAD/BCL2/BOK/CASP8/CHCHD10/E2F1/GZMB/MAPK8/PMAIP1/PPP3CC/PPP3R1/SFN/TFDP1/TFDP2/TP53/TP53BP2/TP73/YWHAB/YWHAE/YWHAQ	20
BP	GO:0034599	cellular response to oxidative stress	49/633	299/18862	2.03389e-20	1.51094e-18	1.18151e-18	ABL1/AKT1/APEX1/ATG7/BCL2/BECN1/BNIP3/CAMKK2/CYCS/CYP1B1/DHFR/DIABLO/ENDOG/FBXW7/FXN/G6PD/GLRX2/GSR/GSTP1/HGF/HIF1A/HTRA2/LONP1/MAP1LC3A/MAPK8/MGST1/MMP9/MPV17/MSRA/NOL3/PARK7/PARP1/PINK1/PNPT1/PRDX5/PRKAA1/PRKCD/PRODH/PYCR2/ROMO1/RPS3/SIRT1/SIRT2/SLC25A24/SOD1/SOD2/TP53/TRAP1/TXN	49
BP	GO:0043648	dicarboxylic acid metabolic process	29/633	96/18862	3.51772e-20	2.56969e-18	2.00942e-18	ACLY/ADHFE1/ALDH18A1/ALDH4A1/D2HGDH/DHFR/DLD/DLST/FH/GCLM/GLS/GLUD1/GLUD2/GOT2/IDH1/IDH2/MDH1/MDH2/ME2/MRPS36/MTHFD2/MTRR/OAT/OGDH/PRODH/SDHA/SHMT2/SLC25A32/SUCLG2	29
BP	GO:0010823	negative regulation of mitochondrion organization	21/633	46/18862	2.51763e-19	1.80898e-17	1.41457e-17	ACAA2/AKT1/ARRB2/BCL2L1/BNIP3/BOK/CLU/FXN/GHITM/HGF/HUWE1/NOL3/OMA1/PINK1/RNF41/SLC25A5/TFRC/TMEM14A/TP53/TSPO/VAT1	21
BP	GO:0010257	NADH dehydrogenase complex assembly	24/633	65/18862	2.96511e-19	2.06287e-17	1.6131e-17	BCS1L/FOXRED1/NDUFA1/NDUFA10/NDUFA12/NDUFA3/NDUFA6/NDUFA8/NDUFA9/NDUFAB1/NDUFAF1/NDUFAF4/NDUFB1/NDUFB11/NDUFB3/NDUFB4/NDUFB5/NDUFC1/NDUFS2/NDUFS4/NDUFS5/NDUFV1/OXA1L/TMEM126B	24
BP	GO:0032981	mitochondrial respiratory chain complex I assembly	24/633	65/18862	2.96511e-19	2.06287e-17	1.6131e-17	BCS1L/FOXRED1/NDUFA1/NDUFA10/NDUFA12/NDUFA3/NDUFA6/NDUFA8/NDUFA9/NDUFAB1/NDUFAF1/NDUFAF4/NDUFB1/NDUFB11/NDUFB3/NDUFB4/NDUFB5/NDUFC1/NDUFS2/NDUFS4/NDUFS5/NDUFV1/OXA1L/TMEM126B	24
BP	GO:0046395	carboxylic acid catabolic process	42/633	243/18862	1.5295e-18	1.04747e-16	8.19086e-17	ACAA2/ACADS/ACADVL/ADHFE1/AKT1/ALDH4A1/ALDH6A1/ARG2/BCKDK/CPT1A/DDAH2/DECR1/DLD/DLST/ECHDC2/ECHS1/ENOSF1/ETFDH/GCDH/GLS/GLUD1/GLUD2/GOT2/GSTZ1/HADH/HIBADH/HSD17B10/IVD/MCCC1/MCCC2/MLYCD/MTOR/MTRR/OAT/OGDH/PCCA/PGD/PLIN5/PRODH/SCP2/SHMT2/SORD	42
BP	GO:0090316	positive regulation of intracellular protein transport	36/633	179/18862	2.78276e-18	1.87643e-16	1.46731e-16	BAD/BCL2/CASP8/CSNK2A2/E2F1/FBXW7/FIS1/FZD5/GZMB/HCLS1/HTRA2/HUWE1/MAPK14/MAPK8/MAVS/MFF/PINK1/PMAIP1/PPP3CC/PPP3R1/PRKAA1/PRKACA/PRKCD/PRNP/SFN/SH3GLB1/SREBF2/TFDP1/TFDP2/TP53/TP53BP2/TP73/USP36/YWHAB/YWHAE/YWHAQ	36
BP	GO:0051881	regulation of mitochondrial membrane potential	24/633	71/18862	3.27337e-18	2.17381e-16	1.69985e-16	ABL1/AKT1/ALOX12/BAD/BCL2/BCL2L1/BNIP3/BOK/GCLM/HEBP2/MFN1/MLLT11/NNT/PARK7/PARP1/PID1/PINK1/PMAIP1/PPA2/SLC25A36/SOD1/TSPO/UBB/VCP	24
BP	GO:2000377	regulation of reactive oxygen species metabolic process	37/633	192/18862	4.20181e-18	2.74874e-16	2.14943e-16	AKT1/ARG2/ATG5/BCL2/BECN1/BIRC2/BNIP3/CLU/COQ7/CYP1B1/DDAH2/DHFR/G6PD/GSTP1/HIF1A/HK2/MAPK14/MPV17/MTOR/NNT/PARK7/PDK3/PID1/PINK1/PLIN5/PRKCD/RNF41/ROMO1/SIRT2/SIRT5/SOD1/SOD2/SPHK2/TP53/TRAP1/TSPO/WDR35	37
BP	GO:0006520	cellular amino acid metabolic process	48/633	331/18862	8.922e-18	5.75075e-16	4.49691e-16	AARS2/ACADSB/ADHFE1/AGMAT/ALDH18A1/ALDH4A1/ALDH6A1/ARG2/BCAT2/BCKDK/CARS2/DARS2/DDAH2/DHFR/DLD/DLST/ENOSF1/FARS2/GCDH/GCLM/GLS/GLUD1/GLUD2/GOT2/GSTZ1/HARS2/HIBADH/HSD17B10/IARS2/IVD/MCCC1/MCCC2/MPST/MSRA/MTRR/NARS2/NAT8L/OAT/OGDH/PARK7/PEMT/PPA2/PRODH/PYCR2/QRSL1/SHMT2/VARS2/YARS2	48
BP	GO:0072593	reactive oxygen species metabolic process	44/633	281/18862	1.13579e-17	7.21477e-16	5.64172e-16	AKT1/ALOX12/ARG2/ATG5/BCL2/BECN1/BIRC2/BNIP3/CLU/COQ7/CYB5B/CYB5R3/CYP1B1/DDAH2/DHFR/G6PD/GSTP1/HIF1A/HK2/MAOB/MAPK14/MPV17/MTOR/NDUFS4/NNT/PARK7/PDK3/PID1/PINK1/PLIN5/PMAIP1/PRDX5/PRKCD/RNF41/ROMO1/SIRT2/SIRT5/SOD1/SOD2/SPHK2/TP53/TRAP1/TSPO/WDR35	44
BP	GO:1903146	regulation of autophagy of mitochondrion	17/633	31/18862	1.20453e-17	7.54211e-16	5.89769e-16	BNIP3/CAMKK2/CSNK2A2/CTTN/FBXW7/FZD5/HAX1/HIF1A/HTRA2/PARK7/PINK1/RNF41/SREBF2/TP53/TSPO/USP36/VPS13C	17
BP	GO:1990542	mitochondrial transmembrane transport	28/633	109/18862	1.86954e-17	1.15411e-15	9.02479e-16	AFG3L2/AIFM1/CHCHD4/CPT1A/DNAJC15/DNAJC30/DNLZ/GRPEL1/GRPEL2/HSPD1/LETM1/MRPL18/MRS2/PNPT1/ROMO1/SFXN1/SFXN5/SLC25A15/SLC25A28/SLC25A32/SLC25A36/SLC25A37/SLC25A38/SLC25A5/SLC25A6/TIMM17B/TOMM20/TOMM40L	28
BP	GO:0033157	regulation of intracellular protein transport	41/633	248/18862	2.07121e-17	1.26085e-15	9.85944e-16	BAD/BCL2/CASP8/CSNK2A2/E2F1/FBXW7/FIS1/FZD5/GZMB/HAX1/HCLS1/HTRA2/HUWE1/IFI27/MAPK14/MAPK8/MAVS/MFF/PARK7/PINK1/PMAIP1/PPP3CC/PPP3R1/PRKAA1/PRKACA/PRKCD/PRNP/SFN/SH3GLB1/SIRT7/SREBF2/TFDP1/TFDP2/TP53/TP53BP2/TP73/TXN/USP36/YWHAB/YWHAE/YWHAQ	41
BP	GO:0032388	positive regulation of intracellular transport	38/633	219/18862	5.97975e-17	3.59031e-15	2.80751e-15	BAD/BCL2/CASP8/CSNK2A2/E2F1/FBXW7/FIS1/FZD5/GZMB/HCLS1/HTRA2/HUWE1/MAPK14/MAPK8/MAVS/MFF/PINK1/PMAIP1/PPP3CC/PPP3R1/PRKAA1/PRKACA/PRKCD/PRNP/SCP2/SFN/SH3GLB1/SREBF2/STK11/TFDP1/TFDP2/TP53/TP53BP2/TP73/USP36/YWHAB/YWHAE/YWHAQ	38
BP	GO:0006637	acyl-CoA metabolic process	27/633	105/18862	6.85344e-17	4.00515e-15	3.1319e-15	ACLY/ACOT13/ACOT9/ACSL1/ACSL3/ACSL4/ACSL5/ACSM5/ACSS1/DLAT/DLD/DLST/GCDH/GPAM/GSTZ1/HSD17B8/MLYCD/OGDH/PDHA1/PDHB/PDHX/PDK3/PDP1/PDPR/SUCLA2/SUCLG2/THEM4	27
BP	GO:0035383	thioester metabolic process	27/633	105/18862	6.85344e-17	4.00515e-15	3.1319e-15	ACLY/ACOT13/ACOT9/ACSL1/ACSL3/ACSL4/ACSL5/ACSM5/ACSS1/DLAT/DLD/DLST/GCDH/GPAM/GSTZ1/HSD17B8/MLYCD/OGDH/PDHA1/PDHB/PDHX/PDK3/PDP1/PDPR/SUCLA2/SUCLG2/THEM4	27
BP	GO:2001233	regulation of apoptotic signaling pathway	48/633	348/18862	6.97501e-17	4.02256e-15	3.14552e-15	ACAA2/AKT1/APAF1/ARRB2/BAD/BCL2/BCL2L1/BCL2L11/BCL2L2/BECN1/BOK/CASP2/CASP8/CLU/CSNK2A2/CTTN/EYA2/FBXW7/FIS1/FXN/G0S2/GCLM/GHITM/GSTP1/HGF/HIF1A/HTRA2/MMP9/MUC1/NOL3/PARK7/PARP1/PINK1/PMAIP1/PRKCD/RB1CC1/RPS3/SIRT1/SLC25A5/SOD1/SOD2/STYXL1/TMEM14A/TP53/TRAP1/UBB/VDAC2/WWOX	48
BP	GO:0032386	regulation of intracellular transport	48/633	350/18862	8.80442e-17	5.01166e-15	3.91896e-15	BAD/BCL2/CASP8/CSNK2A2/DNAJC30/E2F1/FBXW7/FIS1/FZD5/GZMB/HAP1/HAX1/HCLS1/HTRA2/HUWE1/IFI27/MAPK14/MAPK8/MAVS/MFF/NSUN2/PARK7/PINK1/PMAIP1/PPP1CC/PPP3CC/PPP3R1/PRKAA1/PRKACA/PRKCD/PRNP/RHOT1/SCP2/SFN/SH3GLB1/SIRT7/SREBF2/STK11/TFDP1/TFDP2/TP53/TP53BP2/TP73/TXN/USP36/YWHAB/YWHAE/YWHAQ	48
BP	GO:0016236	macroautophagy	45/633	311/18862	1.06698e-16	5.99562e-15	4.68839e-15	AKT1/ATG3/ATG5/ATG7/ATG9A/ATP6V1C1/ATP6V1D/BECN1/BNIP3/CASP3/CSNK2A2/FUNDC1/GABARAP/GABARAPL1/GABARAPL2/GBA/HIF1A/HTRA2/HUWE1/MAP1LC3A/MAP1LC3B/MAP1LC3C/MAPK8/MFN1/MFN2/MTOR/PHB2/PINK1/POLDIP2/PRKAA1/PRKACA/RB1CC1/RNF41/SH3GLB1/SIRT1/SQSTM1/TOMM20/TOMM22/TP53/USP36/VCP/VPS13C/WDR81/WIPI1/ZFYVE1	45
BP	GO:1903829	positive regulation of cellular protein localization	43/633	295/18862	3.97927e-16	2.20774e-14	1.72638e-14	ACSL3/AKT1/BAD/BCL2/CASP8/CDK1/CSNK2A2/E2F1/FBXW7/FIS1/FZD5/GZMB/HCLS1/HTRA2/HUWE1/MAPK14/MAPK8/MAVS/MFF/PARK7/PARP1/PINK1/PMAIP1/PPP3CC/PPP3R1/PRKAA1/PRKCD/PRNP/SFN/SH3GLB1/SQSTM1/SREBF2/STK11/TFDP1/TFDP2/TFRC/TP53/TP53BP2/TP73/USP36/YWHAB/YWHAE/YWHAQ	43
BP	GO:0006631	fatty acid metabolic process	50/633	392/18862	4.03318e-16	2.20968e-14	1.7279e-14	ACAA2/ACADS/ACADSB/ACADVL/ACLY/ACSL1/ACSL3/ACSL4/ACSL5/ACSM5/ACSS1/AKT1/ALOX12/CPT1A/CYP1B1/DECR1/DLD/ECHDC2/ECHDC3/ECHS1/ETFDH/FADS1/GCDH/GPAM/GPAT2/GSTP1/GSTZ1/HADH/HSD17B10/HSD17B8/IVD/LIAS/MAPK14/MLXIPL/MLYCD/MTOR/NDUFAB1/PCCA/PDK3/PDP1/PDPR/PLA2G4F/PLIN5/PNPLA8/PRKAA1/SCP2/SIRT1/SLC27A3/THEM4/WDTC1	50
BP	GO:0033865	nucleoside bisphosphate metabolic process	29/633	140/18862	2.46749e-15	1.30301e-13	1.01891e-13	ACLY/ACOT13/ACOT9/ACSL1/ACSL3/ACSL4/ACSL5/ACSM5/ACSS1/COASY/DLAT/DLD/DLST/GCDH/GPAM/GSTZ1/HSD17B8/MCCC2/MLYCD/OGDH/PDHA1/PDHB/PDHX/PDK3/PDP1/PDPR/SUCLA2/SUCLG2/THEM4	29
BP	GO:0033875	ribonucleoside bisphosphate metabolic process	29/633	140/18862	2.46749e-15	1.30301e-13	1.01891e-13	ACLY/ACOT13/ACOT9/ACSL1/ACSL3/ACSL4/ACSL5/ACSM5/ACSS1/COASY/DLAT/DLD/DLST/GCDH/GPAM/GSTZ1/HSD17B8/MCCC2/MLYCD/OGDH/PDHA1/PDHB/PDHX/PDK3/PDP1/PDPR/SUCLA2/SUCLG2/THEM4	29
BP	GO:0034032	purine nucleoside bisphosphate metabolic process	29/633	140/18862	2.46749e-15	1.30301e-13	1.01891e-13	ACLY/ACOT13/ACOT9/ACSL1/ACSL3/ACSL4/ACSL5/ACSM5/ACSS1/COASY/DLAT/DLD/DLST/GCDH/GPAM/GSTZ1/HSD17B8/MCCC2/MLYCD/OGDH/PDHA1/PDHB/PDHX/PDK3/PDP1/PDPR/SUCLA2/SUCLG2/THEM4	29
BP	GO:0009083	branched-chain amino acid catabolic process	13/633	20/18862	3.79034e-15	1.97774e-13	1.54653e-13	ACADSB/ALDH6A1/BCAT2/BCKDHB/BCKDK/DLD/HIBADH/HSD17B10/IVD/MCCC1/MCCC2/PPM1K/SLC25A44	13
BP	GO:0031667	response to nutrient levels	52/633	451/18862	6.99441e-15	3.60665e-13	2.82029e-13	ACSL1/ACSL3/ACSL4/AKT1/ALPL/APAF1/ATG5/ATG7/BCKDHB/BCL2/BECN1/BNIP3/CIDEB/COX4I1/CPT1A/DNAJC15/FADS1/G6PD/GABARAP/GABARAPL1/GABARAPL2/GBA/GCLM/GSTP1/HAT1/HLCS/KANK2/KAT2A/MAP1LC3A/MAP1LC3B/MAP1LC3C/MAPK8/MTOR/NNT/OGT/OMA1/OXCT1/PEMT/PMAIP1/PRKAA1/SH3GLB1/SIRT1/SIRT2/SOD1/SOD2/SORD/SREBF2/TP53/TSPO/TYMS/WIPI1/ZFYVE1	52
BP	GO:0009150	purine ribonucleotide metabolic process	49/633	408/18862	8.87019e-15	4.5207e-13	3.53505e-13	ACLY/ACOT13/ACOT9/ACSL1/ACSL3/ACSL4/ACSL5/ACSM5/ACSS1/AK2/AK3/BAD/COASY/DGUOK/DLAT/DLD/DLST/DNAJC30/GCDH/GPAM/GSTZ1/HIF1A/HK1/HK2/HSD17B8/MCCC2/MFN1/MLXIPL/MLYCD/NME4/NUDT9/OGDH/OGT/PARP1/PDE2A/PDHA1/PDHB/PDHX/PDK3/PDP1/PDPR/PID1/PINK1/PRKAA1/SPHK2/SUCLA2/SUCLG2/THEM4/VCP	49
BP	GO:0051222	positive regulation of protein transport	42/633	312/18862	1.52173e-14	7.66638e-13	5.99487e-13	ACSL3/ACSL4/BAD/BCL2/CASP8/CSNK2A2/E2F1/FBXW7/FIS1/FZD5/GLUD1/GZMB/HCLS1/HIF1A/HTRA2/HUWE1/MAPK14/MAPK8/MAVS/MFF/OXCT1/PINK1/PLA2G6/PMAIP1/PPP3CC/PPP3R1/PRKAA1/PRKACA/PRKCD/PRNP/SFN/SH3GLB1/SREBF2/TFDP1/TFDP2/TP53/TP53BP2/TP73/USP36/YWHAB/YWHAE/YWHAQ	42
BP	GO:0072521	purine-containing compound metabolic process	52/633	460/18862	1.56988e-14	7.81909e-13	6.11428e-13	ACLY/ACOT13/ACOT9/ACSL1/ACSL3/ACSL4/ACSL5/ACSM5/ACSS1/AK2/AK3/BAD/COASY/DGUOK/DLAT/DLD/DLST/DNAJC30/FHIT/GCDH/GPAM/GSTZ1/HIF1A/HK1/HK2/HSD17B8/MCCC2/MFN1/MLXIPL/MLYCD/NME4/NUDT9/OGDH/OGT/PARP1/PDE2A/PDHA1/PDHB/PDHX/PDK3/PDP1/PDPR/PEMT/PID1/PINK1/PRKAA1/SHMT2/SPHK2/SUCLA2/SUCLG2/THEM4/VCP	52
BP	GO:0009991	response to extracellular stimulus	53/633	477/18862	1.76661e-14	8.70004e-13	6.80316e-13	ACSL1/ACSL3/ACSL4/AKT1/ALPL/APAF1/ATG5/ATG7/BCKDHB/BCL2/BECN1/BNIP3/CIDEB/COX4I1/CPT1A/DNAJC15/FADS1/G6PD/GABARAP/GABARAPL1/GABARAPL2/GBA/GCLM/GLRX2/GSTP1/HAT1/HLCS/KANK2/KAT2A/MAP1LC3A/MAP1LC3B/MAP1LC3C/MAPK8/MTOR/NNT/OGT/OMA1/OXCT1/PEMT/PMAIP1/PRKAA1/SH3GLB1/SIRT1/SIRT2/SOD1/SOD2/SORD/SREBF2/TP53/TSPO/TYMS/WIPI1/ZFYVE1	53
BP	GO:0010506	regulation of autophagy	43/633	328/18862	1.89471e-14	9.22726e-13	7.21543e-13	ABL1/AKT1/ATG7/ATP6V1C1/ATP6V1D/BAD/BCL2/BCL2L11/BECN1/BNIP3/BOK/CAMKK2/CASP3/CISD2/CSNK2A2/CTTN/FBXW7/FZD5/GBA/HAX1/HGF/HIF1A/HTRA2/MAPK8/MTOR/PARK7/PHB2/PINK1/POLDIP2/PRKAA1/PRKACA/RB1CC1/RNF41/SH3GLB1/SIRT1/SIRT2/SREBF2/STK11/TP53/TRIM14/TSPO/USP36/VPS13C	43
BP	GO:0008631	intrinsic apoptotic signaling pathway in response to oxidative stress	17/633	44/18862	2.07475e-14	9.99298e-13	7.81419e-13	AKT1/BCL2/CYP1B1/DIABLO/FBXW7/HIF1A/HTRA2/NOL3/PARK7/PARP1/PINK1/PRKCD/PRODH/SIRT1/SOD1/SOD2/TRAP1	17
BP	GO:0090200	positive regulation of release of cytochrome c from mitochondria	14/633	27/18862	2.67464e-14	1.26188e-12	9.86753e-13	BAD/BCL2L11/BIK/BNIP3/CIDEB/FAM162A/MFF/MLLT11/MMP9/MOAP1/PINK1/PMAIP1/TP53/WDR35	14
BP	GO:0019693	ribose phosphate metabolic process	50/633	435/18862	2.67751e-14	1.26188e-12	9.86753e-13	ACLY/ACOT13/ACOT9/ACSL1/ACSL3/ACSL4/ACSL5/ACSM5/ACSS1/AK2/AK3/BAD/COASY/DGUOK/DLAT/DLD/DLST/DNAJC30/G6PD/GCDH/GPAM/GSTZ1/HIF1A/HK1/HK2/HSD17B8/MCCC2/MFN1/MLXIPL/MLYCD/NME4/NUDT9/OGDH/OGT/PARP1/PDE2A/PDHA1/PDHB/PDHX/PDK3/PDP1/PDPR/PID1/PINK1/PRKAA1/SPHK2/SUCLA2/SUCLG2/THEM4/VCP	50
BP	GO:0006740	NADPH regeneration	12/633	18/18862	2.84434e-14	1.32625e-12	1.03708e-12	DERA/G6PD/H6PD/IDH1/NNT/PGD/PGLS/PGM2/RBKS/SHPK/TALDO1/TP53	12
BP	GO:0009259	ribonucleotide metabolic process	49/633	425/18862	4.36334e-14	2.01311e-12	1.57419e-12	ACLY/ACOT13/ACOT9/ACSL1/ACSL3/ACSL4/ACSL5/ACSM5/ACSS1/AK2/AK3/BAD/COASY/DGUOK/DLAT/DLD/DLST/DNAJC30/GCDH/GPAM/GSTZ1/HIF1A/HK1/HK2/HSD17B8/MCCC2/MFN1/MLXIPL/MLYCD/NME4/NUDT9/OGDH/OGT/PARP1/PDE2A/PDHA1/PDHB/PDHX/PDK3/PDP1/PDPR/PID1/PINK1/PRKAA1/SPHK2/SUCLA2/SUCLG2/THEM4/VCP	49
BP	GO:0006163	purine nucleotide metabolic process	50/633	441/18862	4.58827e-14	2.09483e-12	1.63809e-12	ACLY/ACOT13/ACOT9/ACSL1/ACSL3/ACSL4/ACSL5/ACSM5/ACSS1/AK2/AK3/BAD/COASY/DGUOK/DLAT/DLD/DLST/DNAJC30/FHIT/GCDH/GPAM/GSTZ1/HIF1A/HK1/HK2/HSD17B8/MCCC2/MFN1/MLXIPL/MLYCD/NME4/NUDT9/OGDH/OGT/PARP1/PDE2A/PDHA1/PDHB/PDHX/PDK3/PDP1/PDPR/PID1/PINK1/PRKAA1/SPHK2/SUCLA2/SUCLG2/THEM4/VCP	50
BP	GO:0035384	thioester biosynthetic process	18/633	53/18862	4.96088e-14	2.21873e-12	1.73498e-12	ACLY/ACSL1/ACSL3/ACSL4/ACSL5/ACSS1/DLAT/DLD/GCDH/GSTZ1/HSD17B8/MLYCD/PDHA1/PDHB/PDHX/PDK3/PDP1/PDPR	18
BP	GO:0071616	acyl-CoA biosynthetic process	18/633	53/18862	4.96088e-14	2.21873e-12	1.73498e-12	ACLY/ACSL1/ACSL3/ACSL4/ACSL5/ACSS1/DLAT/DLD/GCDH/GSTZ1/HSD17B8/MLYCD/PDHA1/PDHB/PDHX/PDK3/PDP1/PDPR	18
BP	GO:0009081	branched-chain amino acid metabolic process	13/633	23/18862	5.09727e-14	2.2567e-12	1.76467e-12	ACADSB/ALDH6A1/BCAT2/BCKDHB/BCKDK/DLD/HIBADH/HSD17B10/IVD/MCCC1/MCCC2/PPM1K/SLC25A44	13
BP	GO:2000116	regulation of cysteine-type endopeptidase activity	35/633	230/18862	6.31928e-14	2.76974e-12	2.16585e-12	AIFM1/AKT1/ALOX12/APAF1/ARRB2/BAD/BCL2L11/BCL2L13/BIRC2/BIRC3/BOK/CASP2/CASP8/CASP8AP2/CASP9/CIDEB/CYCS/DIABLO/FAM162A/FIS1/HGF/HSPD1/HTRA2/MMP9/MTCH1/NOL3/PARK7/PMAIP1/PRDX5/RPS3/SFN/SIRT1/VCP/WDR35/YWHAE	35
BP	GO:0009063	cellular amino acid catabolic process	24/633	106/18862	7.96513e-14	3.45655e-12	2.70291e-12	ADHFE1/ALDH4A1/ALDH6A1/ARG2/BCKDK/DDAH2/DLD/DLST/ENOSF1/GCDH/GLS/GLUD1/GLUD2/GOT2/GSTZ1/HIBADH/IVD/MCCC1/MCCC2/MTRR/OAT/OGDH/PRODH/SHMT2	24
BP	GO:1904951	positive regulation of establishment of protein localization	42/633	328/18862	8.71524e-14	3.74499e-12	2.92847e-12	ACSL3/ACSL4/BAD/BCL2/CASP8/CSNK2A2/E2F1/FBXW7/FIS1/FZD5/GLUD1/GZMB/HCLS1/HIF1A/HTRA2/HUWE1/MAPK14/MAPK8/MAVS/MFF/OXCT1/PINK1/PLA2G6/PMAIP1/PPP3CC/PPP3R1/PRKAA1/PRKACA/PRKCD/PRNP/SFN/SH3GLB1/SREBF2/TFDP1/TFDP2/TP53/TP53BP2/TP73/USP36/YWHAB/YWHAE/YWHAQ	42
BP	GO:2001242	regulation of intrinsic apoptotic signaling pathway	29/633	160/18862	9.57136e-14	4.07294e-12	3.18491e-12	AKT1/BAD/BCL2/BCL2L1/BCL2L11/BCL2L2/BECN1/BOK/CLU/FBXW7/FIS1/HIF1A/HTRA2/MMP9/MUC1/NOL3/PARK7/PARP1/PINK1/PMAIP1/RPS3/SIRT1/SOD1/SOD2/STYXL1/TP53/TRAP1/UBB/VDAC2	29
BP	GO:0006739	NADP metabolic process	15/633	35/18862	1.14201e-13	4.81291e-12	3.76354e-12	DERA/G6PD/H6PD/IDH1/IDH2/ME2/NNT/PGD/PGLS/PGM2/RBKS/SHPK/TALDO1/TP53/TP53I3	15
BP	GO:0007007	inner mitochondrial membrane organization	18/633	56/18862	1.48375e-13	6.1936e-12	4.8432e-12	AFG3L2/AGK/APOOL/CHCHD10/DNAJC11/GHITM/HSPA9/IMMT/LETM1/MTX1/MTX3/OMA1/PINK1/ROMO1/SAMM50/SPG7/TIMM8B/TIMM9	18
BP	GO:0000302	response to reactive oxygen species	34/633	224/18862	1.5659e-13	6.47487e-12	5.06314e-12	ABL1/AKT1/APEX1/BAD/BCL2/BECN1/BNIP3/CAMKK2/CASP3/CYP1B1/DHFR/ENDOG/FXN/GLRX2/GSTP1/HGF/HIF1A/MAP1LC3A/MAPK8/MMP9/MPV17/PARK7/PINK1/PPP2CB/PRDX5/PRKAA1/PRKCD/ROMO1/RPS3/SIRT1/SOD1/SOD2/TRAP1/TXN	34
BP	GO:0006605	protein targeting	49/633	441/18862	1.80192e-13	7.38115e-12	5.77183e-12	AGK/AIFM1/ATG3/CHCHD4/CLU/CSNK2A2/DNAJC15/DNLZ/FBXW7/FIS1/FZD5/GABARAP/GRPEL1/GRPEL2/HAP1/HAX1/HSPD1/HTRA2/HUWE1/IDH1/MFF/MFN2/MLYCD/MPV17/PINK1/PITRM1/PMPCA/PRKAA1/PRNP/ROMO1/RPS3/SAMM50/SCP2/SH3GLB1/SLC25A6/SREBF2/TIMM17B/TIMM8B/TIMM9/TOMM20/TOMM22/TOMM40L/TSPO/UBB/USP36/VPS13A/VPS13C/YWHAB/YWHAQ	49
BP	GO:0043281	regulation of cysteine-type endopeptidase activity involved in apoptotic process	32/633	205/18862	3.73515e-13	1.51585e-11	1.18534e-11	AIFM1/AKT1/ALOX12/APAF1/ARRB2/BAD/BCL2L11/BCL2L13/BOK/CASP2/CASP8/CASP8AP2/CASP9/CYCS/DIABLO/FAM162A/FIS1/HGF/HSPD1/HTRA2/MMP9/MTCH1/NOL3/PARK7/PMAIP1/PRDX5/RPS3/SFN/SIRT1/VCP/WDR35/YWHAE	32
BP	GO:0033866	nucleoside bisphosphate biosynthetic process	19/633	67/18862	4.01718e-13	1.58624e-11	1.24039e-11	ACLY/ACSL1/ACSL3/ACSL4/ACSL5/ACSS1/COASY/DLAT/DLD/GCDH/GSTZ1/HSD17B8/MLYCD/PDHA1/PDHB/PDHX/PDK3/PDP1/PDPR	19
BP	GO:0034030	ribonucleoside bisphosphate biosynthetic process	19/633	67/18862	4.01718e-13	1.58624e-11	1.24039e-11	ACLY/ACSL1/ACSL3/ACSL4/ACSL5/ACSS1/COASY/DLAT/DLD/GCDH/GSTZ1/HSD17B8/MLYCD/PDHA1/PDHB/PDHX/PDK3/PDP1/PDPR	19
BP	GO:0034033	purine nucleoside bisphosphate biosynthetic process	19/633	67/18862	4.01718e-13	1.58624e-11	1.24039e-11	ACLY/ACSL1/ACSL3/ACSL4/ACSL5/ACSS1/COASY/DLAT/DLD/GCDH/GSTZ1/HSD17B8/MLYCD/PDHA1/PDHB/PDHX/PDK3/PDP1/PDPR	19
BP	GO:0005996	monosaccharide metabolic process	37/633	272/18862	4.2144e-13	1.64926e-11	1.28967e-11	AKT1/BAD/BCKDK/COX11/CPT1A/CYB5R3/DLAT/G6PD/GLYCTK/GOT2/GSTO1/H6PD/HK1/HK2/KAT2A/MAPK14/MDH1/MDH2/MLYCD/MTOR/OAS1/OGT/OMA1/PDHA1/PDHB/PDK3/PGD/PGM2/PMAIP1/PRKAA1/RBKS/SIRT1/SIRT7/SORD/TALDO1/TP53/WDTC1	37
BP	GO:0034614	cellular response to reactive oxygen species	28/633	159/18862	5.39561e-13	2.09283e-11	1.63652e-11	ABL1/AKT1/APEX1/BECN1/BNIP3/CAMKK2/CYP1B1/DHFR/ENDOG/FXN/GLRX2/HGF/MAP1LC3A/MAPK8/MMP9/MPV17/PARK7/PINK1/PRDX5/PRKAA1/PRKCD/ROMO1/RPS3/SIRT1/SOD1/SOD2/TRAP1/TXN	28
BP	GO:0006085	acetyl-CoA biosynthetic process	12/633	22/18862	8.75762e-13	3.36707e-11	2.63295e-11	ACLY/ACSS1/DLAT/DLD/GSTZ1/MLYCD/PDHA1/PDHB/PDHX/PDK3/PDP1/PDPR	12
BP	GO:1903793	positive regulation of anion transport	50/633	478/18862	1.01982e-12	3.87486e-11	3.03002e-11	ACSL1/ACSL3/ACSL4/ACSL5/AKT1/ATG5/BAD/BCL2/CASP8/CSNK2A2/E2F1/FBXW7/FIS1/FZD5/GLUD1/GZMB/HCLS1/HIF1A/HTRA2/HUWE1/MAPK14/MAPK8/MAVS/MEF2A/MFF/OXCT1/PINK1/PLA2G6/PMAIP1/PPP3CC/PPP3R1/PRKAA1/PRKACA/PRKCD/PRNP/RNASEL/SCP2/SFN/SH3GLB1/SIRT1/SREBF2/TFDP1/TFDP2/TP53/TP53BP2/TP73/USP36/YWHAB/YWHAE/YWHAQ	50
BP	GO:0009152	purine ribonucleotide biosynthetic process	29/633	175/18862	1.02552e-12	3.87486e-11	3.03002e-11	ACLY/ACSL1/ACSL3/ACSL4/ACSL5/ACSS1/AK2/AK3/COASY/DGUOK/DLAT/DLD/DNAJC30/GCDH/GSTZ1/HSD17B8/MLYCD/NME4/PARP1/PDHA1/PDHB/PDHX/PDK3/PDP1/PDPR/PID1/PINK1/SPHK2/VCP	29
BP	GO:0036473	cell death in response to oxidative stress	21/633	89/18862	1.22087e-12	4.55793e-11	3.56416e-11	AKT1/ATG7/BCL2/CYP1B1/DIABLO/ENDOG/FBXW7/HGF/HIF1A/HTRA2/NOL3/PARK7/PARP1/PINK1/PRKCD/PRODH/SIRT1/SOD1/SOD2/TRAP1/TXN	21
BP	GO:0051646	mitochondrion localization	16/633	47/18862	1.22709e-12	4.55793e-11	3.56416e-11	ACTR10/ARMC1/HAP1/HIF1A/KAT2A/LRPPRC/MAP1S/MEF2A/MFN1/MFN2/PLIN5/RHOT1/RHOT2/SLC4A5/UBB/UXT	16
BP	GO:0062125	regulation of mitochondrial gene expression	13/633	29/18862	2.51081e-12	9.24781e-11	7.2315e-11	C1QBP/CDK5RAP1/CHCHD10/FASTKD2/LRPPRC/MRPS27/NSUN3/PRKAA1/RPUSD3/RPUSD4/SHMT2/TRUB2/TSFM	13
BP	GO:0046390	ribose phosphate biosynthetic process	30/633	195/18862	3.01101e-12	1.09977e-10	8.59988e-11	ACLY/ACSL1/ACSL3/ACSL4/ACSL5/ACSS1/AK2/AK3/COASY/DGUOK/DLAT/DLD/DNAJC30/G6PD/GCDH/GSTZ1/HSD17B8/MLYCD/NME4/PARP1/PDHA1/PDHB/PDHX/PDK3/PDP1/PDPR/PID1/PINK1/SPHK2/VCP	30
BP	GO:0006006	glucose metabolic process	31/633	210/18862	3.97587e-12	1.44019e-10	1.12618e-10	AKT1/BAD/BCKDK/COX11/CPT1A/DLAT/G6PD/GOT2/H6PD/HK1/HK2/KAT2A/MAPK14/MDH1/MDH2/MLYCD/MTOR/OAS1/OGT/OMA1/PDHA1/PDHB/PDK3/PGM2/PMAIP1/PRKAA1/SIRT1/SIRT7/SORD/TP53/WDTC1	31
BP	GO:1905477	positive regulation of protein localization to membrane	24/633	127/18862	5.18523e-12	1.86286e-10	1.4567e-10	ACSL3/AKT1/BAD/BCL2/CASP8/E2F1/FIS1/GZMB/MAPK8/MFF/PMAIP1/PPP3CC/PPP3R1/PRNP/SFN/SQSTM1/TFDP1/TFDP2/TP53/TP53BP2/TP73/YWHAB/YWHAE/YWHAQ	24
BP	GO:0051156	glucose 6-phosphate metabolic process	12/633	25/18862	6.4206e-12	2.28793e-10	1.78909e-10	DERA/G6PD/H6PD/HK1/HK2/PGD/PGLS/PGM2/RBKS/SHPK/TALDO1/TP53	12
BP	GO:0009260	ribonucleotide biosynthetic process	29/633	188/18862	6.50613e-12	2.29971e-10	1.7983e-10	ACLY/ACSL1/ACSL3/ACSL4/ACSL5/ACSS1/AK2/AK3/COASY/DGUOK/DLAT/DLD/DNAJC30/GCDH/GSTZ1/HSD17B8/MLYCD/NME4/PARP1/PDHA1/PDHB/PDHX/PDK3/PDP1/PDPR/PID1/PINK1/SPHK2/VCP	29
BP	GO:0097191	extrinsic apoptotic signaling pathway	31/633	217/18862	9.53549e-12	3.34352e-10	2.61453e-10	AKT1/BAD/BCL2/BCL2L1/BCL2L11/BCL2L2/BLOC1S2/BOK/CASP2/CASP3/CASP8/CASP8AP2/CASP9/CTTN/DIABLO/EYA2/G0S2/GABARAP/GCLM/GSTP1/HGF/HTRA2/IFI27/MLLT11/MOAP1/NOL3/PARK7/PMAIP1/RB1CC1/RNF41/WWOX	31
BP	GO:0006098	pentose-phosphate shunt	10/633	16/18862	1.12784e-11	3.92328e-10	3.06789e-10	DERA/G6PD/H6PD/PGD/PGLS/PGM2/RBKS/SHPK/TALDO1/TP53	10
BP	GO:0008630	intrinsic apoptotic signaling pathway in response to DNA damage	21/633	100/18862	1.3539e-11	4.67255e-10	3.65379e-10	ABL1/BAD/BCL2/BCL2L1/BCL2L11/BCL2L2/BOK/CASP2/CASP9/CIDEB/CLU/E2F1/HTRA2/MOAP1/MSH2/MUC1/RPS3/SFN/SIRT1/TP53/TP73	21
BP	GO:0072522	purine-containing compound biosynthetic process	30/633	208/18862	1.61702e-11	5.53704e-10	4.32979e-10	ACLY/ACSL1/ACSL3/ACSL4/ACSL5/ACSS1/AK2/AK3/COASY/DGUOK/DLAT/DLD/DNAJC30/GCDH/GSTZ1/HSD17B8/MLYCD/NME4/PARP1/PDHA1/PDHB/PDHX/PDK3/PDP1/PDPR/PID1/PINK1/SHMT2/SPHK2/VCP	30
BP	GO:0042542	response to hydrogen peroxide	24/633	135/18862	2.02174e-11	6.86923e-10	5.37152e-10	ABL1/APEX1/BAD/BCL2/BECN1/BNIP3/CASP3/CYP1B1/ENDOG/FXN/GLRX2/HGF/MAP1LC3A/PARK7/PINK1/PPP2CB/PRKAA1/PRKCD/RPS3/SIRT1/SOD1/SOD2/TRAP1/TXN	24
BP	GO:0006164	purine nucleotide biosynthetic process	29/633	197/18862	2.12133e-11	7.15215e-10	5.59275e-10	ACLY/ACSL1/ACSL3/ACSL4/ACSL5/ACSS1/AK2/AK3/COASY/DGUOK/DLAT/DLD/DNAJC30/GCDH/GSTZ1/HSD17B8/MLYCD/NME4/PARP1/PDHA1/PDHB/PDHX/PDK3/PDP1/PDPR/PID1/PINK1/SPHK2/VCP	29
BP	GO:2001234	negative regulation of apoptotic signaling pathway	31/633	224/18862	2.20281e-11	7.37017e-10	5.76324e-10	ACAA2/AKT1/ARRB2/BCL2/BCL2L1/BCL2L2/BOK/CASP8/CLU/CSNK2A2/CTTN/EYA2/FXN/GCLM/GHITM/GSTP1/HGF/HIF1A/HTRA2/MMP9/MUC1/NOL3/PARK7/PINK1/RB1CC1/SIRT1/SLC25A5/SOD2/TMEM14A/TRAP1/VDAC2	31
BP	GO:0000963	mitochondrial RNA processing	10/633	17/18862	2.65687e-11	8.822e-10	6.89853e-10	CDK5RAP1/ELAC2/HSD17B10/MTO1/PNPT1/PUS1/SUPV3L1/TBRG4/TRIT1/TRMT61B	10
BP	GO:0006995	cellular response to nitrogen starvation	9/633	13/18862	3.23709e-11	1.05882e-09	8.27964e-10	ATG5/ATG7/BECN1/GABARAP/GABARAPL1/GABARAPL2/MAP1LC3A/MAP1LC3B/MAP1LC3C	9
BP	GO:0043562	cellular response to nitrogen levels	9/633	13/18862	3.23709e-11	1.05882e-09	8.27964e-10	ATG5/ATG7/BECN1/GABARAP/GABARAPL1/GABARAPL2/MAP1LC3A/MAP1LC3B/MAP1LC3C	9
BP	GO:0008053	mitochondrial fusion	12/633	28/18862	3.42434e-11	1.10359e-09	8.62977e-10	AFG3L2/BNIP3/FIS1/HUWE1/MFF/MFN1/MFN2/OMA1/PID1/SPG7/TFRC/VAT1	12
BP	GO:1902175	regulation of oxidative stress-induced intrinsic apoptotic signaling pathway	12/633	28/18862	3.42434e-11	1.10359e-09	8.62977e-10	AKT1/FBXW7/HIF1A/HTRA2/NOL3/PARK7/PARP1/PINK1/SIRT1/SOD1/SOD2/TRAP1	12
BP	GO:1901605	alpha-amino acid metabolic process	28/633	191/18862	5.21618e-11	1.6688e-09	1.30495e-09	ACADSB/ADHFE1/AGMAT/ALDH18A1/ALDH4A1/ARG2/DDAH2/DHFR/DLD/DLST/GCDH/GCLM/GLS/GLUD1/GLUD2/GOT2/GSTZ1/HSD17B10/MPST/MSRA/MTRR/OAT/OGDH/PARK7/PEMT/PRODH/PYCR2/SHMT2	28
BP	GO:1901606	alpha-amino acid catabolic process	19/633	88/18862	7.66865e-11	2.43563e-09	1.90459e-09	ACADSB/ADHFE1/ALDH4A1/ARG2/DDAH2/DLD/DLST/GCDH/GLS/GLUD1/GLUD2/GOT2/GSTZ1/HSD17B10/MTRR/OAT/OGDH/PRODH/SHMT2	19
BP	GO:2001244	positive regulation of intrinsic apoptotic signaling pathway	16/633	60/18862	8.13867e-11	2.56631e-09	2.00678e-09	BAD/BCL2/BCL2L1/BCL2L11/BECN1/BOK/FBXW7/FIS1/PARK7/PMAIP1/RPS3/SIRT1/SOD1/STYXL1/TP53/UBB	16
BP	GO:0019318	hexose metabolic process	32/633	250/18862	8.37179e-11	2.62097e-09	2.04952e-09	AKT1/BAD/BCKDK/COX11/CPT1A/DLAT/G6PD/GLYCTK/GOT2/H6PD/HK1/HK2/KAT2A/MAPK14/MDH1/MDH2/MLYCD/MTOR/OAS1/OGT/OMA1/PDHA1/PDHB/PDK3/PGM2/PMAIP1/PRKAA1/SIRT1/SIRT7/SORD/TP53/WDTC1	32
BP	GO:0000423	mitophagy	11/633	24/18862	9.3616e-11	2.91006e-09	2.27558e-09	BECN1/HTRA2/HUWE1/MAP1LC3B/MFN2/PHB2/PINK1/RNF41/SQSTM1/TP53/VPS13C	11
BP	GO:0043280	positive regulation of cysteine-type endopeptidase activity involved in apoptotic process	23/633	135/18862	1.2985e-10	4.00799e-09	3.13412e-09	AIFM1/ALOX12/APAF1/BAD/BCL2L11/BCL2L13/BOK/CASP2/CASP8/CASP8AP2/CASP9/CYCS/DIABLO/FAM162A/FIS1/HSPD1/HTRA2/MTCH1/PMAIP1/RPS3/SIRT1/VCP/WDR35	23
BP	GO:0006084	acetyl-CoA metabolic process	13/633	38/18862	1.51641e-10	4.64785e-09	3.63447e-09	ACLY/ACSS1/DLAT/DLD/DLST/GSTZ1/MLYCD/PDHA1/PDHB/PDHX/PDK3/PDP1/PDPR	13
BP	GO:0070129	regulation of mitochondrial translation	11/633	25/18862	1.62127e-10	4.93473e-09	3.8588e-09	C1QBP/CDK5RAP1/FASTKD2/LRPPRC/MRPS27/NSUN3/RPUSD3/RPUSD4/SHMT2/TRUB2/TSFM	11
BP	GO:2000378	negative regulation of reactive oxygen species metabolic process	16/633	63/18862	1.81509e-10	5.48658e-09	4.29033e-09	ATG5/BCL2/BECN1/BNIP3/G6PD/HIF1A/HK2/PARK7/PINK1/PLIN5/SIRT2/SIRT5/TP53/TRAP1/TSPO/WDR35	16
BP	GO:2001235	positive regulation of apoptotic signaling pathway	22/633	126/18862	2.00642e-10	6.02337e-09	4.71009e-09	APAF1/BAD/BCL2/BCL2L1/BCL2L11/BECN1/BOK/CASP2/FBXW7/FIS1/G0S2/HTRA2/PARK7/PMAIP1/PRKCD/RPS3/SIRT1/SOD1/STYXL1/TP53/UBB/WWOX	22
BP	GO:0006086	acetyl-CoA biosynthetic process from pyruvate	9/633	15/18862	2.13313e-10	6.36022e-09	4.97349e-09	DLAT/DLD/GSTZ1/PDHA1/PDHB/PDHX/PDK3/PDP1/PDPR	9
BP	GO:2001056	positive regulation of cysteine-type endopeptidase activity	24/633	151/18862	2.29204e-10	6.78785e-09	5.30789e-09	AIFM1/ALOX12/APAF1/BAD/BCL2L11/BCL2L13/BOK/CASP2/CASP8/CASP8AP2/CASP9/CIDEB/CYCS/DIABLO/FAM162A/FIS1/HSPD1/HTRA2/MTCH1/PMAIP1/RPS3/SIRT1/VCP/WDR35	24
BP	GO:0019395	fatty acid oxidation	20/633	105/18862	2.67026e-10	7.85487e-09	6.14226e-09	ACAA2/ACADS/ACADVL/AKT1/ALOX12/CPT1A/DECR1/ECHDC2/ECHS1/ETFDH/GCDH/HADH/HSD17B10/IVD/MAPK14/MLYCD/MTOR/PLIN5/PRKAA1/SCP2	20
BP	GO:0006399	tRNA metabolic process	26/633	179/18862	3.14391e-10	9.18651e-09	7.18356e-09	AARS2/CARS2/CDK5RAP1/DARS2/DDX1/ELAC2/FARS2/GRSF1/GTPBP3/HARS2/HSD17B10/IARS2/MTO1/NARS2/NSUN2/NSUN3/OSGEPL1/PPA2/PUS1/QRSL1/QTRT1/RPUSD4/TRIT1/TRMT61B/VARS2/YARS2	26
BP	GO:0006635	fatty acid beta-oxidation	17/633	75/18862	3.40104e-10	9.87201e-09	7.7196e-09	ACAA2/ACADS/ACADVL/AKT1/CPT1A/DECR1/ECHDC2/ECHS1/ETFDH/GCDH/HADH/HSD17B10/IVD/MLYCD/MTOR/PLIN5/SCP2	17
BP	GO:0009165	nucleotide biosynthetic process	32/633	264/18862	3.45222e-10	9.95466e-09	7.78423e-09	ACLY/ACSL1/ACSL3/ACSL4/ACSL5/ACSS1/AK2/AK3/COASY/DGUOK/DLAT/DLD/DNAJC30/GCDH/GSTZ1/HSD17B8/IDH2/MLYCD/NME4/PARP1/PDHA1/PDHB/PDHX/PDK3/PDP1/PDPR/PID1/PINK1/SPHK2/TK2/TYMS/VCP	32
BP	GO:0006123	mitochondrial electron transport, cytochrome c to oxygen	10/633	21/18862	4.26607e-10	1.21417e-08	9.49442e-09	COX15/COX4I1/COX5A/COX6A1/COX6C/COX7A2L/COX7B/COX7C/CYCS/NDUFA4	10
BP	GO:0019646	aerobic electron transport chain	10/633	21/18862	4.26607e-10	1.21417e-08	9.49442e-09	COX15/COX4I1/COX5A/COX6A1/COX6C/COX7A2L/COX7B/COX7C/CYCS/NDUFA4	10
BP	GO:1901293	nucleoside phosphate biosynthetic process	32/633	267/18862	4.61319e-10	1.30449e-08	1.02007e-08	ACLY/ACSL1/ACSL3/ACSL4/ACSL5/ACSS1/AK2/AK3/COASY/DGUOK/DLAT/DLD/DNAJC30/GCDH/GSTZ1/HSD17B8/IDH2/MLYCD/NME4/PARP1/PDHA1/PDHB/PDHX/PDK3/PDP1/PDPR/PID1/PINK1/SPHK2/TK2/TYMS/VCP	32
BP	GO:0006103	2-oxoglutarate metabolic process	9/633	16/18862	4.73072e-10	1.32915e-08	1.03935e-08	ADHFE1/D2HGDH/DLD/DLST/GOT2/IDH1/IDH2/MRPS36/OGDH	9
BP	GO:0006575	cellular modified amino acid metabolic process	27/633	198/18862	6.10476e-10	1.70428e-08	1.33269e-08	ALDH4A1/CHDH/CKMT1B/CPT1A/CTSK/DHFR/ETHE1/G6PD/GCLM/GLRX2/GOT2/GSR/GSTO1/GSTP1/GSTZ1/IDH1/MTHFD2/MTRR/PARK7/PEMT/PLA2G4F/PRODH/SHMT2/SLC25A32/SOD1/TMLHE/TYMS	27
BP	GO:1903201	regulation of oxidative stress-induced cell death	16/633	68/18862	6.22892e-10	1.72793e-08	1.35119e-08	AKT1/ATG7/ENDOG/FBXW7/HGF/HIF1A/HTRA2/NOL3/PARK7/PARP1/PINK1/SIRT1/SOD1/SOD2/TRAP1/TXN	16
BP	GO:0034440	lipid oxidation	20/633	110/18862	6.35625e-10	1.75217e-08	1.37014e-08	ACAA2/ACADS/ACADVL/AKT1/ALOX12/CPT1A/DECR1/ECHDC2/ECHS1/ETFDH/GCDH/HADH/HSD17B10/IVD/MAPK14/MLYCD/MTOR/PLIN5/PRKAA1/SCP2	20
BP	GO:0043467	regulation of generation of precursor metabolites and energy	24/633	160/18862	7.76833e-10	2.12804e-08	1.66406e-08	AKT1/BNIP3/CDK1/COX17/COX7A2/COX7A2L/DNAJC15/DNAJC30/GHITM/HIF1A/MLXIPL/MTOR/OGT/PARK7/PDE12/PHB2/PINK1/PNPT1/PRKAA1/SHMT2/SPHK2/TP53/TRAP1/VCP	24
BP	GO:0007568	aging	34/633	304/18862	8.36162e-10	2.27633e-08	1.78002e-08	ABL1/AKT1/ALOX12/APAF1/APEX1/ARG2/ATG7/BCL2/BECN1/CASP2/CISD2/COQ7/DLD/DNAJA3/ENDOG/GBA/GCLM/GLRX2/HTRA2/LONP1/MAPK14/MSH2/MTOR/PNPT1/POLG/PRKCD/PRNP/ROMO1/SIRT1/SOD1/SOD2/TP53/TSPO/TYMS	34
BP	GO:0006744	ubiquinone biosynthetic process	9/633	17/18862	9.75389e-10	2.62278e-08	2.05093e-08	COQ10A/COQ10B/COQ2/COQ7/COQ9/NDUFA9/PDSS1/PPTC7/UBIAD1	9
BP	GO:1901663	quinone biosynthetic process	9/633	17/18862	9.75389e-10	2.62278e-08	2.05093e-08	COQ10A/COQ10B/COQ2/COQ7/COQ9/NDUFA9/PDSS1/PPTC7/UBIAD1	9
BP	GO:0070997	neuron death	36/633	342/18862	1.40737e-09	3.74943e-08	2.93193e-08	ABL1/AKT1/APAF1/ARRB2/ATG7/BAD/BCL2/BCL2L11/BNIP3/BOK/CASP2/CASP3/CASP8/CLU/DIABLO/ENDOG/FAM162A/FBXW7/G6PD/GBA/GCLM/HIF1A/HTRA2/MSH2/MTOR/PARK7/PARP1/PINK1/PRNP/SARM1/SIRT1/SOD1/SOD2/TP53/TP53BP2/UBB	36
BP	GO:0061912	selective autophagy	15/633	62/18862	1.41149e-09	3.74943e-08	2.93193e-08	ATG5/BECN1/HTRA2/HUWE1/MAP1LC3B/MAP1LC3C/MFN2/PHB2/PINK1/RB1CC1/RNF41/SQSTM1/TP53/VPS13C/WDR81	15
BP	GO:0046394	carboxylic acid biosynthetic process	35/633	327/18862	1.53476e-09	4.05232e-08	3.16879e-08	ACADVL/ACLY/ACSL3/ACSM5/ACSS1/ALDH18A1/ALOX12/BCAT2/CYP27A1/DHFR/FADS1/GLS/GLUD1/GLUD2/GOT2/GSTP1/HSD17B10/HSD17B8/LIAS/MLXIPL/MLYCD/MTRR/NAT8L/NDUFAB1/OAT/PARK7/PLA2G4F/PNPLA8/PRKAA1/PYCR2/SCP2/SHMT2/SIRT1/SUCLA2/WDTC1	35
BP	GO:0044272	sulfur compound biosynthetic process	26/633	193/18862	1.65665e-09	4.34797e-08	3.39998e-08	ACLY/ACSL1/ACSL3/ACSL4/ACSL5/ACSS1/CHPF/DLAT/DLD/GCDH/GCLM/GSTO1/GSTP1/GSTZ1/HSD17B8/LIAS/MGST1/MLYCD/MPST/MTRR/PDHA1/PDHB/PDHX/PDK3/PDP1/PDPR	26
BP	GO:1905475	regulation of protein localization to membrane	26/633	194/18862	1.85371e-09	4.83618e-08	3.78174e-08	ACSL3/AKT1/BAD/BCL2/BCL2L1/CASP8/E2F1/FIS1/GZMB/MAPK8/MFF/PID1/PMAIP1/PPP3CC/PPP3R1/PRNP/SFN/SQSTM1/TFDP1/TFDP2/TP53/TP53BP2/TP73/YWHAB/YWHAE/YWHAQ	26
BP	GO:0006743	ubiquinone metabolic process	9/633	18/18862	1.89279e-09	4.90894e-08	3.83864e-08	COQ10A/COQ10B/COQ2/COQ7/COQ9/NDUFA9/PDSS1/PPTC7/UBIAD1	9
BP	GO:0097194	execution phase of apoptosis	18/633	94/18862	1.91446e-09	4.93593e-08	3.85974e-08	AKT1/APAF1/BCL2L1/BOK/CASP2/CASP3/CASP4/CASP6/CASP8/CASP9/CIDEB/DFFA/DFFB/ENDOG/HTRA2/SIRT2/TP53/TP53BP2	18
BP	GO:1900407	regulation of cellular response to oxidative stress	17/633	84/18862	2.21051e-09	5.6659e-08	4.43055e-08	AKT1/ATG7/DHFR/ENDOG/FBXW7/HGF/HIF1A/HTRA2/NOL3/PARK7/PARP1/PINK1/SIRT1/SOD1/SOD2/TRAP1/TXN	17
BP	GO:0009267	cellular response to starvation	23/633	157/18862	2.80699e-09	7.15294e-08	5.59337e-08	ATG5/ATG7/BCL2/BECN1/DNAJC15/FADS1/GABARAP/GABARAPL1/GABARAPL2/GBA/MAP1LC3A/MAP1LC3B/MAP1LC3C/MAPK8/MTOR/PMAIP1/PRKAA1/SH3GLB1/SIRT1/SREBF2/TP53/WIPI1/ZFYVE1	23
BP	GO:0016053	organic acid biosynthetic process	35/633	335/18862	2.91166e-09	7.36295e-08	5.7576e-08	ACADVL/ACLY/ACSL3/ACSM5/ACSS1/ALDH18A1/ALOX12/BCAT2/CYP27A1/DHFR/FADS1/GLS/GLUD1/GLUD2/GOT2/GSTP1/HSD17B10/HSD17B8/LIAS/MLXIPL/MLYCD/MTRR/NAT8L/NDUFAB1/OAT/PARK7/PLA2G4F/PNPLA8/PRKAA1/PYCR2/SCP2/SHMT2/SIRT1/SUCLA2/WDTC1	35
BP	GO:0071496	cellular response to external stimulus	33/633	303/18862	2.92301e-09	7.36295e-08	5.7576e-08	AKT1/ATG5/ATG7/BAD/BCL2/BECN1/BNIP3/CASP2/CASP8/CASP8AP2/DNAJC15/FADS1/GABARAP/GABARAPL1/GABARAPL2/GBA/GLRX2/GSTP1/KANK2/MAP1LC3A/MAP1LC3B/MAP1LC3C/MAPK8/MTOR/PDE2A/PMAIP1/PRKAA1/SH3GLB1/SIRT1/SREBF2/TP53/WIPI1/ZFYVE1	33
BP	GO:0006122	mitochondrial electron transport, ubiquinol to cytochrome c	8/633	14/18862	3.86875e-09	9.63452e-08	7.53389e-08	CYC1/CYCS/UQCR11/UQCRB/UQCRC1/UQCRC2/UQCRH/UQCRQ	8
BP	GO:0072350	tricarboxylic acid metabolic process	8/633	14/18862	3.86875e-09	9.63452e-08	7.53389e-08	ACLY/CS/GLUD1/IDH1/IDH2/IDH3A/IDH3B/IDH3G	8
BP	GO:0044242	cellular lipid catabolic process	28/633	230/18862	4.00616e-09	9.92034e-08	7.7574e-08	ACAA2/ACADS/ACADVL/AKT1/CPT1A/CYP1B1/DECR1/ECHDC2/ECHS1/ETFDH/GBA/GCDH/HADH/HSD17B10/IDH1/IVD/MLYCD/MTOR/NEU4/PCCA/PLA2G4F/PLA2G6/PLIN5/PNPLA4/PNPLA8/PRKCD/SCP2/SIRT2	28
BP	GO:0051560	mitochondrial calcium ion homeostasis	10/633	26/18862	5.51814e-09	1.35876e-07	1.06251e-07	AFG3L2/ANXA6/BNIP3/C19orf12/FIS1/IMMT/LETM1/PDZD8/RAP1GDS1/TGM2	10
BP	GO:0098780	response to mitochondrial depolarisation	9/633	20/18862	6.15595e-09	1.49897e-07	1.17215e-07	BECN1/GBA/HK2/HTRA2/HUWE1/MFN2/PINK1/SQSTM1/VPS13C	9
BP	GO:1902176	negative regulation of oxidative stress-induced intrinsic apoptotic signaling pathway	9/633	20/18862	6.15595e-09	1.49897e-07	1.17215e-07	AKT1/HIF1A/HTRA2/NOL3/PARK7/PINK1/SIRT1/SOD2/TRAP1	9
BP	GO:0070301	cellular response to hydrogen peroxide	17/633	90/18862	6.70366e-09	1.62332e-07	1.26939e-07	ABL1/APEX1/BECN1/BNIP3/CYP1B1/ENDOG/FXN/HGF/MAP1LC3A/PARK7/PINK1/PRKAA1/PRKCD/RPS3/SIRT1/TRAP1/TXN	17
BP	GO:0009065	glutamine family amino acid catabolic process	10/633	27/18862	8.50172e-09	2.04742e-07	1.60102e-07	ADHFE1/ALDH4A1/ARG2/DDAH2/GLS/GLUD1/GLUD2/GOT2/OAT/PRODH	10
BP	GO:0042180	cellular ketone metabolic process	29/633	254/18862	9.25844e-09	2.21747e-07	1.73399e-07	ACADVL/AKT1/COQ10A/COQ10B/COQ2/COQ7/COQ9/CPT1A/GOT2/GPD2/GSTZ1/H6PD/HSD17B10/MLXIPL/MLYCD/MTOR/NDUFA9/OXCT1/PARK7/PDK3/PDP1/PDPR/PDSS1/PLIN5/PPTC7/SIRT1/SIRT5/UBIAD1/WDTC1	29
BP	GO:0010950	positive regulation of endopeptidase activity	24/633	182/18862	1.07723e-08	2.56603e-07	2.00655e-07	AIFM1/ALOX12/APAF1/BAD/BCL2L11/BCL2L13/BOK/CASP2/CASP8/CASP8AP2/CASP9/CIDEB/CYCS/DIABLO/FAM162A/FIS1/HSPD1/HTRA2/MTCH1/PMAIP1/RPS3/SIRT1/VCP/WDR35	24
BP	GO:1902882	regulation of response to oxidative stress	17/633	93/18862	1.12681e-08	2.66962e-07	2.08756e-07	AKT1/ATG7/DHFR/ENDOG/FBXW7/HGF/HIF1A/HTRA2/NOL3/PARK7/PARP1/PINK1/SIRT1/SOD1/SOD2/TRAP1/TXN	17
BP	GO:0090150	establishment of protein localization to membrane	35/633	354/18862	1.22118e-08	2.87765e-07	2.25023e-07	ACSL3/AGK/ATG3/BAD/BCL2/BCL2L11/BCS1L/CASP8/COX18/E2F1/FIS1/GZMB/MAPK8/MFF/MOAP1/OXA1L/PMAIP1/PPP3CC/PPP3R1/PRNP/ROMO1/RPS3/SAMM50/SFN/TFDP1/TFDP2/TIMM8B/TIMM9/TOMM22/TP53/TP53BP2/TP73/YWHAB/YWHAE/YWHAQ	35
BP	GO:0006779	porphyrin-containing compound biosynthetic process	10/633	28/18862	1.28291e-08	2.99095e-07	2.33883e-07	ALAS1/ALAS2/COX15/FECH/FXN/RSAD1/SLC25A38/SUCLA2/TMEM14C/TSPO	10
BP	GO:0033014	tetrapyrrole biosynthetic process	10/633	28/18862	1.28291e-08	2.99095e-07	2.33883e-07	ALAS1/ALAS2/COX15/FECH/FXN/RSAD1/SLC25A38/SUCLA2/TMEM14C/TSPO	10
BP	GO:0009062	fatty acid catabolic process	18/633	106/18862	1.40959e-08	3.26891e-07	2.55619e-07	ACAA2/ACADS/ACADVL/AKT1/CPT1A/DECR1/ECHDC2/ECHS1/ETFDH/GCDH/HADH/HSD17B10/IVD/MLYCD/MTOR/PCCA/PLIN5/SCP2	18
BP	GO:1902600	proton transmembrane transport	22/633	157/18862	1.43332e-08	3.30645e-07	2.58554e-07	ATP6AP1/ATP6V1C1/ATP6V1D/COX15/COX17/COX4I1/COX5A/COX6A1/COX6C/COX7A2/COX7A2L/COX7B/COX7C/DNAJC30/NDUFA4/NNT/PARK7/PHB2/SLC25A14/SLC25A3/SPHK2/SURF1	22
BP	GO:0072329	monocarboxylic acid catabolic process	20/633	131/18862	1.47869e-08	3.39324e-07	2.65341e-07	ACAA2/ACADS/ACADVL/AKT1/CPT1A/DECR1/ECHDC2/ECHS1/ETFDH/GCDH/HADH/HSD17B10/IVD/MLYCD/MTOR/PCCA/PGD/PLIN5/SCP2/SORD	20
BP	GO:0044743	protein transmembrane import into intracellular organelle	11/633	36/18862	1.56059e-08	3.54578e-07	2.77269e-07	AIFM1/CHCHD4/DNAJC15/DNLZ/GRPEL1/GRPEL2/HSPD1/ROMO1/TIMM17B/TOMM20/TOMM40L	11
BP	GO:0051607	defense response to virus	29/633	260/18862	1.56943e-08	3.54578e-07	2.77269e-07	ABCE1/AKAP1/ATG7/BCL2/BCL2L1/BECN1/BIRC2/BIRC3/BNIP3/C1QBP/CLPB/DDX1/DDX21/DHX36/GPAM/IFI27/IFIH1/IFIT2/IFIT3/MAVS/NLRX1/OAS1/PDE12/PHB/PHB2/PMAIP1/RNASEL/TRAF3/USP15	29
BP	GO:0140546	defense response to symbiont	29/633	260/18862	1.56943e-08	3.54578e-07	2.77269e-07	ABCE1/AKAP1/ATG7/BCL2/BCL2L1/BECN1/BIRC2/BIRC3/BNIP3/C1QBP/CLPB/DDX1/DDX21/DHX36/GPAM/IFI27/IFIH1/IFIT2/IFIT3/MAVS/NLRX1/OAS1/PDE12/PHB/PHB2/PMAIP1/RNASEL/TRAF3/USP15	29
BP	GO:0010952	positive regulation of peptidase activity	25/633	200/18862	1.59884e-08	3.59369e-07	2.81015e-07	AIFM1/ALOX12/APAF1/BAD/BCL2L11/BCL2L13/BOK/CASP2/CASP8/CASP8AP2/CASP9/CIDEB/CYCS/DIABLO/FAM162A/FIS1/HSPD1/HTRA2/MTCH1/PINK1/PMAIP1/RPS3/SIRT1/VCP/WDR35	25
BP	GO:0034643	establishment of mitochondrion localization, microtubule-mediated	9/633	22/18862	1.71644e-08	3.81886e-07	2.98623e-07	ACTR10/HAP1/HIF1A/LRPPRC/MAP1S/RHOT1/RHOT2/UBB/UXT	9
BP	GO:0047497	mitochondrion transport along microtubule	9/633	22/18862	1.71644e-08	3.81886e-07	2.98623e-07	ACTR10/HAP1/HIF1A/LRPPRC/MAP1S/RHOT1/RHOT2/UBB/UXT	9
BP	GO:0006919	activation of cysteine-type endopeptidase activity involved in apoptotic process	16/633	87/18862	2.77758e-08	6.14854e-07	4.80797e-07	AIFM1/APAF1/BAD/BCL2L13/BOK/CASP2/CASP8/CASP8AP2/CASP9/CYCS/DIABLO/FAM162A/HSPD1/MTCH1/PMAIP1/VCP	16
BP	GO:0090201	negative regulation of release of cytochrome c from mitochondria	8/633	17/18862	2.86369e-08	6.30732e-07	4.93213e-07	AKT1/ARRB2/BCL2L1/CLU/FXN/GHITM/HGF/NOL3	8
BP	GO:1905037	autophagosome organization	17/633	99/18862	2.99018e-08	6.55298e-07	5.12423e-07	ATG3/ATG5/ATG7/ATG9A/BECN1/GABARAP/GABARAPL1/GABARAPL2/GBA/MAP1LC3A/MAP1LC3B/MAP1LC3C/MFN2/PINK1/RB1CC1/SH3GLB1/WIPI1	17
BP	GO:0070482	response to oxygen levels	36/633	385/18862	3.21095e-08	7.00178e-07	5.47517e-07	ACAA2/AKT1/ALAS1/ALAS2/APAF1/ATG7/ATP6AP1/BAD/BCL2/BECN1/BIRC2/BNIP3/CASP3/E2F1/ENDOG/FAM162A/FUNDC1/HIF1A/HIF3A/HIGD1A/HK2/LONP1/MTOR/NOL3/PDK3/PHB2/PINK1/PLEKHN1/PMAIP1/POLG/PRKAA1/SIRT1/SIRT2/SOD2/TP53/UBB	36
BP	GO:1901214	regulation of neuron death	31/633	302/18862	3.54922e-08	7.70111e-07	6.02202e-07	ABL1/AKT1/ARRB2/ATG7/BAD/BCL2/BCL2L11/BOK/CASP2/CASP3/CASP8/CLU/FBXW7/G6PD/GBA/GCLM/HIF1A/HTRA2/MSH2/MTOR/PARK7/PARP1/PINK1/PRNP/SARM1/SIRT1/SOD1/SOD2/TP53/TP53BP2/UBB	31
BP	GO:0038034	signal transduction in absence of ligand	14/633	67/18862	3.7721e-08	8.10446e-07	6.33743e-07	AKT1/BAD/BCL2/BCL2L1/BCL2L11/BCL2L2/BOK/CASP2/CASP3/CASP9/EYA2/HTRA2/MOAP1/WWOX	14
BP	GO:0097192	extrinsic apoptotic signaling pathway in absence of ligand	14/633	67/18862	3.7721e-08	8.10446e-07	6.33743e-07	AKT1/BAD/BCL2/BCL2L1/BCL2L11/BCL2L2/BOK/CASP2/CASP3/CASP9/EYA2/HTRA2/MOAP1/WWOX	14
BP	GO:0042594	response to starvation	24/633	196/18862	4.62192e-08	9.88189e-07	7.72733e-07	ATG5/ATG7/BCL2/BECN1/DNAJC15/FADS1/GABARAP/GABARAPL1/GABARAPL2/GBA/MAP1LC3A/MAP1LC3B/MAP1LC3C/MAPK8/MTOR/OXCT1/PMAIP1/PRKAA1/SH3GLB1/SIRT1/SREBF2/TP53/WIPI1/ZFYVE1	24
BP	GO:1903955	positive regulation of protein targeting to mitochondrion	10/633	32/18862	5.58525e-08	1.18836e-06	9.29258e-07	CSNK2A2/FBXW7/FZD5/HTRA2/HUWE1/PINK1/PRKAA1/SH3GLB1/SREBF2/USP36	10
BP	GO:0051604	protein maturation	30/633	293/18862	6.24591e-08	1.3225e-06	1.03416e-06	AFG3L2/BAD/CASP2/CASP3/CASP4/CASP8/CHCHD4/CIDEB/FXN/GLRX5/HSPD1/HTRA2/ISCA1/KLK6/LIAS/LIPT1/NDUFAB1/NFU1/NOL3/OGT/OMA1/PARP1/PISD/PITRM1/PMPCA/PRKACA/PRNP/RHBDD1/SPG7/XPNPEP3	30
BP	GO:0002082	regulation of oxidative phosphorylation	9/633	25/18862	6.4405e-08	1.35066e-06	1.05617e-06	COX7A2/COX7A2L/DNAJC15/DNAJC30/MLXIPL/PDE12/PINK1/SHMT2/VCP	9
BP	GO:0051654	establishment of mitochondrion localization	9/633	25/18862	6.4405e-08	1.35066e-06	1.05617e-06	ACTR10/HAP1/HIF1A/LRPPRC/MAP1S/RHOT1/RHOT2/UBB/UXT	9
BP	GO:0090646	mitochondrial tRNA processing	7/633	13/18862	6.67604e-08	1.39338e-06	1.08958e-06	CDK5RAP1/ELAC2/HSD17B10/MTO1/PUS1/TRIT1/TRMT61B	7
BP	GO:1903202	negative regulation of oxidative stress-induced cell death	12/633	50/18862	6.94586e-08	1.44283e-06	1.12825e-06	AKT1/ATG7/HGF/HIF1A/HTRA2/NOL3/PARK7/PINK1/SIRT1/SOD2/TRAP1/TXN	12
BP	GO:0071806	protein transmembrane transport	13/633	60/18862	7.33496e-08	1.51647e-06	1.18583e-06	AIFM1/CHCHD4/CLU/DNAJC15/DNLZ/GRPEL1/GRPEL2/HSPD1/ROMO1/TIMM17B/TOMM20/TOMM22/TOMM40L	13
BP	GO:0006536	glutamate metabolic process	10/633	33/18862	7.77405e-08	1.5997e-06	1.25092e-06	ADHFE1/ALDH18A1/ALDH4A1/GCLM/GLS/GLUD1/GLUD2/GOT2/OAT/PRODH	10
BP	GO:0001666	response to hypoxia	33/633	348/18862	8.68497e-08	1.7788e-06	1.39096e-06	ACAA2/AKT1/ALAS1/ALAS2/APAF1/BAD/BCL2/BECN1/BIRC2/BNIP3/CASP3/E2F1/ENDOG/FAM162A/FUNDC1/HIF1A/HIF3A/HIGD1A/HK2/LONP1/MTOR/NOL3/PDK3/PHB2/PINK1/PLEKHN1/PMAIP1/PRKAA1/SIRT1/SIRT2/SOD2/TP53/UBB	33
BP	GO:1903578	regulation of ATP metabolic process	18/633	119/18862	8.98611e-08	1.83191e-06	1.4325e-06	COX7A2/COX7A2L/DNAJC15/DNAJC30/FIS1/HIF1A/MLXIPL/OGT/PARP1/PDE12/PID1/PINK1/PRKAA1/SHMT2/SPHK2/TP53/TSPO/VCP	18
BP	GO:0042181	ketone biosynthetic process	11/633	42/18862	9.25619e-08	1.87824e-06	1.46872e-06	COQ10A/COQ10B/COQ2/COQ7/COQ9/H6PD/NDUFA9/PDSS1/PPTC7/SIRT5/UBIAD1	11
BP	GO:0016241	regulation of macroautophagy	21/633	160/18862	9.66996e-08	1.95315e-06	1.5273e-06	AKT1/ATP6V1C1/ATP6V1D/BECN1/BNIP3/CASP3/GBA/HIF1A/MAPK8/MTOR/PINK1/POLDIP2/PRKAA1/PRKACA/RB1CC1/RNF41/SH3GLB1/SIRT1/TP53/USP36/VPS13C	21
BP	GO:0034248	regulation of cellular amide metabolic process	41/633	494/18862	1.00819e-07	2.0192e-06	1.57895e-06	AKT1/C1QBP/CAPRIN2/CASP3/CDK5RAP1/CLU/DDX1/DHFR/DHX36/FASTKD2/GSTZ1/GUF1/GZMB/HAP1/LRPPRC/MRPL13/MRPS27/MTIF2/MTOR/NSUN3/PDK3/PDP1/PDPR/PINK1/PLEKHN1/PPP1R15A/PRKAA1/PRKCD/PRNP/PTCD3/RPS3/RPUSD3/RPUSD4/SECISBP2/SHMT2/SPHK2/TP53/TRAP1/TRUB2/TSFM/TYMS	41
BP	GO:2001243	negative regulation of intrinsic apoptotic signaling pathway	16/633	95/18862	1.00891e-07	2.0192e-06	1.57895e-06	AKT1/BCL2/BCL2L1/BCL2L2/CLU/HIF1A/HTRA2/MMP9/MUC1/NOL3/PARK7/PINK1/SIRT1/SOD2/TRAP1/VDAC2	16
BP	GO:0031668	cellular response to extracellular stimulus	26/633	235/18862	1.0239e-07	2.03989e-06	1.59513e-06	ATG5/ATG7/BCL2/BECN1/DNAJC15/FADS1/GABARAP/GABARAPL1/GABARAPL2/GBA/GLRX2/GSTP1/KANK2/MAP1LC3A/MAP1LC3B/MAP1LC3C/MAPK8/MTOR/PMAIP1/PRKAA1/SH3GLB1/SIRT1/SREBF2/TP53/WIPI1/ZFYVE1	26
BP	GO:0000045	autophagosome assembly	16/633	96/18862	1.17361e-07	2.32758e-06	1.82009e-06	ATG3/ATG5/ATG7/ATG9A/BECN1/GABARAP/GABARAPL1/GABARAPL2/MAP1LC3A/MAP1LC3B/MAP1LC3C/MFN2/PINK1/RB1CC1/SH3GLB1/WIPI1	16
BP	GO:1904923	regulation of autophagy of mitochondrion in response to mitochondrial depolarization	7/633	14/18862	1.29652e-07	2.55975e-06	2.00164e-06	GBA/HK2/HTRA2/HUWE1/MFN2/PINK1/VPS13C	7
BP	GO:0030150	protein import into mitochondrial matrix	8/633	20/18862	1.35699e-07	2.66712e-06	2.0856e-06	DNAJC15/DNLZ/GRPEL1/GRPEL2/ROMO1/TIMM17B/TOMM20/TOMM40L	8
BP	GO:0042407	cristae formation	10/633	35/18862	1.45107e-07	2.83931e-06	2.22025e-06	AFG3L2/APOOL/CHCHD10/DNAJC11/IMMT/LETM1/OMA1/PINK1/SAMM50/SPG7	10
BP	GO:1903214	regulation of protein targeting to mitochondrion	11/633	44/18862	1.56016e-07	3.0392e-06	2.37656e-06	CSNK2A2/FBXW7/FZD5/HAX1/HTRA2/HUWE1/PINK1/PRKAA1/SH3GLB1/SREBF2/USP36	11
BP	GO:0007584	response to nutrient	21/633	165/18862	1.64761e-07	3.19535e-06	2.49866e-06	ACSL1/ACSL3/ACSL4/ALPL/APAF1/BCKDHB/BECN1/COX4I1/GCLM/GSTP1/HAT1/HLCS/KANK2/MTOR/NNT/OGT/OXCT1/PEMT/SOD2/TSPO/TYMS	21
BP	GO:0009064	glutamine family amino acid metabolic process	14/633	75/18862	1.68721e-07	3.24343e-06	2.53626e-06	ADHFE1/AGMAT/ALDH18A1/ALDH4A1/ARG2/DDAH2/GCLM/GLS/GLUD1/GLUD2/GOT2/OAT/PRODH/PYCR2	14
BP	GO:0072332	intrinsic apoptotic signaling pathway by p53 class mediator	14/633	75/18862	1.68721e-07	3.24343e-06	2.53626e-06	BCL2/BOK/E2F1/FHIT/MSH2/MUC1/PMAIP1/SIRT1/STK11/TP53/TP53BP2/TP73/UBB/WWOX	14
BP	GO:0031669	cellular response to nutrient levels	24/633	210/18862	1.72574e-07	3.30301e-06	2.58285e-06	ATG5/ATG7/BCL2/BECN1/DNAJC15/FADS1/GABARAP/GABARAPL1/GABARAPL2/GBA/KANK2/MAP1LC3A/MAP1LC3B/MAP1LC3C/MAPK8/MTOR/PMAIP1/PRKAA1/SH3GLB1/SIRT1/SREBF2/TP53/WIPI1/ZFYVE1	24
BP	GO:0009615	response to virus	33/633	359/18862	1.80132e-07	3.43269e-06	2.68426e-06	ABCE1/AKAP1/ATG7/BCL2/BCL2L1/BECN1/BIRC2/BIRC3/BNIP3/C1QBP/CLPB/CLU/DDX1/DDX21/DHX36/FGR/GPAM/HIF1A/IFI27/IFIH1/IFIT2/IFIT3/MAPK14/MAVS/NLRX1/OAS1/PDE12/PHB/PHB2/PMAIP1/RNASEL/TRAF3/USP15	33
BP	GO:0036293	response to decreased oxygen levels	33/633	360/18862	1.92153e-07	3.64591e-06	2.85099e-06	ACAA2/AKT1/ALAS1/ALAS2/APAF1/BAD/BCL2/BECN1/BIRC2/BNIP3/CASP3/E2F1/ENDOG/FAM162A/FUNDC1/HIF1A/HIF3A/HIGD1A/HK2/LONP1/MTOR/NOL3/PDK3/PHB2/PINK1/PLEKHN1/PMAIP1/PRKAA1/SIRT1/SIRT2/SOD2/TP53/UBB	33
BP	GO:2000379	positive regulation of reactive oxygen species metabolic process	16/633	101/18862	2.42594e-07	4.58314e-06	3.58387e-06	AKT1/CLU/DDAH2/GSTP1/MAPK14/MTOR/NNT/PARK7/PID1/PRKCD/RNF41/ROMO1/SOD1/SOD2/TP53/TSPO	16
BP	GO:0032070	regulation of deoxyribonuclease activity	6/633	10/18862	2.61187e-07	4.91322e-06	3.84198e-06	AKT1/DFFA/GZMA/PRKCD/RPS3/SIRT1	6
BP	GO:0045862	positive regulation of proteolysis	33/633	367/18862	2.99692e-07	5.61345e-06	4.38955e-06	AIFM1/AKT1/ALOX12/APAF1/BAD/BCL2L11/BCL2L13/BOK/CASP2/CASP8/CASP8AP2/CASP9/CIDEB/CLU/CYCS/DIABLO/FAM162A/FBXW7/FIS1/GBA/HSPD1/HTRA2/MTCH1/OGT/PINK1/PMAIP1/RHBDD1/RNF144B/RPS3/SIRT1/SIRT2/VCP/WDR35	33
BP	GO:0032069	regulation of nuclease activity	8/633	22/18862	3.24549e-07	6.02754e-06	4.71335e-06	ABCE1/AKT1/DFFA/GZMA/OAS1/PRKCD/RPS3/SIRT1	8
BP	GO:0051882	mitochondrial depolarization	8/633	22/18862	3.24549e-07	6.02754e-06	4.71335e-06	ABL1/ALOX12/BCL2/BOK/GCLM/MLLT11/PARP1/TSPO	8
BP	GO:0052548	regulation of endopeptidase activity	36/633	426/18862	3.97805e-07	7.35687e-06	5.75284e-06	AIFM1/AKT1/ALOX12/APAF1/ARRB2/BAD/BCL2L11/BCL2L13/BIRC2/BIRC3/BOK/CASP2/CASP8/CASP8AP2/CASP9/CIDEB/CYCS/DIABLO/FAM162A/FIS1/HGF/HSPD1/HTRA2/MMP9/MTCH1/NOL3/PARK7/PMAIP1/PRDX5/PRNP/RPS3/SFN/SIRT1/VCP/WDR35/YWHAE	36
BP	GO:0043039	tRNA aminoacylation	11/633	48/18862	4.06839e-07	7.47325e-06	5.84385e-06	AARS2/CARS2/DARS2/FARS2/HARS2/IARS2/NARS2/PPA2/QRSL1/VARS2/YARS2	11
BP	GO:0070131	positive regulation of mitochondrial translation	7/633	16/18862	4.07508e-07	7.47325e-06	5.84385e-06	C1QBP/CDK5RAP1/FASTKD2/MRPS27/RPUSD3/RPUSD4/TRUB2	7
BP	GO:0072384	organelle transport along microtubule	14/633	81/18862	4.55802e-07	8.28954e-06	6.48216e-06	ACTR10/BLOC1S1/BLOC1S2/HAP1/HIF1A/KIF1B/LRPPRC/MAP1S/RHOT1/RHOT2/STK11/SYNE2/UBB/UXT	14
BP	GO:1903533	regulation of protein targeting	14/633	81/18862	4.55802e-07	8.28954e-06	6.48216e-06	CSNK2A2/FBXW7/FIS1/FZD5/HAX1/HTRA2/HUWE1/MFF/PINK1/PRKAA1/PRNP/SH3GLB1/SREBF2/USP36	14
BP	GO:0044262	cellular carbohydrate metabolic process	28/633	288/18862	4.99499e-07	9.0467e-06	7.07424e-06	AKT1/BAD/BCKDK/COQ2/COX11/ENOSF1/GK/GPD2/GYG1/HK1/HK2/IDH1/IDH2/KAT2A/MLYCD/MTOR/OGT/PDK3/PGD/PGM2/PMAIP1/PPP1CC/RB1CC1/RBKS/SIRT1/SIRT7/SORD/TP53	28
BP	GO:0016042	lipid catabolic process	31/633	340/18862	5.07233e-07	9.14054e-06	7.14761e-06	ACAA2/ACADS/ACADVL/AKT1/CPT1A/CYP1B1/CYP27A1/DECR1/ECHDC2/ECHS1/ETFDH/GBA/GCDH/HADH/HINT2/HSD17B10/IDH1/IVD/MLYCD/MTOR/NEU4/PCCA/PLA2G4F/PLA2G6/PLIN5/PNPLA4/PNPLA8/PRKAA1/PRKCD/SCP2/SIRT2	31
BP	GO:0043038	amino acid activation	11/633	49/18862	5.0885e-07	9.14054e-06	7.14761e-06	AARS2/CARS2/DARS2/FARS2/HARS2/IARS2/NARS2/PPA2/QRSL1/VARS2/YARS2	11
BP	GO:0031330	negative regulation of cellular catabolic process	26/633	255/18862	5.12652e-07	9.17124e-06	7.17162e-06	AKT1/ATG7/BCL2/BECN1/CSNK2A2/DFFA/DHX36/E2F1/FHIT/GABARAPL2/HGF/LRPPRC/MAPK14/MTOR/NSUN2/OGT/PARK7/PINK1/PLIN5/POLDIP2/RNF41/SECISBP2/SIRT2/TP53/TSPO/USP36	26
BP	GO:0006778	porphyrin-containing compound metabolic process	10/633	40/18862	5.75785e-07	1.02588e-05	8.02207e-06	ALAS1/ALAS2/COX15/FECH/FXN/RSAD1/SLC25A38/SUCLA2/TMEM14C/TSPO	10
BP	GO:0070525	tRNA threonylcarbamoyladenosine metabolic process	7/633	17/18862	6.72718e-07	1.19373e-05	9.33462e-06	CDK5RAP1/HSD17B10/MTO1/OSGEPL1/PUS1/TRIT1/TRMT61B	7
BP	GO:0006090	pyruvate metabolic process	19/633	150/18862	6.84992e-07	1.21061e-05	9.46662e-06	DLAT/DLD/GSTZ1/HIF1A/HK1/HK2/LDHB/ME2/MLXIPL/OGDH/OGT/PDHA1/PDHB/PDHX/PDK3/PDP1/PDPR/PRKAA1/SLC16A3	19
BP	GO:0052547	regulation of peptidase activity	37/633	455/18862	7.03119e-07	1.21846e-05	9.528e-06	AIFM1/AKT1/ALOX12/APAF1/ARRB2/BAD/BCL2L11/BCL2L13/BIRC2/BIRC3/BOK/CASP2/CASP8/CASP8AP2/CASP9/CIDEB/CYCS/DIABLO/FAM162A/FIS1/HGF/HSPD1/HTRA2/MMP9/MTCH1/NOL3/PARK7/PINK1/PMAIP1/PRDX5/PRNP/RPS3/SFN/SIRT1/VCP/WDR35/YWHAE	37
BP	GO:0006783	heme biosynthetic process	8/633	24/18862	7.03334e-07	1.21846e-05	9.528e-06	ALAS1/ALAS2/COX15/FECH/FXN/SLC25A38/TMEM14C/TSPO	8
BP	GO:0016226	iron-sulfur cluster assembly	8/633	24/18862	7.03334e-07	1.21846e-05	9.528e-06	CIAPIN1/FXN/GLRX5/HSPA9/ISCA1/LYRM4/NFS1/NFU1	8
BP	GO:0016540	protein autoprocessing	8/633	24/18862	7.03334e-07	1.21846e-05	9.528e-06	AFG3L2/CASP4/FXN/HTRA2/KLK6/OMA1/PARP1/PISD	8
BP	GO:0031163	metallo-sulfur cluster assembly	8/633	24/18862	7.03334e-07	1.21846e-05	9.528e-06	CIAPIN1/FXN/GLRX5/HSPA9/ISCA1/LYRM4/NFS1/NFU1	8
BP	GO:0070059	intrinsic apoptotic signaling pathway in response to endoplasmic reticulum stress	12/633	61/18862	7.11274e-07	1.22737e-05	9.59764e-06	AIFM1/APAF1/BCL2/BCL2L1/BCL2L11/BOK/CASP4/PARK7/PMAIP1/PPP1R15A/SIRT1/TP53	12
BP	GO:0039528	cytoplasmic pattern recognition receptor signaling pathway in response to virus	9/633	32/18862	7.16351e-07	1.23128e-05	9.62822e-06	BIRC2/BIRC3/C1QBP/CLPB/IFIH1/NLRX1/PHB/PHB2/USP15	9
BP	GO:0062012	regulation of small molecule metabolic process	36/633	437/18862	7.32206e-07	1.25362e-05	9.80289e-06	ACADVL/AKT1/BAD/BCKDK/COX11/CPT1A/DNAJC30/GPAM/GSTZ1/H6PD/HIF1A/KAT2A/MLXIPL/MLYCD/MTOR/OGT/PARK7/PARP1/PDK3/PDP1/PDPR/PID1/PINK1/PLIN5/PMAIP1/PPTC7/PRKAA1/SIRT1/SIRT5/SIRT7/SOD1/SPHK2/SREBF2/TP53/VCP/WDTC1	36
BP	GO:0065002	intracellular protein transmembrane transport	11/633	51/18862	7.82573e-07	1.33464e-05	1.04364e-05	AIFM1/CHCHD4/DNAJC15/DNLZ/GRPEL1/GRPEL2/HSPD1/ROMO1/TIMM17B/TOMM20/TOMM40L	11
BP	GO:0019216	regulation of lipid metabolic process	34/633	402/18862	8.21475e-07	1.39555e-05	1.09128e-05	ACADVL/ACSL1/ACSL3/AKT1/ALAS1/CPT1A/DNAJC15/FADS1/FBXW7/FGR/G0S2/GPAM/GSTZ1/H6PD/IDH1/LACTB/MLXIPL/MLYCD/MTOR/OPA3/PDK3/PDP1/PDPR/PHB2/PLIN5/PRKAA1/PRKCD/RXRA/SIRT1/SOD1/SPHK2/SREBF2/TSPO/WDTC1	34
BP	GO:0033013	tetrapyrrole metabolic process	12/633	62/18862	8.55366e-07	1.44752e-05	1.13191e-05	ALAS1/ALAS2/COX15/FECH/FXN/MMADHC/MTRR/RSAD1/SLC25A38/SUCLA2/TMEM14C/TSPO	12
BP	GO:1900371	regulation of purine nucleotide biosynthetic process	10/633	42/18862	9.4075e-07	1.58589e-05	1.24011e-05	DNAJC30/GSTZ1/PARP1/PDK3/PDP1/PDPR/PID1/PINK1/SPHK2/VCP	10
BP	GO:0071453	cellular response to oxygen levels	24/633	231/18862	9.99307e-07	1.67815e-05	1.31226e-05	ACAA2/AKT1/ATG7/ATP6AP1/BAD/BCL2/BNIP3/E2F1/ENDOG/FAM162A/HIF1A/HIF3A/HIGD1A/MTOR/NOL3/PDK3/PHB2/PINK1/PMAIP1/PRKAA1/SIRT1/SIRT2/TP53/UBB	24
BP	GO:0039529	RIG-I signaling pathway	8/633	25/18862	1.00401e-06	1.6796e-05	1.3134e-05	BIRC2/BIRC3/C1QBP/CLPB/NLRX1/PHB/PHB2/USP15	8
BP	GO:0045471	response to ethanol	17/633	126/18862	1.07887e-06	1.79798e-05	1.40597e-05	BAD/BIRC2/CASP8/CPT1A/FECH/G6PD/GOT2/GSTP1/MAOB/OXCT1/PEMT/PHB/PRKAA1/SOD1/SOD2/TUFM/TYMS	17
BP	GO:0030808	regulation of nucleotide biosynthetic process	10/633	43/18862	1.18927e-06	1.97446e-05	1.54396e-05	DNAJC30/GSTZ1/PARP1/PDK3/PDP1/PDPR/PID1/PINK1/SPHK2/VCP	10
BP	GO:1901661	quinone metabolic process	9/633	34/18862	1.26147e-06	2.08642e-05	1.63151e-05	COQ10A/COQ10B/COQ2/COQ7/COQ9/NDUFA9/PDSS1/PPTC7/UBIAD1	9
BP	GO:0008652	cellular amino acid biosynthetic process	13/633	77/18862	1.54541e-06	2.54644e-05	1.99124e-05	ALDH18A1/BCAT2/DHFR/GLS/GLUD1/GLUD2/GOT2/MTRR/NAT8L/OAT/PARK7/PYCR2/SHMT2	13
BP	GO:0051900	regulation of mitochondrial depolarization	7/633	19/18862	1.64361e-06	2.68804e-05	2.10196e-05	ALOX12/BCL2/BOK/GCLM/MLLT11/PARP1/TSPO	7
BP	GO:0070584	mitochondrion morphogenesis	7/633	19/18862	1.64361e-06	2.68804e-05	2.10196e-05	FIS1/MFF/PID1/PNPT1/POLDIP2/SSBP1/SUPV3L1	7
BP	GO:0008033	tRNA processing	17/633	130/18862	1.68055e-06	2.73823e-05	2.14121e-05	AARS2/CDK5RAP1/DDX1/ELAC2/FARS2/GRSF1/GTPBP3/HSD17B10/MTO1/NSUN2/NSUN3/OSGEPL1/PUS1/QTRT1/RPUSD4/TRIT1/TRMT61B	17
BP	GO:0071456	cellular response to hypoxia	22/633	206/18862	1.77526e-06	2.88184e-05	2.25351e-05	ACAA2/AKT1/BAD/BCL2/BNIP3/E2F1/ENDOG/FAM162A/HIF1A/HIF3A/HIGD1A/MTOR/NOL3/PDK3/PHB2/PINK1/PMAIP1/PRKAA1/SIRT1/SIRT2/TP53/UBB	22
BP	GO:0006418	tRNA aminoacylation for protein translation	10/633	45/18862	1.86256e-06	3.0124e-05	2.3556e-05	AARS2/CARS2/DARS2/FARS2/HARS2/IARS2/NARS2/PPA2/VARS2/YARS2	10
BP	GO:0010635	regulation of mitochondrial fusion	6/633	13/18862	1.95742e-06	3.14263e-05	2.45744e-05	BNIP3/HUWE1/OMA1/PID1/TFRC/VAT1	6
BP	GO:1904925	positive regulation of autophagy of mitochondrion in response to mitochondrial depolarization	6/633	13/18862	1.95742e-06	3.14263e-05	2.45744e-05	GBA/HK2/HUWE1/MFN2/PINK1/VPS13C	6
BP	GO:0017004	cytochrome complex assembly	9/633	36/18862	2.13222e-06	3.41078e-05	2.66712e-05	BCS1L/COX15/COX17/COX18/COX19/LYRM7/OXA1L/SURF1/TTC19	9
BP	GO:1901216	positive regulation of neuron death	14/633	92/18862	2.24266e-06	3.57439e-05	2.79506e-05	ABL1/BAD/BCL2L11/CASP2/CASP3/CASP8/CLU/FBXW7/MTOR/PARP1/PRNP/SARM1/TP53/TP53BP2	14
BP	GO:0031331	positive regulation of cellular catabolic process	32/633	384/18862	2.37237e-06	3.76743e-05	2.94601e-05	AKT1/BAD/BCL2L11/BECN1/BNIP3/CAMKK2/CLU/CPT1A/DHX36/ENDOG/FBXW7/GBA/GRSF1/HIF1A/MLXIPL/NNT/PARK7/PHB2/PINK1/PLEKHN1/PLIN5/PNPT1/PRKAA1/PRKCD/RNF144B/SH3GLB1/SIRT1/SIRT2/STK11/SUPV3L1/TRIM14/VCP	32
BP	GO:0017038	protein import	21/633	194/18862	2.44637e-06	3.87091e-05	3.02693e-05	AIFM1/AKT1/CHCHD4/CLU/DNAJC15/DNLZ/GRPEL1/GRPEL2/HCLS1/HSPD1/MAPK14/MAVS/PHB2/PRKCD/ROMO1/SAMM50/TIMM17B/TOMM20/TOMM22/TOMM40L/TP53	21
BP	GO:0009895	negative regulation of catabolic process	28/633	312/18862	2.45696e-06	3.8737e-05	3.02911e-05	AKT1/ATG7/BCL2/BECN1/CSNK2A2/DFFA/DHX36/E2F1/FHIT/GABARAPL2/HGF/LRPPRC/MAPK14/MTOR/NSUN2/OGT/PARK7/PHB/PINK1/PLIN5/POLDIP2/PRKAA1/RNF41/SECISBP2/SIRT2/TP53/TSPO/USP36	28
BP	GO:0044003	modulation by symbiont of host process	9/633	37/18862	2.73429e-06	4.29548e-05	3.35893e-05	ATG5/ATG7/BAD/BCL2L1/BCL2L11/CASP8/PHB2/RXRA/TYMS	9
BP	GO:0010038	response to metal ion	30/633	352/18862	3.11492e-06	4.87596e-05	3.81285e-05	AKT1/BAD/BCL2/BECN1/BNIP3/CASP3/CASP8/CLIC4/D2HGDH/ENDOG/FECH/FXN/G6PD/HIF1A/LONP1/MAOB/MAP1LC3A/MAPK8/MEF2A/MMP9/PARK7/PARP1/PPP2CB/PRKAA1/PRNP/SLC25A24/SOD1/SOD2/SORD/TSPO	30
BP	GO:0051402	neuron apoptotic process	23/633	230/18862	3.22242e-06	5.02629e-05	3.9304e-05	APAF1/ARRB2/BCL2/BCL2L11/BNIP3/BOK/CASP2/CASP3/DIABLO/FAM162A/FBXW7/G6PD/GBA/GCLM/HIF1A/MSH2/PARK7/PARP1/PINK1/PRNP/SOD1/SOD2/TP53	23
BP	GO:0044804	autophagy of nucleus	6/633	14/18862	3.32825e-06	5.17295e-05	4.04508e-05	ATG3/ATG5/ATG7/ATG9A/RB1CC1/WIPI1	6
BP	GO:0036294	cellular response to decreased oxygen levels	22/633	214/18862	3.34163e-06	5.17539e-05	4.047e-05	ACAA2/AKT1/BAD/BCL2/BNIP3/E2F1/ENDOG/FAM162A/HIF1A/HIF3A/HIGD1A/MTOR/NOL3/PDK3/PHB2/PINK1/PMAIP1/PRKAA1/SIRT1/SIRT2/TP53/UBB	22
BP	GO:0019048	modulation by virus of host process	8/633	29/18862	3.53784e-06	5.44082e-05	4.25455e-05	ATG7/BAD/BCL2L1/BCL2L11/CASP8/PHB2/RXRA/TYMS	8
BP	GO:1903579	negative regulation of ATP metabolic process	8/633	29/18862	3.53784e-06	5.44082e-05	4.25455e-05	DNAJC15/FIS1/MLXIPL/PARP1/PDE12/PID1/TP53/TSPO	8
BP	GO:0000002	mitochondrial genome maintenance	7/633	21/18862	3.57695e-06	5.48174e-05	4.28655e-05	LONP1/MEF2A/MPV17/PARP1/SLC25A36/TP53/TYMP	7
BP	GO:0006066	alcohol metabolic process	31/633	373/18862	3.60029e-06	5.49828e-05	4.29948e-05	ACAA2/ACADVL/ACLY/ACSS1/AGK/COQ2/CYB5R3/CYP1B1/CYP27A1/DHFR/FDX1/G6PD/GBA/GK/GPAM/GPD2/H6PD/IDH1/IDH2/IDH3A/IDH3B/IDH3G/PARK7/PNPLA4/PRKAA1/RDH13/RXRA/SOD1/SORD/SPHK2/SREBF2	31
BP	GO:1903409	reactive oxygen species biosynthetic process	16/633	123/18862	3.62606e-06	5.51841e-05	4.31522e-05	AKT1/ARG2/CLU/CYB5B/CYB5R3/CYP1B1/DDAH2/MAOB/MTOR/PARK7/SOD1/SOD2/SPHK2/TRAP1/TSPO/WDR35	16
BP	GO:0010507	negative regulation of autophagy	13/633	83/18862	3.69957e-06	5.61081e-05	4.38748e-05	AKT1/ATG7/BCL2/BECN1/HGF/MTOR/PINK1/POLDIP2/RNF41/SIRT2/TP53/TSPO/USP36	13
BP	GO:0009896	positive regulation of catabolic process	35/633	450/18862	3.83841e-06	5.80129e-05	4.53642e-05	AKT1/ATG7/BAD/BCL2L11/BECN1/BNIP3/CAMKK2/CLU/CPT1A/DHX36/ENDOG/FBXW7/GBA/GRSF1/HIF1A/HUWE1/MLXIPL/NNT/PARK7/PHB2/PINK1/PLEKHN1/PLIN5/PNPT1/PRKAA1/PRKCD/RNF144B/RNF41/SH3GLB1/SIRT1/SIRT2/STK11/SUPV3L1/TRIM14/VCP	35
BP	GO:0097305	response to alcohol	23/633	233/18862	4.01189e-06	6.04265e-05	4.72516e-05	AKT1/BAD/BIRC2/CASP8/CPT1A/FDX1/FECH/G6PD/GOT2/GSTP1/H6PD/MAOB/OXCT1/PARP1/PEMT/PHB/PRKAA1/SGK1/SOD1/SOD2/SPHK2/TUFM/TYMS	23
BP	GO:0009451	RNA modification	19/633	169/18862	4.19335e-06	6.29433e-05	4.92197e-05	AARS2/CDK5RAP1/GTPBP3/HSD17B10/MRM1/MTO1/NSUN2/NSUN3/NSUN4/OSGEPL1/PUS1/QTRT1/RPUSD3/RPUSD4/TFB1M/TFB2M/TRIT1/TRMT61B/TRUB2	19
BP	GO:0034660	ncRNA metabolic process	37/633	492/18862	4.4329e-06	6.63119e-05	5.18538e-05	AARS2/CARS2/CDK5RAP1/DARS2/DDX1/DDX21/ELAC2/FARS2/GPAT2/GRSF1/GTPBP3/HARS2/HSD17B10/IARS2/MRM1/MTO1/NARS2/NSUN2/NSUN3/NSUN4/OSGEPL1/PNPT1/PPA2/PUS1/QRSL1/QTRT1/RNASEL/RPUSD3/RPUSD4/SIRT7/TFB1M/TFB2M/TRIT1/TRMT61B/USP36/VARS2/YARS2	37
BP	GO:0009636	response to toxic substance	23/633	239/18862	6.1413e-06	9.15555e-05	7.15936e-05	ABCG2/BCL2/CYP1B1/DHFR/FECH/GSR/GSTO1/GSTP1/GSTZ1/HTRA2/MAOB/MGST1/MPST/NNT/PARK7/PINK1/PRDX5/SOD1/SOD2/TXN/TYMS/UBIAD1/WDR35	23
BP	GO:1902652	secondary alcohol metabolic process	18/633	158/18862	6.19893e-06	9.21014e-05	7.20204e-05	ACAA2/ACADVL/ACLY/CYB5R3/CYP27A1/FDX1/G6PD/GBA/GPAM/IDH1/IDH2/IDH3A/IDH3B/IDH3G/PRKAA1/RXRA/SOD1/SREBF2	18
BP	GO:0010939	regulation of necrotic cell death	9/633	41/18862	6.82997e-06	0.000101134	7.90839e-05	BIRC2/BIRC3/BNIP3/BOK/CASP8/HEBP2/NOL3/TP53/TSPO	9
BP	GO:0016485	protein processing	22/633	224/18862	7.02568e-06	0.000103334	8.0804e-05	AFG3L2/BAD/CASP2/CASP3/CASP4/CASP8/CIDEB/FXN/HTRA2/KLK6/NOL3/OGT/OMA1/PARP1/PISD/PITRM1/PMPCA/PRKACA/PRNP/RHBDD1/SPG7/XPNPEP3	22
BP	GO:0072330	monocarboxylic acid biosynthetic process	22/633	224/18862	7.02568e-06	0.000103334	8.0804e-05	ACADVL/ACLY/ACSL3/ACSM5/ACSS1/ALOX12/CYP27A1/FADS1/GSTP1/HSD17B10/HSD17B8/LIAS/MLXIPL/MLYCD/NDUFAB1/PARK7/PLA2G4F/PNPLA8/PRKAA1/SCP2/SIRT1/WDTC1	22
BP	GO:0046825	regulation of protein export from nucleus	8/633	32/18862	7.93137e-06	0.000116265	9.09154e-05	IFI27/PARK7/PRKACA/SFN/SIRT7/TP53/TXN/YWHAE	8
BP	GO:0006749	glutathione metabolic process	11/633	64/18862	8.22574e-06	0.000119779	9.36633e-05	ETHE1/G6PD/GCLM/GLRX2/GSR/GSTO1/GSTP1/GSTZ1/IDH1/PARK7/SOD1	11
BP	GO:0032507	maintenance of protein location in cell	11/633	64/18862	8.22574e-06	0.000119779	9.36633e-05	AKT1/ARL2BP/CHCHD10/HK1/HK2/PARK7/PINK1/TSPO/TXN/VPS13A/VPS13C	11
BP	GO:0072595	maintenance of protein localization in organelle	9/633	42/18862	8.43612e-06	0.000122436	9.57408e-05	AKT1/ARL2BP/CHCHD10/HK1/HK2/PARK7/PINK1/TSPO/TXN	9
BP	GO:0046822	regulation of nucleocytoplasmic transport	14/633	103/18862	8.72586e-06	0.000126223	9.87021e-05	HCLS1/IFI27/MAPK14/MAVS/NSUN2/PARK7/PPP1CC/PRKACA/PRKCD/SFN/SIRT7/TP53/TXN/YWHAE	14
BP	GO:0006560	proline metabolic process	5/633	10/18862	9.17938e-06	0.000131481	0.000102814	ALDH18A1/ALDH4A1/OAT/PRODH/PYCR2	5
BP	GO:0006655	phosphatidylglycerol biosynthetic process	5/633	10/18862	9.17938e-06	0.000131481	0.000102814	CRLS1/GPAM/PGS1/PLA2G6/PLSCR3	5
BP	GO:0033483	gas homeostasis	5/633	10/18862	9.17938e-06	0.000131481	0.000102814	ALAS2/GSTP1/HIF1A/NNT/SOD2	5
BP	GO:0044068	modulation by symbiont of host cellular process	7/633	24/18862	9.75137e-06	0.000139219	0.000108865	ATG5/ATG7/BAD/BCL2L1/BCL2L11/CASP8/PHB2	7
BP	GO:0042168	heme metabolic process	8/633	33/18862	1.01635e-05	0.000144632	0.000113098	ALAS1/ALAS2/COX15/FECH/FXN/SLC25A38/TMEM14C/TSPO	8
BP	GO:0046677	response to antibiotic	9/633	43/18862	1.03544e-05	0.000146872	0.000114849	ALPL/CASP3/CASP8/CPT1A/ENDOG/PLA2G4F/PPP2CB/SOD1/TP53	9
BP	GO:0051235	maintenance of location	27/633	319/18862	1.0926e-05	0.00015448	0.000120798	ABL1/AKT1/ANXA6/ARL2BP/ATG5/CHCHD10/CPT1A/FBXW7/GBA/GSTO1/HAP1/HK1/HK2/LETM1/NOL3/PARK7/PINK1/PLIN5/PRKACA/SIRT1/SREBF2/TSPO/TXN/VPS13A/VPS13C/YWHAB/ZFYVE1	27
BP	GO:0016052	carbohydrate catabolic process	20/633	197/18862	1.11488e-05	0.000157122	0.000122865	BAD/DERA/ENOSF1/GK/GLYCTK/GPD2/HIF1A/HK1/HK2/MLXIPL/NEU4/OGDH/OGT/PGD/PGM2/PRKAA1/RB1CC1/RBKS/SORD/TP53	20
BP	GO:0006390	mitochondrial transcription	6/633	17/18862	1.25825e-05	0.000176195	0.000137779	CHCHD10/POLRMT/PRKAA1/TFAM/TFB1M/TFB2M	6
BP	GO:0009084	glutamine family amino acid biosynthetic process	6/633	17/18862	1.25825e-05	0.000176195	0.000137779	ALDH18A1/GLS/GLUD1/GLUD2/OAT/PYCR2	6
BP	GO:1901607	alpha-amino acid biosynthetic process	11/633	67/18862	1.29771e-05	0.000181142	0.000141648	ALDH18A1/DHFR/GLS/GLUD1/GLUD2/GOT2/MTRR/OAT/PARK7/PYCR2/SHMT2	11
BP	GO:0097237	cellular response to toxic substance	15/633	122/18862	1.45435e-05	0.000202293	0.000158186	ABCG2/DHFR/GSR/GSTO1/GSTP1/GSTZ1/MGST1/NNT/PARK7/PINK1/PRDX5/SOD1/SOD2/TXN/UBIAD1	15
BP	GO:0006633	fatty acid biosynthetic process	18/633	168/18862	1.45846e-05	0.000202293	0.000158186	ACADVL/ACLY/ACSL3/ACSM5/ACSS1/ALOX12/FADS1/GSTP1/HSD17B8/LIAS/MLXIPL/MLYCD/NDUFAB1/PLA2G4F/PNPLA8/PRKAA1/SIRT1/WDTC1	18
BP	GO:0016242	negative regulation of macroautophagy	8/633	35/18862	1.62374e-05	0.000223432	0.000174717	AKT1/BECN1/MTOR/PINK1/POLDIP2/RNF41/TP53/USP36	8
BP	GO:0010918	positive regulation of mitochondrial membrane potential	5/633	11/18862	1.63636e-05	0.000223432	0.000174717	AKT1/BAD/MFN1/NNT/VCP	5
BP	GO:0033539	fatty acid beta-oxidation using acyl-CoA dehydrogenase	5/633	11/18862	1.63636e-05	0.000223432	0.000174717	ACADS/ACADVL/ETFDH/GCDH/IVD	5
BP	GO:0052646	alditol phosphate metabolic process	5/633	11/18862	1.63636e-05	0.000223432	0.000174717	ACP6/GK/GPAM/GPAT2/GPD2	5
BP	GO:1901298	regulation of hydrogen peroxide-mediated programmed cell death	5/633	11/18862	1.63636e-05	0.000223432	0.000174717	ENDOG/HGF/PARK7/PINK1/TRAP1	5
BP	GO:0008535	respiratory chain complex IV assembly	7/633	26/18862	1.74804e-05	0.000237202	0.000185485	BCS1L/COX15/COX17/COX18/COX19/OXA1L/SURF1	7
BP	GO:0036475	neuron death in response to oxidative stress	7/633	26/18862	1.74804e-05	0.000237202	0.000185485	ATG7/ENDOG/FBXW7/HIF1A/PARK7/PARP1/PINK1	7
BP	GO:0019054	modulation by virus of host cellular process	6/633	18/18862	1.83392e-05	0.000248089	0.000193998	ATG7/BAD/BCL2L1/BCL2L11/CASP8/PHB2	6
BP	GO:0006767	water-soluble vitamin metabolic process	12/633	84/18862	2.28354e-05	0.000306955	0.000240029	CYB5R3/DHFR/GSTO1/HLCS/MCCC1/MCCC2/MMADHC/MTHFD2/MTRR/PCCA/SHMT2/SLC25A32	12
BP	GO:0008625	extrinsic apoptotic signaling pathway via death domain receptors	12/633	84/18862	2.28354e-05	0.000306955	0.000240029	BAD/BCL2/BCL2L1/BLOC1S2/CASP8/CASP8AP2/DIABLO/GABARAP/HGF/MOAP1/PARK7/PMAIP1	12
BP	GO:0098586	cellular response to virus	11/633	71/18862	2.29008e-05	0.000306955	0.000240029	BIRC2/BIRC3/C1QBP/CLPB/HIF1A/IFIH1/MAPK14/NLRX1/PHB/PHB2/USP15	11
BP	GO:0019217	regulation of fatty acid metabolic process	13/633	98/18862	2.37215e-05	0.000316986	0.000247873	ACADVL/AKT1/CPT1A/GSTZ1/MLXIPL/MLYCD/MTOR/PDK3/PDP1/PDPR/PLIN5/SIRT1/WDTC1	13
BP	GO:0002753	cytoplasmic pattern recognition receptor signaling pathway	11/633	72/18862	2.62227e-05	0.000349344	0.000273176	BIRC2/BIRC3/C1QBP/CASP8/CLPB/IFIH1/NLRX1/PHB/PHB2/UBB/USP15	11
BP	GO:0007033	vacuole organization	18/633	176/18862	2.74685e-05	0.000364831	0.000285286	ATG3/ATG5/ATG7/ATG9A/BECN1/GABARAP/GABARAPL1/GABARAPL2/GBA/MAP1LC3A/MAP1LC3B/MAP1LC3C/MFN2/MTOR/PINK1/RB1CC1/SH3GLB1/WIPI1	18
BP	GO:0072331	signal transduction by p53 class mediator	23/633	263/18862	2.89863e-05	0.000383808	0.000300126	AKT1/BCL2/BOK/CASP2/CDK1/CSNK2A2/E2F1/FHIT/MAPK14/MSH2/MUC1/PMAIP1/PRKAA1/SFN/SIRT1/STK11/TFDP1/TFDP2/TP53/TP53BP2/TP73/UBB/WWOX	23
BP	GO:0055072	iron ion homeostasis	12/633	86/18862	2.90724e-05	0.000383808	0.000300126	ABCB7/ABCG2/ALAS2/ATP6AP1/FLVCR1/FXN/HIF1A/SLC25A28/SLC25A37/SLC40A1/SOD1/TFRC	12
BP	GO:1990748	cellular detoxification	14/633	115/18862	3.12016e-05	0.00041068	0.000321139	ABCG2/DHFR/GSR/GSTO1/GSTP1/GSTZ1/MGST1/NNT/PARK7/PRDX5/SOD1/SOD2/TXN/UBIAD1	14
BP	GO:0070231	T cell apoptotic process	9/633	49/18862	3.15246e-05	0.000413689	0.000323492	AKT1/ARG2/BCL2L11/DFFA/DNAJA3/GIMAP8/GPAM/HIF1A/TP53	9
BP	GO:0009411	response to UV	16/633	146/18862	3.26305e-05	0.000426924	0.000333841	AKT1/BCL2/CASP3/CASP9/DHX36/FEN1/MAPK8/MMP9/MSH2/PARP1/PRKAA1/PRKCD/RHBDD1/SIRT1/STK11/TP53	16
BP	GO:0034284	response to monosaccharide	19/633	196/18862	3.50866e-05	0.000457692	0.0003579	ATG7/BAD/CASP3/ENDOG/GCLM/GPAM/GSTP1/HIF1A/MLXIPL/NDUFA9/OXCT1/PDK3/PLA2G6/POLG/PRKAA1/PRKACA/SARM1/SOD2/WDR35	19
BP	GO:0098869	cellular oxidant detoxification	13/633	102/18862	3.65258e-05	0.000475052	0.000371476	DHFR/GSR/GSTO1/GSTP1/GSTZ1/MGST1/NNT/PARK7/PRDX5/SOD1/SOD2/TXN/UBIAD1	13
BP	GO:0043523	regulation of neuron apoptotic process	19/633	197/18862	3.76417e-05	0.000488117	0.000381692	ARRB2/BCL2/BCL2L11/BOK/CASP2/CASP3/FBXW7/G6PD/GBA/GCLM/HIF1A/MSH2/PARK7/PARP1/PINK1/PRNP/SOD1/SOD2/TP53	19
BP	GO:0006400	tRNA modification	12/633	89/18862	4.11899e-05	0.000532552	0.000416439	AARS2/CDK5RAP1/GTPBP3/HSD17B10/MTO1/NSUN2/NSUN3/OSGEPL1/PUS1/QTRT1/TRIT1/TRMT61B	12
BP	GO:0010421	hydrogen peroxide-mediated programmed cell death	5/633	13/18862	4.31019e-05	0.000555634	0.000434488	ENDOG/HGF/PARK7/PINK1/TRAP1	5
BP	GO:0030258	lipid modification	23/633	270/18862	4.37426e-05	0.00056224	0.000439654	ACAA2/ACADS/ACADVL/AGK/AKT1/ALOX12/CPT1A/DECR1/ECHDC2/ECHS1/ETFDH/GBA/GCDH/HADH/HSD17B10/IVD/MAPK14/MLYCD/MTOR/PLIN5/PRKAA1/SCP2/SPHK2	23
BP	GO:0000154	rRNA modification	8/633	40/18862	4.57595e-05	0.000586444	0.000458581	MRM1/NSUN3/NSUN4/RPUSD3/RPUSD4/TFB1M/TFB2M/TRMT61B	8
BP	GO:2001169	regulation of ATP biosynthetic process	6/633	21/18862	4.91856e-05	0.000628515	0.000491479	DNAJC30/PARP1/PID1/PINK1/SPHK2/VCP	6
BP	GO:0010508	positive regulation of autophagy	14/633	120/18862	5.0319e-05	0.00063927	0.000499889	BAD/BCL2L11/BECN1/BNIP3/CAMKK2/HIF1A/PARK7/PHB2/PINK1/PRKAA1/SH3GLB1/SIRT1/STK11/TRIM14	14
BP	GO:1900542	regulation of purine nucleotide metabolic process	14/633	120/18862	5.0319e-05	0.00063927	0.000499889	DNAJC30/GSTZ1/HIF1A/MLXIPL/OGT/PARP1/PDK3/PDP1/PDPR/PID1/PINK1/PRKAA1/SPHK2/VCP	14
BP	GO:0045185	maintenance of protein location	12/633	92/18862	5.74592e-05	0.000727872	0.000569173	AKT1/ARL2BP/CHCHD10/HK1/HK2/PARK7/PINK1/TSPO/TXN/VPS13A/VPS13C/YWHAB	12
BP	GO:0046949	fatty-acyl-CoA biosynthetic process	7/633	31/18862	6.03872e-05	0.00076135	0.000595351	ACLY/ACSL1/ACSL3/ACSL4/ACSL5/GCDH/HSD17B8	7
BP	GO:0006140	regulation of nucleotide metabolic process	14/633	122/18862	6.04494e-05	0.00076135	0.000595351	DNAJC30/GSTZ1/HIF1A/MLXIPL/OGT/PARP1/PDK3/PDP1/PDPR/PID1/PINK1/PRKAA1/SPHK2/VCP	14
BP	GO:0042391	regulation of membrane potential	31/633	431/18862	6.10423e-05	0.000766615	0.000599468	ABL1/AKT1/ALOX12/ARRB2/ATP1B3/BAD/BCL2/BCL2L1/BNIP3/BOK/CHCHD10/DLD/GBA/GCLM/HEBP2/MFN1/MLLT11/NNT/PARK7/PARP1/PID1/PINK1/PMAIP1/PPA2/SLC25A36/SOD1/SOD2/TSPO/UBB/VCP/YWHAE	31
BP	GO:0046434	organophosphate catabolic process	16/633	154/18862	6.26376e-05	0.000782167	0.00061163	DERA/FHIT/IDH1/MLYCD/NT5M/NTHL1/NUDT9/PDE2A/PGM2/PLA2G4F/PLA2G6/PNPLA8/PRKCD/SARM1/TYMP/VCP	16
BP	GO:2001236	regulation of extrinsic apoptotic signaling pathway	16/633	154/18862	6.26376e-05	0.000782167	0.00061163	AKT1/BCL2/BCL2L1/CASP8/CTTN/EYA2/G0S2/GCLM/GSTP1/HGF/HTRA2/NOL3/PARK7/PMAIP1/RB1CC1/WWOX	16
BP	GO:0031397	negative regulation of protein ubiquitination	11/633	79/18862	6.34198e-05	0.000789684	0.000617508	ABL1/AKT1/ARRB2/ATG5/MTOR/OGT/PARK7/RPS3/SIRT7/SQSTM1/TSPO	11
BP	GO:0097468	programmed cell death in response to reactive oxygen species	5/633	14/18862	6.51983e-05	0.000809128	0.000632713	ENDOG/HGF/PARK7/PINK1/TRAP1	5
BP	GO:0033617	mitochondrial cytochrome c oxidase assembly	6/633	22/18862	6.57197e-05	0.000809128	0.000632713	BCS1L/COX17/COX18/COX19/OXA1L/SURF1	6
BP	GO:0043457	regulation of cellular respiration	6/633	22/18862	6.57197e-05	0.000809128	0.000632713	BNIP3/HIF1A/PNPT1/SHMT2/TRAP1/VCP	6
BP	GO:1903203	regulation of oxidative stress-induced neuron death	6/633	22/18862	6.57197e-05	0.000809128	0.000632713	ATG7/FBXW7/HIF1A/PARK7/PARP1/PINK1	6
BP	GO:0055076	transition metal ion homeostasis	15/633	139/18862	6.82674e-05	0.000838141	0.0006554	ABCB7/ABCG2/ALAS2/ATOX1/ATP6AP1/COX19/FLVCR1/FXN/HIF1A/PRNP/SLC25A28/SLC25A37/SLC40A1/SOD1/TFRC	15
BP	GO:0010970	transport along microtubule	16/633	156/18862	7.3167e-05	0.000895785	0.000700476	ACTR10/BLOC1S1/BLOC1S2/HAP1/HIF1A/KIF1B/LRPPRC/MAP1S/RHOT1/RHOT2/SOD1/STK11/SYNE2/UBB/UXT/WDR35	16
BP	GO:0051341	regulation of oxidoreductase activity	13/633	110/18862	8.10668e-05	0.000989738	0.000773944	ABL1/AKT1/COX17/DDAH2/DHFR/FXN/GZMA/HIF1A/OXA1L/PARK7/PDP1/PHB2/SPHK2	13
BP	GO:0051651	maintenance of location in cell	19/633	209/18862	8.40501e-05	0.00102331	0.000800196	ABL1/AKT1/ANXA6/ARL2BP/ATG5/CHCHD10/GSTO1/HAP1/HK1/HK2/LETM1/NOL3/PARK7/PINK1/PRKACA/TSPO/TXN/VPS13A/VPS13C	19
BP	GO:0042593	glucose homeostasis	20/633	229/18862	9.63181e-05	0.00116943	0.000914454	AKT1/BAD/ENDOG/GCLM/HIF1A/HK1/HK2/MLXIPL/OAS1/OXCT1/PARK7/PDK3/PLA2G6/PLSCR3/POLG/PRKAA1/PRKACA/SIRT1/STK11/WDR35	20
BP	GO:0033500	carbohydrate homeostasis	20/633	230/18862	0.000102258	0.00123811	0.000968161	AKT1/BAD/ENDOG/GCLM/HIF1A/HK1/HK2/MLXIPL/OAS1/OXCT1/PARK7/PDK3/PLA2G6/PLSCR3/POLG/PRKAA1/PRKACA/SIRT1/STK11/WDR35	20
BP	GO:0048872	homeostasis of number of cells	21/633	249/18862	0.000107012	0.0012921	0.00101038	ABL1/AKT1/ALAS1/ALAS2/BCL2/BCL2L11/CASP3/DNAJA3/FH/FLVCR1/G6PD/GBA/GPAM/HCLS1/HIF1A/HSPA9/MAPK14/PMAIP1/SLC25A38/SOD1/TMEM14C	21
BP	GO:0002260	lymphocyte homeostasis	9/633	57/18862	0.000108725	0.00130513	0.00102057	ABL1/AKT1/BCL2/BCL2L11/CASP3/DNAJA3/GPAM/HIF1A/PMAIP1	9
BP	GO:0046148	pigment biosynthetic process	9/633	57/18862	0.000108725	0.00130513	0.00102057	ALAS1/ALAS2/COX15/FECH/FXN/SHMT2/SLC25A38/TMEM14C/TSPO	9
BP	GO:0006879	cellular iron ion homeostasis	10/633	70/18862	0.000108984	0.00130513	0.00102057	ABCB7/ABCG2/ALAS2/ATP6AP1/FLVCR1/FXN/HIF1A/SLC40A1/SOD1/TFRC	10
BP	GO:0001678	cellular glucose homeostasis	15/633	145/18862	0.000110626	0.00132118	0.00103312	BAD/ENDOG/GCLM/HIF1A/HK1/HK2/MLXIPL/OXCT1/PDK3/PLA2G6/POLG/PRKAA1/PRKACA/SIRT1/WDR35	15
BP	GO:0010639	negative regulation of organelle organization	26/633	346/18862	0.00011718	0.00139566	0.00109136	ACAA2/AKT1/ARRB2/BCL2L1/BECN1/BNIP3/BOK/CLU/FXN/GHITM/HGF/HUWE1/KAT2A/NOL3/OMA1/PARP1/PINK1/PRKCD/RNF41/SLC25A5/STYXL1/TFRC/TMEM14A/TP53/TSPO/VAT1	26
BP	GO:0006766	vitamin metabolic process	14/633	130/18862	0.0001209	0.00143606	0.00112295	CYB5R3/CYP27A1/DHFR/GSTO1/HLCS/MCCC1/MCCC2/MMADHC/MTHFD2/MTRR/PCCA/SHMT2/SLC25A32/UBIAD1	14
BP	GO:0034250	positive regulation of cellular amide metabolic process	16/633	163/18862	0.000123258	0.00146011	0.00114176	C1QBP/CASP3/CDK5RAP1/CLU/DHX36/FASTKD2/GUF1/MRPS27/MTOR/PINK1/PPP1R15A/PRKCD/RPUSD3/RPUSD4/SPHK2/TRUB2	16
BP	GO:0045838	positive regulation of membrane potential	5/633	16/18862	0.000134522	0.00158498	0.0012394	AKT1/BAD/MFN1/NNT/VCP	5
BP	GO:0048311	mitochondrion distribution	5/633	16/18862	0.000134522	0.00158498	0.0012394	ARMC1/HAP1/KAT2A/MEF2A/SLC4A5	5
BP	GO:0007050	cell cycle arrest	20/633	235/18862	0.000137088	0.00161087	0.00125965	ABL1/CASP2/CDK1/E2F1/MLXIPL/MSH2/MTOR/MUC1/PNPT1/PPP1R15A/PRKAA1/PRKACA/PRNP/SFN/STK11/TBRG4/TFDP1/TFDP2/TP53/TP73	20
BP	GO:0042440	pigment metabolic process	10/633	72/18862	0.000138721	0.00162571	0.00127125	ALAS1/ALAS2/BCL2/COX15/FECH/FXN/SHMT2/SLC25A38/TMEM14C/TSPO	10
BP	GO:0006851	mitochondrial calcium ion transmembrane transport	6/633	25/18862	0.000143157	0.00167322	0.0013084	AFG3L2/LETM1/PHB/PHB2/PMPCA/SPG7	6
BP	GO:0044275	cellular carbohydrate catabolic process	8/633	47/18862	0.000152177	0.00177392	0.00138715	ENOSF1/GK/GPD2/PGD/PGM2/RB1CC1/SORD/TP53	8
BP	GO:0006809	nitric oxide biosynthetic process	10/633	73/18862	0.000155986	0.00180869	0.00141434	AKT1/ARG2/CLU/CYB5B/CYB5R3/CYP1B1/DDAH2/MTOR/TSPO/WDR35	10
BP	GO:0009166	nucleotide catabolic process	10/633	73/18862	0.000155986	0.00180869	0.00141434	DERA/FHIT/MLYCD/NT5M/NTHL1/NUDT9/PDE2A/SARM1/TYMP/VCP	10
BP	GO:0071887	leukocyte apoptotic process	12/633	102/18862	0.000157833	0.00182528	0.00142731	AKT1/ARG2/BCL2L11/CASP3/DFFA/DNAJA3/GIMAP8/GPAM/HCLS1/HIF1A/SIRT1/TP53	12
BP	GO:0043029	T cell homeostasis	7/633	36/18862	0.000165725	0.0019115	0.00149473	AKT1/BCL2/BCL2L11/CASP3/DNAJA3/GPAM/PMAIP1	7
BP	GO:0046916	cellular transition metal ion homeostasis	13/633	118/18862	0.000166576	0.00191629	0.00149848	ABCB7/ABCG2/ALAS2/ATOX1/ATP6AP1/COX19/FLVCR1/FXN/HIF1A/PRNP/SLC40A1/SOD1/TFRC	13
BP	GO:0009749	response to glucose	17/633	185/18862	0.000171829	0.00196639	0.00153766	ATG7/BAD/CASP3/ENDOG/GCLM/GPAM/HIF1A/MLXIPL/NDUFA9/OXCT1/PDK3/PLA2G6/POLG/PRKAA1/PRKACA/SARM1/WDR35	17
BP	GO:0010565	regulation of cellular ketone metabolic process	17/633	185/18862	0.000171829	0.00196639	0.00153766	ACADVL/AKT1/CPT1A/GSTZ1/H6PD/MLXIPL/MLYCD/MTOR/PARK7/PDK3/PDP1/PDPR/PLIN5/PPTC7/SIRT1/SIRT5/WDTC1	17
BP	GO:2001237	negative regulation of extrinsic apoptotic signaling pathway	12/633	103/18862	0.0001733	0.00197806	0.00154678	AKT1/BCL2/BCL2L1/CASP8/CTTN/EYA2/GCLM/GSTP1/HGF/NOL3/PARK7/RB1CC1	12
BP	GO:0009743	response to carbohydrate	19/633	221/18862	0.000175297	0.00199239	0.00155798	ATG7/BAD/CASP3/ENDOG/GCLM/GPAM/GSTP1/HIF1A/MLXIPL/NDUFA9/OXCT1/PDK3/PLA2G6/POLG/PRKAA1/PRKACA/SARM1/SOD2/WDR35	19
BP	GO:0046890	regulation of lipid biosynthetic process	18/633	203/18862	0.000175464	0.00199239	0.00155798	ACADVL/ACSL3/AKT1/FBXW7/GPAM/H6PD/IDH1/MLXIPL/MTOR/PLIN5/PRKAA1/PRKCD/SIRT1/SOD1/SPHK2/SREBF2/TSPO/WDTC1	18
BP	GO:1903205	regulation of hydrogen peroxide-induced cell death	6/633	26/18862	0.00018086	0.00204834	0.00160174	ENDOG/HGF/PARK7/PINK1/TRAP1/TXN	6
BP	GO:0010906	regulation of glucose metabolic process	13/633	119/18862	0.000181384	0.00204899	0.00160225	AKT1/BAD/BCKDK/COX11/KAT2A/MLYCD/MTOR/OGT/PDK3/PMAIP1/SIRT1/SIRT7/TP53	13
BP	GO:0001676	long-chain fatty acid metabolic process	13/633	120/18862	0.000197308	0.00222314	0.00173843	ACSL1/ACSL3/ACSL4/ACSL5/ACSM5/ALOX12/CPT1A/CYP1B1/FADS1/GSTP1/PNPLA8/SCP2/SLC27A3	13
BP	GO:0046471	phosphatidylglycerol metabolic process	7/633	37/18862	0.000198536	0.00222553	0.0017403	CRLS1/GPAM/PGS1/PHB2/PLA2G4F/PLA2G6/PLSCR3	7
BP	GO:1901031	regulation of response to reactive oxygen species	7/633	37/18862	0.000198536	0.00222553	0.0017403	DHFR/ENDOG/HGF/PARK7/PINK1/TRAP1/TXN	7
BP	GO:0046487	glyoxylate metabolic process	4/633	10/18862	0.000224501	0.00248482	0.00194305	ALDH4A1/GOT2/IDH1/IDH2	4
BP	GO:0097250	mitochondrial respirasome assembly	4/633	10/18862	0.000224501	0.00248482	0.00194305	COX7A2/COX7A2L/HIGD1A/HIGD2A	4
BP	GO:0140374	antiviral innate immune response	4/633	10/18862	0.000224501	0.00248482	0.00194305	AKAP1/CLPB/PHB/PHB2	4
BP	GO:1902237	positive regulation of endoplasmic reticulum stress-induced intrinsic apoptotic signaling pathway	4/633	10/18862	0.000224501	0.00248482	0.00194305	BCL2L11/BOK/PMAIP1/SIRT1	4
BP	GO:1905709	negative regulation of membrane permeability	4/633	10/18862	0.000224501	0.00248482	0.00194305	ACAA2/BNIP3/HK2/NOL3	4
BP	GO:0006760	folic acid-containing compound metabolic process	6/633	27/18862	0.000225985	0.00249495	0.00195097	DHFR/MTHFD2/MTRR/SHMT2/SLC25A32/TYMS	6
BP	GO:0098754	detoxification	14/633	138/18862	0.000228015	0.00251103	0.00196355	ABCG2/DHFR/GSR/GSTO1/GSTP1/GSTZ1/MGST1/NNT/PARK7/PRDX5/SOD1/SOD2/TXN/UBIAD1	14
BP	GO:1903321	negative regulation of protein modification by small protein conjugation or removal	11/633	91/18862	0.000231056	0.00253814	0.00198474	ABL1/AKT1/ARRB2/ATG5/MTOR/OGT/PARK7/RPS3/SIRT7/SQSTM1/TSPO	11
BP	GO:0019692	deoxyribose phosphate metabolic process	7/633	38/18862	0.000236396	0.00257839	0.00201622	DERA/DGUOK/NT5M/NTHL1/PGM2/TYMP/TYMS	7
BP	GO:0006694	steroid biosynthetic process	17/633	190/18862	0.000236485	0.00257839	0.00201622	ACAA2/ACLY/CYB5R3/CYP27A1/FDX1/G6PD/GPAM/H6PD/HINT2/HSD17B10/HSD17B8/PRKAA1/SCP2/SIRT1/SOD1/SREBF2/TSPO	17
BP	GO:0009746	response to hexose	17/633	190/18862	0.000236485	0.00257839	0.00201622	ATG7/BAD/CASP3/ENDOG/GCLM/GPAM/HIF1A/MLXIPL/NDUFA9/OXCT1/PDK3/PLA2G6/POLG/PRKAA1/PRKACA/SARM1/WDR35	17
BP	GO:0006081	cellular aldehyde metabolic process	9/633	63/18862	0.00023924	0.00260196	0.00203465	ALDH4A1/CYP1B1/GLYCTK/GOT2/IDH1/IDH2/PARK7/RDH13/TALDO1	9
BP	GO:0046209	nitric oxide metabolic process	10/633	77/18862	0.00024426	0.00264998	0.0020722	AKT1/ARG2/CLU/CYB5B/CYB5R3/CYP1B1/DDAH2/MTOR/TSPO/WDR35	10
BP	GO:0046165	alcohol biosynthetic process	15/633	156/18862	0.000249475	0.00269412	0.00210672	ACAA2/ACLY/AGK/CYB5R3/CYP27A1/DHFR/G6PD/GBA/GPAM/H6PD/PARK7/PRKAA1/SOD1/SPHK2/SREBF2	15
BP	GO:0032048	cardiolipin metabolic process	5/633	18/18862	0.000249558	0.00269412	0.00210672	CRLS1/PGS1/PHB2/PLA2G6/PLSCR3	5
BP	GO:0006417	regulation of translation	29/633	425/18862	0.000256529	0.00276257	0.00216024	AKT1/C1QBP/CAPRIN2/CDK5RAP1/DDX1/DHFR/DHX36/FASTKD2/GUF1/GZMB/LRPPRC/MRPL13/MRPS27/MTIF2/MTOR/NSUN3/PINK1/PLEKHN1/PPP1R15A/PTCD3/RPS3/RPUSD3/RPUSD4/SECISBP2/SHMT2/TRAP1/TRUB2/TSFM/TYMS	29
BP	GO:0015849	organic acid transport	24/633	324/18862	0.000262072	0.00281535	0.00220151	ABCG2/ACSL1/ACSL3/ACSL4/ACSL5/AKT1/CPT1A/FIS1/GLS/GOT2/PLA2G4F/PNPLA8/PRKAA1/RXRA/SFXN1/SFXN5/SLC16A3/SLC25A14/SLC25A15/SLC25A32/SLC25A38/SLC25A44/SLC25A45/SLC27A3	24
BP	GO:0061013	regulation of mRNA catabolic process	18/633	210/18862	0.000267064	0.00286196	0.00223796	AKT1/APEX1/DHX36/E2F1/FASTKD1/FASTKD2/MAPK14/MTOR/PDE12/PLEKHN1/PNPT1/PRKCA/PRKCD/RNASEL/SECISBP2/TBRG4/UBB/YWHAB	18
BP	GO:2001057	reactive nitrogen species metabolic process	10/633	78/18862	0.000271906	0.00290674	0.00227298	AKT1/ARG2/CLU/CYB5B/CYB5R3/CYP1B1/DDAH2/MTOR/TSPO/WDR35	10
BP	GO:0010039	response to iron ion	6/633	28/18862	0.000279524	0.00297003	0.00232247	BCL2/BECN1/FXN/G6PD/HIF1A/MAP1LC3A	6
BP	GO:0031167	rRNA methylation	6/633	28/18862	0.000279524	0.00297003	0.00232247	MRM1/NSUN3/NSUN4/TFB1M/TFB2M/TRMT61B	6
BP	GO:0006284	base-excision repair	7/633	39/18862	0.000279859	0.00297003	0.00232247	APEX1/FEN1/HUWE1/MPG/NTHL1/POLG/RPS3	7
BP	GO:0062013	positive regulation of small molecule metabolic process	14/633	141/18862	0.000285335	0.00302083	0.0023622	AKT1/CPT1A/HIF1A/KAT2A/MLXIPL/MLYCD/PARK7/PID1/PINK1/PLIN5/PMAIP1/PRKAA1/SIRT1/VCP	14
BP	GO:0070265	necrotic cell death	9/633	65/18862	0.000304477	0.00321572	0.00251459	BIRC2/BIRC3/BNIP3/BOK/CASP8/HEBP2/NOL3/TP53/TSPO	9
BP	GO:0039535	regulation of RIG-I signaling pathway	5/633	19/18862	0.000329384	0.00346209	0.00270725	BIRC2/BIRC3/C1QBP/NLRX1/USP15	5
BP	GO:0070262	peptidyl-serine dephosphorylation	5/633	19/18862	0.000329384	0.00346209	0.00270725	PPP1R15A/PPP2CB/PPP2R2B/PPTC7/YWHAE	5
BP	GO:0009205	purine ribonucleoside triphosphate metabolic process	10/633	80/18862	0.000335091	0.00351365	0.00274756	AK3/DGUOK/DNAJC30/MFN1/NME4/PARP1/PID1/PINK1/SPHK2/VCP	10
BP	GO:0018105	peptidyl-serine phosphorylation	23/633	310/18862	0.000341491	0.0035502	0.00277615	AKT1/ARRB2/BCL2/CAPRIN2/CDK1/CSNK2A2/HAX1/HCLS1/HGF/MAPK14/MAPK8/MLXIPL/MTOR/PARK7/PDK3/PINK1/PRKAA1/PRKACA/PRKCA/PRKCD/SGK1/TFRC/TXN	23
BP	GO:1900117	regulation of execution phase of apoptosis	6/633	29/18862	0.000342531	0.0035502	0.00277615	BCL2L1/BOK/DFFA/SIRT2/TP53/TP53BP2	6
BP	GO:0045039	protein insertion into mitochondrial inner membrane	4/633	11/18862	0.000343437	0.0035502	0.00277615	AGK/ROMO1/TIMM8B/TIMM9	4
BP	GO:0048102	autophagic cell death	4/633	11/18862	0.000343437	0.0035502	0.00277615	ATG7/BNIP3/PHB2/SH3GLB1	4
BP	GO:0051561	positive regulation of mitochondrial calcium ion concentration	4/633	11/18862	0.000343437	0.0035502	0.00277615	BNIP3/FIS1/RAP1GDS1/TGM2	4
BP	GO:1904181	positive regulation of membrane depolarization	4/633	11/18862	0.000343437	0.0035502	0.00277615	ALOX12/MLLT11/PARP1/TSPO	4
BP	GO:0043487	regulation of RNA stability	17/633	198/18862	0.000384	0.00396017	0.00309673	AKT1/APEX1/DHX36/E2F1/FASTKD1/FASTKD2/MAPK14/MTOR/NSUN2/PDE12/PLEKHN1/PRKCA/PRKCD/RNASEL/TBRG4/UBB/YWHAB	17
BP	GO:0097352	autophagosome maturation	7/633	41/18862	0.000385994	0.00397139	0.0031055	GABARAP/GABARAPL1/GABARAPL2/MAP1LC3A/MAP1LC3B/MAP1LC3C/VCP	7
BP	GO:0018209	peptidyl-serine modification	24/633	333/18862	0.00039118	0.00401532	0.00313986	AKT1/ARRB2/BCL2/CAPRIN2/CDK1/CSNK2A2/HAX1/HCLS1/HGF/MAPK14/MAPK8/MLXIPL/MTOR/PARK7/PARP1/PDK3/PINK1/PRKAA1/PRKACA/PRKCA/PRKCD/SGK1/TFRC/TXN	24
BP	GO:0046364	monosaccharide biosynthetic process	11/633	97/18862	0.000405236	0.00414988	0.00324507	G6PD/GOT2/KAT2A/MDH1/MDH2/OGT/PGD/SIRT1/SIRT7/SORD/TALDO1	11
BP	GO:0071158	positive regulation of cell cycle arrest	10/633	82/18862	0.000410073	0.00418962	0.00327615	CASP2/CDK1/E2F1/MUC1/PRKACA/SFN/TFDP1/TFDP2/TP53/TP73	10
BP	GO:0036474	cell death in response to hydrogen peroxide	6/633	30/18862	0.00041613	0.00423178	0.00330912	ENDOG/HGF/PARK7/PINK1/TRAP1/TXN	6
BP	GO:1902235	regulation of endoplasmic reticulum stress-induced intrinsic apoptotic signaling pathway	6/633	30/18862	0.00041613	0.00423178	0.00330912	BCL2L1/BCL2L11/BOK/PARK7/PMAIP1/SIRT1	6
BP	GO:1903320	regulation of protein modification by small protein conjugation or removal	19/633	237/18862	0.000425566	0.00430368	0.00336534	ABL1/AKT1/ARRB2/ATG5/BIRC2/BIRC3/FBXW7/HIF1A/HUWE1/MTOR/OGT/PARK7/PINK1/RPS3/SIRT7/SQSTM1/TSPO/UBB/VCP	19
BP	GO:0031998	regulation of fatty acid beta-oxidation	5/633	20/18862	0.000427128	0.00430368	0.00336534	AKT1/CPT1A/MLYCD/MTOR/PLIN5	5
BP	GO:0046655	folic acid metabolic process	5/633	20/18862	0.000427128	0.00430368	0.00336534	DHFR/MTHFD2/MTRR/SHMT2/SLC25A32	5
BP	GO:1903206	negative regulation of hydrogen peroxide-induced cell death	5/633	20/18862	0.000427128	0.00430368	0.00336534	HGF/PARK7/PINK1/TRAP1/TXN	5
BP	GO:0051817	modulation of process of other organism involved in symbiotic interaction	11/633	98/18862	0.000442922	0.00445258	0.00348178	ATG5/ATG7/BAD/BCL2L1/BCL2L11/CASP8/IFI27/PHB/PHB2/RXRA/TYMS	11
BP	GO:0019432	triglyceride biosynthetic process	7/633	42/18862	0.000449953	0.00450261	0.0035209	ACSL1/ACSL4/FBXW7/GK/GPAM/GPAT2/PLIN5	7
BP	GO:0035337	fatty-acyl-CoA metabolic process	7/633	42/18862	0.000449953	0.00450261	0.0035209	ACLY/ACSL1/ACSL3/ACSL4/ACSL5/GCDH/HSD17B8	7
BP	GO:0051262	protein tetramerization	10/633	83/18862	0.000452499	0.0045075	0.00352473	ACOT13/CRYZ/GLS/HSD17B10/HSD17B8/OXA1L/SHMT2/SOD2/TP53/TP73	10
BP	GO:1901292	nucleoside phosphate catabolic process	10/633	83/18862	0.000452499	0.0045075	0.00352473	DERA/FHIT/MLYCD/NT5M/NTHL1/NUDT9/PDE2A/SARM1/TYMP/VCP	10
BP	GO:0042770	signal transduction in response to DNA damage	13/633	131/18862	0.000467879	0.00465014	0.00363627	ABL1/CASP2/CASP9/CDK1/E2F1/MAPK14/MUC1/PMAIP1/SFN/SIRT1/TFDP1/TFDP2/TP53	13
BP	GO:0014823	response to activity	9/633	69/18862	0.000479332	0.0047532	0.00371685	GCLM/GOT2/HIF1A/MTOR/OXCT1/PRKAA1/SOD2/TOMM20/UQCRC1	9
BP	GO:1903426	regulation of reactive oxygen species biosynthetic process	11/633	99/18862	0.000483499	0.00478304	0.00374019	AKT1/ARG2/CLU/DDAH2/MTOR/PARK7/SOD2/SPHK2/TRAP1/TSPO/WDR35	11
BP	GO:0007569	cell aging	12/633	115/18862	0.000485615	0.00478304	0.00374019	ABL1/ARG2/BCL2/DNAJA3/MAPK14/MTOR/PNPT1/PRKCD/ROMO1/SIRT1/SOD1/TP53	12
BP	GO:0034404	nucleobase-containing small molecule biosynthetic process	12/633	115/18862	0.000485615	0.00478304	0.00374019	DERA/FHIT/MLYCD/NME4/NT5M/NTHL1/NUDT9/PDE2A/SARM1/TK2/TYMP/VCP	12
BP	GO:0042493	response to drug	25/633	359/18862	0.000496982	0.00487395	0.00381128	ACSL1/APEX1/ATG5/BAD/BCL2/BECN1/CASP3/CPT1A/FECH/GCLM/MAOB/MGST1/OXCT1/PEMT/PHB/PRKAA1/SOD1/SOD2/SORD/TFRC/TP53/TP73/TSPO/TYMS/UQCRC2	25
BP	GO:0001510	RNA methylation	10/633	84/18862	0.000498506	0.00487395	0.00381128	GTPBP3/HSD17B10/MRM1/MTO1/NSUN2/NSUN3/NSUN4/TFB1M/TFB2M/TRMT61B	10
BP	GO:0009142	nucleoside triphosphate biosynthetic process	10/633	84/18862	0.000498506	0.00487395	0.00381128	AK3/DGUOK/DNAJC30/NME4/PARP1/PID1/PINK1/SPHK2/TYMS/VCP	10
BP	GO:0006264	mitochondrial DNA replication	4/633	12/18862	0.000501517	0.00487395	0.00381128	ATG7/DNAJA3/POLG/SSBP1	4
BP	GO:0006554	lysine catabolic process	4/633	12/18862	0.000501517	0.00487395	0.00381128	DLD/DLST/GCDH/OGDH	4
BP	GO:0051095	regulation of helicase activity	4/633	12/18862	0.000501517	0.00487395	0.00381128	MSH2/SIRT1/SSBP1/TP53	4
BP	GO:0006734	NADH metabolic process	7/633	43/18862	0.00052209	0.00505148	0.0039501	GPD2/HK1/HK2/MDH1/MDH2/TP53/VCP	7
BP	GO:0045454	cell redox homeostasis	7/633	43/18862	0.00052209	0.00505148	0.0039501	APEX1/DLD/GLRX2/GSR/NNT/PRDX5/TXN	7
BP	GO:0006977	DNA damage response, signal transduction by p53 class mediator resulting in cell cycle arrest	8/633	56/18862	0.000527521	0.00508159	0.00397365	CASP2/CDK1/E2F1/MUC1/SFN/TFDP1/TFDP2/TP53	8
BP	GO:0051353	positive regulation of oxidoreductase activity	8/633	56/18862	0.000527521	0.00508159	0.00397365	ABL1/AKT1/COX17/DHFR/FXN/HIF1A/PARK7/PDP1	8
BP	GO:0043651	linoleic acid metabolic process	5/633	21/18862	0.000545235	0.00524071	0.00409807	ACSL1/ALOX12/FADS1/GSTP1/PNPLA8	5
BP	GO:1900182	positive regulation of protein localization to nucleus	10/633	85/18862	0.000548324	0.00525887	0.00411227	AKT1/CDK1/HCLS1/MAPK14/MAVS/PARK7/PARP1/PRKCD/STK11/TFRC	10
BP	GO:0031396	regulation of protein ubiquitination	17/633	205/18862	0.00057258	0.00547952	0.00428481	ABL1/AKT1/ARRB2/ATG5/BIRC2/BIRC3/FBXW7/HUWE1/MTOR/OGT/PARK7/PINK1/RPS3/SIRT7/SQSTM1/TSPO/UBB	17
BP	GO:0070227	lymphocyte apoptotic process	9/633	71/18862	0.000593618	0.00566554	0.00443027	AKT1/ARG2/BCL2L11/DFFA/DNAJA3/GIMAP8/GPAM/HIF1A/TP53	9
BP	GO:0072431	signal transduction involved in mitotic G1 DNA damage checkpoint	8/633	57/18862	0.000595896	0.00566554	0.00443027	CASP2/CDK1/E2F1/MUC1/SFN/TFDP1/TFDP2/TP53	8
BP	GO:1902400	intracellular signal transduction involved in G1 DNA damage checkpoint	8/633	57/18862	0.000595896	0.00566554	0.00443027	CASP2/CDK1/E2F1/MUC1/SFN/TFDP1/TFDP2/TP53	8
BP	GO:0009144	purine nucleoside triphosphate metabolic process	10/633	86/18862	0.000602194	0.0057096	0.00446473	AK3/DGUOK/DNAJC30/MFN1/NME4/PARP1/PID1/PINK1/SPHK2/VCP	10
BP	GO:0003254	regulation of membrane depolarization	7/633	44/18862	0.000603136	0.0057096	0.00446473	ALOX12/BCL2/BOK/GCLM/MLLT11/PARP1/TSPO	7
BP	GO:0043488	regulation of mRNA stability	16/633	188/18862	0.000621046	0.00585386	0.00457753	AKT1/APEX1/DHX36/E2F1/FASTKD1/FASTKD2/MAPK14/MTOR/PDE12/PLEKHN1/PRKCA/PRKCD/RNASEL/TBRG4/UBB/YWHAB	16
BP	GO:0099111	microtubule-based transport	16/633	188/18862	0.000621046	0.00585386	0.00457753	ACTR10/BLOC1S1/BLOC1S2/HAP1/HIF1A/KIF1B/LRPPRC/MAP1S/RHOT1/RHOT2/SOD1/STK11/SYNE2/UBB/UXT/WDR35	16
BP	GO:0043154	negative regulation of cysteine-type endopeptidase activity involved in apoptotic process	9/633	72/18862	0.000658603	0.00619454	0.00484394	AKT1/ARRB2/HGF/MMP9/NOL3/PARK7/PRDX5/SFN/YWHAE	9
BP	GO:0009199	ribonucleoside triphosphate metabolic process	10/633	87/18862	0.000660363	0.0061978	0.00484648	AK3/DGUOK/DNAJC30/MFN1/NME4/PARP1/PID1/PINK1/SPHK2/VCP	10
BP	GO:1901032	negative regulation of response to reactive oxygen species	5/633	22/18862	0.000686269	0.00642717	0.00502584	HGF/PARK7/PINK1/TRAP1/TXN	5
BP	GO:0045017	glycerolipid biosynthetic process	20/633	266/18862	0.000688923	0.00643827	0.00503452	ACP6/ACSL1/ACSL3/ACSL4/AGK/AGPAT5/CRLS1/CSNK2A2/FBXW7/GK/GPAM/GPAT2/PEMT/PGS1/PISD/PLA2G6/PLIN5/PLSCR3/SLC44A1/STARD7	20
BP	GO:0006553	lysine metabolic process	4/633	13/18862	0.000705258	0.00653519	0.00511031	DLD/DLST/GCDH/OGDH	4
BP	GO:0032042	mitochondrial DNA metabolic process	4/633	13/18862	0.000705258	0.00653519	0.00511031	LONP1/MPV17/PARP1/TP53	4
BP	GO:0034982	mitochondrial protein processing	4/633	13/18862	0.000705258	0.00653519	0.00511031	AFG3L2/OMA1/PMPCA/SPG7	4
BP	GO:0042762	regulation of sulfur metabolic process	4/633	13/18862	0.000705258	0.00653519	0.00511031	GSTZ1/PDK3/PDP1/PDPR	4
BP	GO:0042558	pteridine-containing compound metabolic process	6/633	33/18862	0.000712663	0.00657601	0.00514223	DHFR/MTHFD2/MTRR/SHMT2/SLC25A32/TYMS	6
BP	GO:0046320	regulation of fatty acid oxidation	6/633	33/18862	0.000712663	0.00657601	0.00514223	ACADVL/AKT1/CPT1A/MLYCD/MTOR/PLIN5	6
BP	GO:0009266	response to temperature stimulus	18/633	228/18862	0.000714723	0.00658115	0.00514626	ACADVL/AKT1/ARRB2/CASP8/CLPB/DHX36/DNAJA3/GLRX2/HSPD1/HTRA2/MTOR/PRKAA1/PRKACA/SIRT1/SOD1/SOD2/VCP/YWHAE	18
BP	GO:1902402	signal transduction involved in mitotic DNA damage checkpoint	8/633	59/18862	0.000754104	0.00691472	0.0054071	CASP2/CDK1/E2F1/MUC1/SFN/TFDP1/TFDP2/TP53	8
BP	GO:1902403	signal transduction involved in mitotic DNA integrity checkpoint	8/633	59/18862	0.000754104	0.00691472	0.0054071	CASP2/CDK1/E2F1/MUC1/SFN/TFDP1/TFDP2/TP53	8
BP	GO:0033273	response to vitamin	10/633	89/18862	0.000790648	0.00723467	0.00565729	ALPL/BECN1/GSTP1/HLCS/KANK2/NNT/PEMT/SOD2/TSPO/TYMS	10
BP	GO:0002756	MyD88-independent toll-like receptor signaling pathway	6/633	34/18862	0.00084112	0.00766451	0.0059934	BIRC2/BIRC3/CASP8/SARM1/TRAF3/UBB	6
BP	GO:0043276	anoikis	6/633	34/18862	0.00084112	0.00766451	0.0059934	AKT1/BCL2/E2F1/MTOR/STK11/TFDP1	6
BP	GO:0050994	regulation of lipid catabolic process	8/633	60/18862	0.000844984	0.00768374	0.00600845	AKT1/CPT1A/IDH1/MLYCD/MTOR/PLIN5/PRKAA1/PRKCD	8
BP	GO:0009068	aspartate family amino acid catabolic process	5/633	23/18862	0.000852897	0.00769187	0.0060148	DLD/DLST/GCDH/GOT2/OGDH	5
BP	GO:0010155	regulation of proton transport	5/633	23/18862	0.000852897	0.00769187	0.0060148	COX17/DNAJC30/PARK7/PHB2/SPHK2	5
BP	GO:0039531	regulation of viral-induced cytoplasmic pattern recognition receptor signaling pathway	5/633	23/18862	0.000852897	0.00769187	0.0060148	BIRC2/BIRC3/C1QBP/NLRX1/USP15	5
BP	GO:0060547	negative regulation of necrotic cell death	5/633	23/18862	0.000852897	0.00769187	0.0060148	BIRC2/BIRC3/BOK/CASP8/NOL3	5
BP	GO:1901617	organic hydroxy compound biosynthetic process	19/633	251/18862	0.000856395	0.00770756	0.00602707	ACAA2/ACLY/AGK/ALOX12/CYB5R3/CYP27A1/DHFR/G6PD/GBA/GPAM/H6PD/HSD17B10/PARK7/PRKAA1/SCP2/SIRT1/SOD1/SPHK2/SREBF2	19
BP	GO:0030225	macrophage differentiation	7/633	47/18862	0.000907555	0.00815126	0.00637403	CASP8/GBA/HCLS1/MMP9/PARP1/PRKCA/SIRT1	7
BP	GO:0030705	cytoskeleton-dependent intracellular transport	16/633	195/18862	0.000921018	0.00825526	0.00645536	ACTR10/BLOC1S1/BLOC1S2/HAP1/HIF1A/KIF1B/LRPPRC/MAP1S/RHOT1/RHOT2/SOD1/STK11/SYNE2/UBB/UXT/WDR35	16
BP	GO:0046824	positive regulation of nucleocytoplasmic transport	8/633	61/18862	0.000944447	0.00843077	0.0065926	HCLS1/MAPK14/MAVS/PRKACA/PRKCD/SFN/TP53/YWHAE	8
BP	GO:0072413	signal transduction involved in mitotic cell cycle checkpoint	8/633	61/18862	0.000944447	0.00843077	0.0065926	CASP2/CDK1/E2F1/MUC1/SFN/TFDP1/TFDP2/TP53	8
BP	GO:0034349	glial cell apoptotic process	4/633	14/18862	0.000961282	0.00854624	0.00668289	CASP3/PRKCA/PRKCD/TP53	4
BP	GO:0043650	dicarboxylic acid biosynthetic process	4/633	14/18862	0.000961282	0.00854624	0.00668289	GLS/GLUD1/GLUD2/GOT2	4
BP	GO:0006921	cellular component disassembly involved in execution phase of apoptosis	6/633	35/18862	0.000986708	0.00875454	0.00684578	APAF1/BOK/CASP3/DFFA/DFFB/ENDOG	6
BP	GO:0071156	regulation of cell cycle arrest	11/633	108/18862	0.0010094	0.00893781	0.00698909	CASP2/CDK1/E2F1/MLXIPL/MUC1/PRKACA/SFN/TFDP1/TFDP2/TP53/TP73	11
BP	GO:0014009	glial cell proliferation	7/633	48/18862	0.00103223	0.00912151	0.00713274	CLU/E2F1/GBA/IDH2/MTOR/PPP1CC/TSPO	7
BP	GO:0006309	apoptotic DNA fragmentation	5/633	24/18862	0.00104788	0.00923119	0.0072185	APAF1/CASP3/DFFA/DFFB/ENDOG	5
BP	GO:0031571	mitotic G1 DNA damage checkpoint	8/633	62/18862	0.00105307	0.00923119	0.0072185	CASP2/CDK1/E2F1/MUC1/SFN/TFDP1/TFDP2/TP53	8
BP	GO:1901570	fatty acid derivative biosynthetic process	8/633	62/18862	0.00105307	0.00923119	0.0072185	ACLY/ACSL1/ACSL3/ACSL4/ACSL5/ALOX12/GCDH/HSD17B8	8
BP	GO:2000756	regulation of peptidyl-lysine acetylation	8/633	62/18862	0.00105307	0.00923119	0.0072185	ATG5/HINT2/KAT2A/MUC1/PARK7/PRKAA1/SIRT1/SPHK2	8
BP	GO:0033135	regulation of peptidyl-serine phosphorylation	13/633	143/18862	0.0010707	0.00935775	0.00731746	AKT1/ARRB2/BCL2/CAPRIN2/HAX1/HCLS1/HGF/MLXIPL/PARK7/PINK1/PRKAA1/TFRC/TXN	13
BP	GO:0034470	ncRNA processing	26/633	400/18862	0.00107177	0.00935775	0.00731746	AARS2/CDK5RAP1/DDX1/DDX21/ELAC2/FARS2/GRSF1/GTPBP3/HSD17B10/MRM1/MTO1/NSUN2/NSUN3/NSUN4/OSGEPL1/PUS1/QTRT1/RNASEL/RPUSD3/RPUSD4/SIRT7/TFB1M/TFB2M/TRIT1/TRMT61B/USP36	26
BP	GO:0009141	nucleoside triphosphate metabolic process	11/633	109/18862	0.00108948	0.00949342	0.00742356	AK3/DGUOK/DNAJC30/MFN1/NME4/PARP1/PID1/PINK1/SPHK2/TYMS/VCP	11
BP	GO:0010675	regulation of cellular carbohydrate metabolic process	13/633	144/18862	0.00114176	0.00992922	0.00776434	AKT1/BAD/BCKDK/COX11/KAT2A/MLYCD/MTOR/OGT/PDK3/PMAIP1/SIRT1/SIRT7/TP53	13
BP	GO:0044783	G1 DNA damage checkpoint	8/633	63/18862	0.00117144	0.0101471	0.00793471	CASP2/CDK1/E2F1/MUC1/SFN/TFDP1/TFDP2/TP53	8
BP	GO:0044819	mitotic G1/S transition checkpoint	8/633	63/18862	0.00117144	0.0101471	0.00793471	CASP2/CDK1/E2F1/MUC1/SFN/TFDP1/TFDP2/TP53	8
BP	GO:0071333	cellular response to glucose stimulus	12/633	127/18862	0.00117786	0.0101826	0.00796247	BAD/ENDOG/GCLM/HIF1A/MLXIPL/OXCT1/PDK3/PLA2G6/POLG/PRKAA1/PRKACA/WDR35	12
BP	GO:0009416	response to light stimulus	22/633	319/18862	0.00119736	0.0103308	0.00807834	AKT1/BCL2/CASP3/CASP9/DHX36/FECH/FEN1/HIF1A/MAPK8/MMP9/MSH2/MTOR/PARP1/POLG/PPP1CC/PRKAA1/PRKCD/RDH13/RHBDD1/SIRT1/STK11/TP53	22
BP	GO:0006476	protein deacetylation	10/633	94/18862	0.00121093	0.0104273	0.00815382	MAPK8/PHB/PINK1/PRKAA1/SIRT1/SIRT2/SIRT5/SIRT7/SPHK2/TP53	10
BP	GO:0002262	myeloid cell homeostasis	13/633	145/18862	0.00121671	0.0104361	0.00816072	ALAS1/ALAS2/BCL2L11/CASP3/FLVCR1/G6PD/HCLS1/HIF1A/HSPA9/MAPK14/SLC25A38/SOD1/TMEM14C	13
BP	GO:0048284	organelle fusion	13/633	145/18862	0.00121671	0.0104361	0.00816072	AFG3L2/BNIP3/CDK1/FIS1/HUWE1/MFF/MFN1/MFN2/OMA1/PID1/SPG7/TFRC/VAT1	13
BP	GO:0006089	lactate metabolic process	4/633	15/18862	0.00127626	0.0108829	0.00851011	HIF1A/MRS2/PARK7/TP53	4
BP	GO:0010940	positive regulation of necrotic cell death	4/633	15/18862	0.00127626	0.0108829	0.00851011	BNIP3/HEBP2/TP53/TSPO	4
BP	GO:0019321	pentose metabolic process	4/633	15/18862	0.00127626	0.0108829	0.00851011	G6PD/PGD/RBKS/TALDO1	4
BP	GO:0001776	leukocyte homeostasis	9/633	79/18862	0.00129453	0.010996	0.00859849	ABL1/AKT1/BCL2/BCL2L11/CASP3/DNAJA3/GPAM/HIF1A/PMAIP1	9
BP	GO:0006826	iron ion transport	9/633	79/18862	0.00129453	0.010996	0.00859849	ABCB7/ATP6AP1/ATP6V1C1/ATP6V1D/FLVCR1/SLC25A28/SLC25A37/SLC40A1/TFRC	9
BP	GO:0002931	response to ischemia	7/633	50/18862	0.00132172	0.0111406	0.00871158	BCL2/HK2/MLYCD/NOL3/PINK1/SQSTM1/TP53	7
BP	GO:0009066	aspartate family amino acid metabolic process	7/633	50/18862	0.00132172	0.0111406	0.00871158	DLD/DLST/GCDH/GOT2/MSRA/MTRR/OGDH	7
BP	GO:0046460	neutral lipid biosynthetic process	7/633	50/18862	0.00132172	0.0111406	0.00871158	ACSL1/ACSL4/FBXW7/GK/GPAM/GPAT2/PLIN5	7
BP	GO:0046463	acylglycerol biosynthetic process	7/633	50/18862	0.00132172	0.0111406	0.00871158	ACSL1/ACSL4/FBXW7/GK/GPAM/GPAT2/PLIN5	7
BP	GO:1902229	regulation of intrinsic apoptotic signaling pathway in response to DNA damage	6/633	37/18862	0.00133523	0.0112329	0.00878376	BCL2/BCL2L1/CLU/MUC1/RPS3/SIRT1	6
BP	GO:0071331	cellular response to hexose stimulus	12/633	129/18862	0.00134905	0.0113273	0.00885762	BAD/ENDOG/GCLM/HIF1A/MLXIPL/OXCT1/PDK3/PLA2G6/POLG/PRKAA1/PRKACA/WDR35	12
BP	GO:0016125	sterol metabolic process	14/633	165/18862	0.00136825	0.0114666	0.00896655	ACAA2/ACADVL/ACLY/CYB5R3/CYP1B1/CYP27A1/FDX1/G6PD/GBA/GPAM/PRKAA1/RXRA/SOD1/SREBF2	14
BP	GO:0007249	I-kappaB kinase/NF-kappaB signaling	20/633	282/18862	0.0014082	0.0117789	0.00921073	ABL1/AKT1/BIRC2/BIRC3/CASP8/DDX1/DDX21/DHX36/GSTP1/MAVS/NLRX1/PINK1/SIRT1/SPHK2/SQSTM1/TFRC/TGM2/TRAF3/TRIM14/UBB	20
BP	GO:2000117	negative regulation of cysteine-type endopeptidase activity	9/633	80/18862	0.00141615	0.0118228	0.00924506	AKT1/ARRB2/HGF/MMP9/NOL3/PARK7/PRDX5/SFN/YWHAE	9
BP	GO:0035264	multicellular organism growth	12/633	130/18862	0.00144205	0.0119934	0.00937846	AFG3L2/BCL2/CLIC4/FLVCR1/FXN/GPAM/HTRA2/KAT2A/MTOR/SOD1/TP53/WDTC1	12
BP	GO:0071326	cellular response to monosaccharide stimulus	12/633	130/18862	0.00144205	0.0119934	0.00937846	BAD/ENDOG/GCLM/HIF1A/MLXIPL/OXCT1/PDK3/PLA2G6/POLG/PRKAA1/PRKACA/WDR35	12
BP	GO:0006470	protein dephosphorylation	22/633	325/18862	0.00151838	0.0126043	0.00985614	BCL2/CYCS/EYA2/GBA/MTOR/PDP1/PINK1/PPA2/PPM1K/PPP1CC/PPP1R15A/PPP2CB/PPP2R2B/PPP3CC/PPP3R1/PPP6C/PPTC7/PRKCD/STK11/STYXL1/YWHAB/YWHAE	22
BP	GO:0043122	regulation of I-kappaB kinase/NF-kappaB signaling	18/633	244/18862	0.00154894	0.0128336	0.0100355	ABL1/BIRC2/BIRC3/CASP8/DDX1/DDX21/DHX36/GSTP1/MAVS/NLRX1/PINK1/SIRT1/SPHK2/SQSTM1/TFRC/TGM2/TRAF3/TRIM14	18
BP	GO:0008203	cholesterol metabolic process	13/633	149/18862	0.0015588	0.012891	0.0100803	ACAA2/ACADVL/ACLY/CYB5R3/CYP27A1/FDX1/G6PD/GBA/GPAM/PRKAA1/RXRA/SOD1/SREBF2	13
BP	GO:0006109	regulation of carbohydrate metabolic process	16/633	206/18862	0.00163713	0.0135132	0.0105669	AKT1/BAD/BCKDK/COX11/HIF1A/KAT2A/MLXIPL/MLYCD/MTOR/OGT/PDK3/PMAIP1/PRKAA1/SIRT1/SIRT7/TP53	16
BP	GO:0006206	pyrimidine nucleobase metabolic process	4/633	16/18862	0.00165683	0.0135231	0.0105746	ALDH6A1/MTOR/TYMP/TYMS	4
BP	GO:0051709	regulation of killing of cells of other organism	4/633	16/18862	0.00165683	0.0135231	0.0105746	BAD/BCL2L1/BCL2L11/CASP8	4
BP	GO:0070242	thymocyte apoptotic process	4/633	16/18862	0.00165683	0.0135231	0.0105746	BCL2L11/DFFA/HIF1A/TP53	4
BP	GO:1901679	nucleotide transmembrane transport	4/633	16/18862	0.00165683	0.0135231	0.0105746	SLC25A32/SLC25A36/SLC25A5/SLC25A6	4
BP	GO:1903204	negative regulation of oxidative stress-induced neuron death	4/633	16/18862	0.00165683	0.0135231	0.0105746	ATG7/HIF1A/PARK7/PINK1	4
BP	GO:1903209	positive regulation of oxidative stress-induced cell death	4/633	16/18862	0.00165683	0.0135231	0.0105746	ENDOG/FBXW7/PARK7/SOD1	4
BP	GO:1901568	fatty acid derivative metabolic process	9/633	82/18862	0.00168693	0.0137213	0.0107296	ACLY/ACSL1/ACSL3/ACSL4/ACSL5/ALOX12/GCDH/HSD17B8/OXCT1	9
BP	GO:0030218	erythrocyte differentiation	11/633	115/18862	0.00168738	0.0137213	0.0107296	ALAS1/ALAS2/CASP3/FLVCR1/G6PD/HCLS1/HIF1A/HSPA9/MAPK14/SLC25A38/TMEM14C	11
BP	GO:0006401	RNA catabolic process	26/633	414/18862	0.00174233	0.0141419	0.0110586	AKT1/APEX1/DHX36/E2F1/FASTKD1/FASTKD2/FEN1/GRSF1/LRPPRC/MAPK14/MTOR/MTPAP/NSUN2/PDE12/PLEKHN1/PNPT1/PRKCA/PRKCD/RNASEL/RNASET2/RPS3/SECISBP2/SUPV3L1/TBRG4/UBB/YWHAB	26
BP	GO:0045727	positive regulation of translation	12/633	133/18862	0.00175334	0.0141929	0.0110984	C1QBP/CDK5RAP1/DHX36/FASTKD2/GUF1/MRPS27/MTOR/PINK1/PPP1R15A/RPUSD3/RPUSD4/TRUB2	12
BP	GO:0009206	purine ribonucleoside triphosphate biosynthetic process	8/633	67/18862	0.00175508	0.0141929	0.0110984	DGUOK/DNAJC30/NME4/PARP1/PID1/PINK1/SPHK2/VCP	8
BP	GO:0042769	DNA damage response, detection of DNA damage	6/633	39/18862	0.00177061	0.0142921	0.011176	MRPS26/MRPS35/MRPS9/PARP1/RPS3/UBB	6
BP	GO:0002221	pattern recognition receptor signaling pathway	16/633	208/18862	0.00180786	0.0145659	0.0113901	ARRB2/BIRC2/BIRC3/C1QBP/CASP8/CLPB/CTSK/HSPD1/IFIH1/NLRX1/PHB/PHB2/SARM1/TRAF3/UBB/USP15	16
BP	GO:0071248	cellular response to metal ion	15/633	189/18862	0.00182893	0.0146771	0.011477	AKT1/BECN1/BNIP3/CLIC4/ENDOG/MAP1LC3A/MAPK8/MEF2A/MMP9/PARP1/PRKAA1/PRNP/SLC25A24/SOD1/TSPO	15
BP	GO:0046386	deoxyribose phosphate catabolic process	5/633	27/18862	0.00183171	0.0146771	0.011477	DERA/NT5M/NTHL1/PGM2/TYMP	5
BP	GO:1902883	negative regulation of response to oxidative stress	5/633	27/18862	0.00183171	0.0146771	0.011477	HGF/PARK7/PINK1/TRAP1/TXN	5
BP	GO:0009145	purine nucleoside triphosphate biosynthetic process	8/633	68/18862	0.00193184	0.0154512	0.0120824	DGUOK/DNAJC30/NME4/PARP1/PID1/PINK1/SPHK2/VCP	8
BP	GO:0010657	muscle cell apoptotic process	9/633	84/18862	0.00199769	0.0159488	0.0124715	ALOX12/APAF1/ARRB2/BNIP3/MFN2/NOL3/SIRT1/SOD2/TP53	9
BP	GO:0009262	deoxyribonucleotide metabolic process	6/633	40/18862	0.00202493	0.0161075	0.0125956	DERA/DGUOK/NT5M/NTHL1/TYMP/TYMS	6
BP	GO:0030488	tRNA methylation	6/633	40/18862	0.00202493	0.0161075	0.0125956	GTPBP3/HSD17B10/MTO1/NSUN2/NSUN3/TRMT61B	6
BP	GO:0002888	positive regulation of myeloid leukocyte mediated immunity	4/633	17/18862	0.0021096	0.0165706	0.0129577	DDX21/DHX36/MAVS/STAP1	4
BP	GO:0009162	deoxyribonucleoside monophosphate metabolic process	4/633	17/18862	0.0021096	0.0165706	0.0129577	DGUOK/TK2/TYMP/TYMS	4
BP	GO:0043649	dicarboxylic acid catabolic process	4/633	17/18862	0.0021096	0.0165706	0.0129577	ADHFE1/GLUD1/GLUD2/GOT2	4
BP	GO:0044539	long-chain fatty acid import into cell	4/633	17/18862	0.0021096	0.0165706	0.0129577	ACSL1/ACSL3/ACSL5/AKT1	4
BP	GO:0055089	fatty acid homeostasis	4/633	17/18862	0.0021096	0.0165706	0.0129577	GPAM/MLXIPL/PRKAA1/SIRT1	4
BP	GO:0090141	positive regulation of mitochondrial fission	4/633	17/18862	0.0021096	0.0165706	0.0129577	BNIP3/FIS1/MFF/PINK1	4
BP	GO:2001267	regulation of cysteine-type endopeptidase activity involved in apoptotic signaling pathway	4/633	17/18862	0.0021096	0.0165706	0.0129577	CASP8/HTRA2/MMP9/PARK7	4
BP	GO:0006638	neutral lipid metabolic process	12/633	136/18862	0.00211782	0.0165757	0.0129617	ACSL1/ACSL4/AGPAT5/CPT1A/FBXW7/GK/GPAM/GPAT2/PGS1/PLIN5/PNPLA4/SIRT1	12
BP	GO:0006639	acylglycerol metabolic process	12/633	136/18862	0.00211782	0.0165757	0.0129617	ACSL1/ACSL4/AGPAT5/CPT1A/FBXW7/GK/GPAM/GPAT2/PGS1/PLIN5/PNPLA4/SIRT1	12
BP	GO:0001782	B cell homeostasis	5/633	28/18862	0.00216914	0.0168584	0.0131828	ABL1/BCL2/BCL2L11/CASP3/HIF1A	5
BP	GO:0062098	regulation of programmed necrotic cell death	5/633	28/18862	0.00216914	0.0168584	0.0131828	BIRC2/BIRC3/BOK/CASP8/TP53	5
BP	GO:1902253	regulation of intrinsic apoptotic signaling pathway by p53 class mediator	5/633	28/18862	0.00216914	0.0168584	0.0131828	BCL2/MUC1/SIRT1/TP53/UBB	5
BP	GO:0072527	pyrimidine-containing compound metabolic process	9/633	85/18862	0.00216933	0.0168584	0.0131828	AK3/ALDH6A1/MTOR/NME4/NT5M/NTHL1/TK2/TYMP/TYMS	9
BP	GO:1901654	response to ketone	15/633	193/18862	0.00224321	0.0174017	0.0136076	AKT1/BAD/FDX1/FECH/GBA/KIF1B/MAOB/PARK7/PARP1/PRKAA1/SGK1/SIRT1/SPHK2/TSPO/TYMS	15
BP	GO:1903580	positive regulation of ATP metabolic process	6/633	41/18862	0.00230588	0.0178563	0.0139631	HIF1A/MLXIPL/PID1/PINK1/PRKAA1/VCP	6
BP	GO:0030522	intracellular receptor signaling pathway	19/633	274/18862	0.00236373	0.018272	0.0142882	BIRC2/BIRC3/C1QBP/CASP8/CLPB/GPAM/IFIH1/KANK2/NLRX1/PARK7/PARP1/PDK3/PHB/PHB2/PLIN5/RXRA/SIRT1/UBB/USP15	19
BP	GO:0031647	regulation of protein stability	20/633	295/18862	0.00239317	0.0184377	0.0144177	ATP1B3/BCL2/CASP3/CLU/DNLZ/FBXW7/HSPD1/KAT2A/PARK7/PHB/PHB2/PINK1/PRKCD/PRNP/QRSL1/SH3GLB1/SIRT1/TP53/USP36/WDR81	20
BP	GO:0071322	cellular response to carbohydrate stimulus	12/633	138/18862	0.00239358	0.0184377	0.0144177	BAD/ENDOG/GCLM/HIF1A/MLXIPL/OXCT1/PDK3/PLA2G6/POLG/PRKAA1/PRKACA/WDR35	12
BP	GO:1901215	negative regulation of neuron death	15/633	195/18862	0.00247789	0.0190537	0.0148994	AKT1/ARRB2/ATG7/BCL2/BOK/GBA/GCLM/HIF1A/HTRA2/MSH2/PARK7/PINK1/SIRT1/SOD1/SOD2	15
BP	GO:0034101	erythrocyte homeostasis	11/633	121/18862	0.00252976	0.0194184	0.0151846	ALAS1/ALAS2/CASP3/FLVCR1/G6PD/HCLS1/HIF1A/HSPA9/MAPK14/SLC25A38/TMEM14C	11
BP	GO:0051899	membrane depolarization	9/633	87/18862	0.00254775	0.0195223	0.0152658	ABL1/ALOX12/BCL2/BOK/GCLM/MLLT11/PARK7/PARP1/TSPO	9
BP	GO:0006754	ATP biosynthetic process	7/633	56/18862	0.00258161	0.0197129	0.0154148	DGUOK/DNAJC30/PARP1/PID1/PINK1/SPHK2/VCP	7
BP	GO:0042743	hydrogen peroxide metabolic process	7/633	56/18862	0.00258161	0.0197129	0.0154148	MAOB/NNT/PARK7/PINK1/PRDX5/SOD1/SOD2	7
BP	GO:0046688	response to copper ion	6/633	42/18862	0.00261521	0.0199001	0.0155612	BECN1/MAP1LC3A/PARK7/PRNP/SOD1/SORD	6
BP	GO:2001239	regulation of extrinsic apoptotic signaling pathway in absence of ligand	6/633	42/18862	0.00261521	0.0199001	0.0155612	AKT1/BCL2/BCL2L1/EYA2/HTRA2/WWOX	6
BP	GO:0001522	pseudouridine synthesis	4/633	18/18862	0.00264104	0.0199238	0.0155797	PUS1/RPUSD3/RPUSD4/TRUB2	4
BP	GO:0008340	determination of adult lifespan	4/633	18/18862	0.00264104	0.0199238	0.0155797	COQ7/GBA/MSH2/TP53	4
BP	GO:0060252	positive regulation of glial cell proliferation	4/633	18/18862	0.00264104	0.0199238	0.0155797	E2F1/MTOR/PPP1CC/TSPO	4
BP	GO:0060546	negative regulation of necroptotic process	4/633	18/18862	0.00264104	0.0199238	0.0155797	BIRC2/BIRC3/BOK/CASP8	4
BP	GO:0070269	pyroptosis	4/633	18/18862	0.00264104	0.0199238	0.0155797	CASP4/CASP8/GZMA/GZMB	4
BP	GO:0071241	cellular response to inorganic substance	16/633	216/18862	0.00264726	0.0199363	0.0155896	AKT1/BAD/BECN1/BNIP3/CLIC4/ENDOG/MAP1LC3A/MAPK8/MEF2A/MMP9/PARP1/PRKAA1/PRNP/SLC25A24/SOD1/TSPO	16
BP	GO:0046031	ADP metabolic process	11/633	122/18862	0.0026985	0.0202873	0.015864	AK2/AK3/BAD/HIF1A/HK1/HK2/MLXIPL/NUDT9/OGDH/OGT/PRKAA1	11
BP	GO:0034644	cellular response to UV	9/633	88/18862	0.00275562	0.0206813	0.0161721	CASP9/DHX36/MMP9/PARP1/PRKCD/RHBDD1/SIRT1/STK11/TP53	9
BP	GO:0006695	cholesterol biosynthetic process	8/633	72/18862	0.00278354	0.0207606	0.0162341	ACAA2/ACLY/CYB5R3/G6PD/GPAM/PRKAA1/SOD1/SREBF2	8
BP	GO:0015909	long-chain fatty acid transport	8/633	72/18862	0.00278354	0.0207606	0.0162341	ACSL1/ACSL3/ACSL5/AKT1/CPT1A/PLA2G4F/PNPLA8/SLC27A3	8
BP	GO:1902653	secondary alcohol biosynthetic process	8/633	72/18862	0.00278354	0.0207606	0.0162341	ACAA2/ACLY/CYB5R3/G6PD/GPAM/PRKAA1/SOD1/SREBF2	8
BP	GO:0035601	protein deacylation	10/633	105/18862	0.00278513	0.0207606	0.0162341	MAPK8/PHB/PINK1/PRKAA1/SIRT1/SIRT2/SIRT5/SIRT7/SPHK2/TP53	10
BP	GO:0035821	modulation of process of other organism	11/633	123/18862	0.0028762	0.021403	0.0167365	ATG5/ATG7/BAD/BCL2L1/BCL2L11/CASP8/IFI27/PHB/PHB2/RXRA/TYMS	11
BP	GO:0021762	substantia nigra development	6/633	43/18862	0.00295463	0.0219494	0.0171637	G6PD/GLUD1/MAOB/SIRT2/YWHAE/YWHAQ	6
BP	GO:0035666	TRIF-dependent toll-like receptor signaling pathway	5/633	30/18862	0.00297639	0.0220013	0.0172043	BIRC2/BIRC3/CASP8/TRAF3/UBB	5
BP	GO:1902230	negative regulation of intrinsic apoptotic signaling pathway in response to DNA damage	5/633	30/18862	0.00297639	0.0220013	0.0172043	BCL2/BCL2L1/CLU/MUC1/SIRT1	5
BP	GO:0051149	positive regulation of muscle cell differentiation	9/633	89/18862	0.00297668	0.0220013	0.0172043	ABL1/ARRB2/BCL2/KAT2A/MAPK14/MEF2A/MTOR/SIRT1/SOD2	9
BP	GO:0030330	DNA damage response, signal transduction by p53 class mediator	10/633	106/18862	0.00298527	0.0220277	0.017225	CASP2/CDK1/E2F1/MUC1/PMAIP1/SFN/SIRT1/TFDP1/TFDP2/TP53	10
BP	GO:0009201	ribonucleoside triphosphate biosynthetic process	8/633	73/18862	0.00303637	0.0222177	0.0173736	DGUOK/DNAJC30/NME4/PARP1/PID1/PINK1/SPHK2/VCP	8
BP	GO:0031100	animal organ regeneration	8/633	73/18862	0.00303637	0.0222177	0.0173736	CPT1A/CSNK2A2/GSTP1/HGF/PHB/PNPT1/TYMS/WDR35	8
BP	GO:0033077	T cell differentiation in thymus	8/633	73/18862	0.00303637	0.0222177	0.0173736	ATG5/BCL2/DNAJA3/FZD5/GBA/SOD1/STK11/TP53	8
BP	GO:0072401	signal transduction involved in DNA integrity checkpoint	8/633	73/18862	0.00303637	0.0222177	0.0173736	CASP2/CDK1/E2F1/MUC1/SFN/TFDP1/TFDP2/TP53	8
BP	GO:0072422	signal transduction involved in DNA damage checkpoint	8/633	73/18862	0.00303637	0.0222177	0.0173736	CASP2/CDK1/E2F1/MUC1/SFN/TFDP1/TFDP2/TP53	8
BP	GO:0033138	positive regulation of peptidyl-serine phosphorylation	10/633	107/18862	0.00319672	0.023352	0.0182605	AKT1/ARRB2/BCL2/CAPRIN2/HAX1/HCLS1/PARK7/PINK1/TFRC/TXN	10
BP	GO:0046486	glycerolipid metabolic process	26/633	433/18862	0.00320659	0.0233851	0.0182864	ACP6/ACSL1/ACSL3/ACSL4/AGK/AGPAT5/CPT1A/CRLS1/CSNK2A2/FBXW7/GK/GPAM/GPAT2/PEMT/PGS1/PHB2/PISD/PLA2G4F/PLA2G6/PLIN5/PLSCR3/PNPLA4/PNPLA8/SIRT1/SLC44A1/STARD7	26
BP	GO:0035338	long-chain fatty-acyl-CoA biosynthetic process	4/633	19/18862	0.00325749	0.0235993	0.0184539	ACSL1/ACSL3/ACSL4/ACSL5	4
BP	GO:0046653	tetrahydrofolate metabolic process	4/633	19/18862	0.00325749	0.0235993	0.0184539	DHFR/MTHFD2/SHMT2/TYMS	4
BP	GO:0062099	negative regulation of programmed necrotic cell death	4/633	19/18862	0.00325749	0.0235993	0.0184539	BIRC2/BIRC3/BOK/CASP8	4
BP	GO:2000251	positive regulation of actin cytoskeleton reorganization	4/633	19/18862	0.00325749	0.0235993	0.0184539	ABL1/HAX1/HCLS1/STAP1	4
BP	GO:0071260	cellular response to mechanical stimulus	8/633	74/18862	0.00330672	0.0239164	0.0187019	AKT1/BAD/BNIP3/CASP2/CASP8/CASP8AP2/MAPK8/PDE2A	8
BP	GO:0042771	intrinsic apoptotic signaling pathway in response to DNA damage by p53 class mediator	6/633	44/18862	0.00332592	0.0240157	0.0187795	BCL2/MSH2/MUC1/SIRT1/TP53/TP73	6
BP	GO:0016579	protein deubiquitination	19/633	283/18862	0.00337916	0.0243599	0.0190487	ARRB2/BECN1/BIRC2/BIRC3/CDK1/HIF1A/IFIH1/KAT2A/OGT/PARK7/RHOT1/SHMT2/TOMM20/TP53/TRAF3/UBB/USP15/USP36/VCP	19
BP	GO:0061136	regulation of proteasomal protein catabolic process	14/633	182/18862	0.00340048	0.0243974	0.019078	AKT1/CLU/FBXW7/FHIT/GABARAPL2/GBA/OGT/PARK7/PINK1/PRKACA/RNF144B/SIRT2/UBB/VCP	14
BP	GO:0106106	cold-induced thermogenesis	12/633	144/18862	0.00340105	0.0243974	0.019078	ACOT13/ACSL1/DECR1/FH/G0S2/HADH/MFN2/OGT/OMA1/PEMT/SLC25A44/STK11	12
BP	GO:0120161	regulation of cold-induced thermogenesis	12/633	144/18862	0.00340105	0.0243974	0.019078	ACOT13/ACSL1/DECR1/FH/G0S2/HADH/MFN2/OGT/OMA1/PEMT/SLC25A44/STK11	12
BP	GO:0006641	triglyceride metabolic process	10/633	108/18862	0.00341991	0.0244926	0.0191524	ACSL1/ACSL4/CPT1A/FBXW7/GK/GPAM/GPAT2/PLIN5/PNPLA4/SIRT1	10
BP	GO:0000737	DNA catabolic process, endonucleolytic	5/633	31/18862	0.00345233	0.0246041	0.0192397	APAF1/CASP3/DFFA/DFFB/ENDOG	5
BP	GO:0010259	multicellular organism aging	5/633	31/18862	0.00345233	0.0246041	0.0192397	CISD2/COQ7/GBA/MSH2/TP53	5
BP	GO:0097421	liver regeneration	5/633	31/18862	0.00345233	0.0246041	0.0192397	CPT1A/CSNK2A2/PNPT1/TYMS/WDR35	5
BP	GO:0098930	axonal transport	7/633	59/18862	0.00348383	0.0247884	0.0193837	ACTR10/BLOC1S1/BLOC1S2/HAP1/HIF1A/KIF1B/SOD1	7
BP	GO:0098732	macromolecule deacylation	10/633	109/18862	0.00365531	0.0259663	0.0203048	MAPK8/PHB/PINK1/PRKAA1/SIRT1/SIRT2/SIRT5/SIRT7/SPHK2/TP53	10
BP	GO:0000041	transition metal ion transport	11/633	127/18862	0.00368356	0.0261247	0.0204287	ABCB7/ATOX1/ATP6AP1/ATP6V1C1/ATP6V1D/COX17/FLVCR1/SLC25A28/SLC25A37/SLC40A1/TFRC	11
BP	GO:0042254	ribosome biogenesis	20/633	307/18862	0.00376505	0.0266182	0.0208146	ABCE1/C1QBP/DDX21/DDX28/DHX30/FASTKD2/MRM1/MRPL10/MRPL22/MRPS2/NSUN3/NSUN4/RNASEL/RPUSD3/RPUSD4/SIRT7/TFB1M/TFB2M/TRMT61B/USP36	20
BP	GO:0015911	long-chain fatty acid import across plasma membrane	3/633	10/18862	0.00378352	0.0266182	0.0208146	ACSL1/ACSL5/AKT1	3
BP	GO:0035999	tetrahydrofolate interconversion	3/633	10/18862	0.00378352	0.0266182	0.0208146	MTHFD2/SHMT2/TYMS	3
BP	GO:1902510	regulation of apoptotic DNA fragmentation	3/633	10/18862	0.00378352	0.0266182	0.0208146	APAF1/DFFA/ENDOG	3
BP	GO:1902513	regulation of organelle transport along microtubule	3/633	10/18862	0.00378352	0.0266182	0.0208146	HAP1/RHOT1/STK11	3
BP	GO:0048857	neural nucleus development	7/633	60/18862	0.00383236	0.0269187	0.0210495	BCL2/G6PD/GLUD1/MAOB/SIRT2/YWHAE/YWHAQ	7
BP	GO:0008202	steroid metabolic process	21/633	329/18862	0.00384537	0.0269668	0.0210872	ACAA2/ACADVL/ACLY/CYB5R3/CYP1B1/CYP27A1/FDX1/G6PD/GBA/GPAM/H6PD/HINT2/HSD17B10/HSD17B8/PRKAA1/RXRA/SCP2/SIRT1/SOD1/SREBF2/TSPO	21
BP	GO:0072395	signal transduction involved in cell cycle checkpoint	8/633	76/18862	0.00390315	0.0272847	0.0213358	CASP2/CDK1/E2F1/MUC1/SFN/TFDP1/TFDP2/TP53	8
BP	GO:1901983	regulation of protein acetylation	8/633	76/18862	0.00390315	0.0272847	0.0213358	ATG5/HINT2/KAT2A/MUC1/PARK7/PRKAA1/SIRT1/SPHK2	8
BP	GO:0006450	regulation of translational fidelity	4/633	20/18862	0.00396508	0.0275264	0.0215248	AARS2/CDK5RAP1/IARS2/VARS2	4
BP	GO:0006525	arginine metabolic process	4/633	20/18862	0.00396508	0.0275264	0.0215248	AGMAT/ARG2/DDAH2/OAT	4
BP	GO:0046827	positive regulation of protein export from nucleus	4/633	20/18862	0.00396508	0.0275264	0.0215248	PRKACA/SFN/TP53/YWHAE	4
BP	GO:0006862	nucleotide transport	5/633	32/18862	0.00398055	0.0275264	0.0215248	SLC25A24/SLC25A32/SLC25A36/SLC25A5/SLC25A6	5
BP	GO:0048545	response to steroid hormone	21/633	330/18862	0.00398169	0.0275264	0.0215248	ALPL/BAD/BCL2/BCL2L11/CASP3/FECH/GBA/GPAM/GSTP1/IDH1/KANK2/MAOB/PARK7/PARP1/PHB/PHB2/RXRA/SGK1/SIRT1/TSPO/TYMS	21
BP	GO:0071214	cellular response to abiotic stimulus	21/633	330/18862	0.00398169	0.0275264	0.0215248	AKT1/BAD/BNIP3/CASP2/CASP3/CASP8/CASP8AP2/CASP9/DHX36/LETM1/MAPK14/MAPK8/MMP9/PARP1/PDE2A/PRKCD/RHBDD1/SIRT1/STK11/TP53/TSPO	21
BP	GO:0104004	cellular response to environmental stimulus	21/633	330/18862	0.00398169	0.0275264	0.0215248	AKT1/BAD/BNIP3/CASP2/CASP3/CASP8/CASP8AP2/CASP9/DHX36/LETM1/MAPK14/MAPK8/MMP9/PARP1/PDE2A/PRKCD/RHBDD1/SIRT1/STK11/TP53/TSPO	21
BP	GO:0008585	female gonad development	9/633	93/18862	0.00400438	0.0276397	0.0216134	ARRB2/BCL2/CASP2/CASP3/IDH1/PHB/SIRT1/SOD1/UBB	9
BP	GO:1903959	regulation of anion transmembrane transport	10/633	111/18862	0.00416456	0.0286559	0.022408	ACSL1/ACSL5/AKT1/HK2/MAPK14/MEF2A/MTOR/PID1/PRNP/RNASEL	10
BP	GO:0045981	positive regulation of nucleotide metabolic process	6/633	46/18862	0.00417122	0.0286559	0.022408	HIF1A/MLXIPL/PID1/PINK1/PRKAA1/VCP	6
BP	GO:1900544	positive regulation of purine nucleotide metabolic process	6/633	46/18862	0.00417122	0.0286559	0.022408	HIF1A/MLXIPL/PID1/PINK1/PRKAA1/VCP	6
BP	GO:0016575	histone deacetylation	8/633	77/18862	0.00423088	0.0290203	0.0226929	MAPK8/PHB/PINK1/SIRT1/SIRT2/SIRT7/SPHK2/TP53	8
BP	GO:0008654	phospholipid biosynthetic process	18/633	269/18862	0.00441666	0.0302473	0.0236524	ACP6/ACSL3/AGK/AGPAT5/CRLS1/CSNK2A2/FADS1/GPAM/GPAT2/IDH1/PEMT/PGS1/PISD/PLA2G6/PLSCR3/SLC44A1/SPHK2/STARD7	18
BP	GO:0030262	apoptotic nuclear changes	5/633	33/18862	0.0045641	0.0311596	0.0243658	APAF1/CASP3/DFFA/DFFB/ENDOG	5
BP	GO:0060251	regulation of glial cell proliferation	5/633	33/18862	0.0045641	0.0311596	0.0243658	E2F1/IDH2/MTOR/PPP1CC/TSPO	5
BP	GO:0016126	sterol biosynthetic process	8/633	78/18862	0.00457938	0.0312153	0.0244094	ACAA2/ACLY/CYB5R3/G6PD/GPAM/PRKAA1/SOD1/SREBF2	8
BP	GO:0046365	monosaccharide catabolic process	7/633	62/18862	0.0046081	0.0313622	0.0245243	BAD/GLYCTK/HK1/HK2/PGM2/RBKS/TP53	7
BP	GO:0016311	dephosphorylation	28/633	491/18862	0.00465288	0.031618	0.0247243	ACP6/ALPL/APEX1/BCL2/CYCS/EYA2/GBA/MTOR/NT5M/PDP1/PINK1/PPA2/PPM1K/PPP1CC/PPP1R15A/PPP2CB/PPP2R2B/PPP3CC/PPP3R1/PPP6C/PPTC7/PRKCD/STK11/STYXL1/WDR81/YWHAB/YWHAE/ZFYVE1	28
BP	GO:0051259	protein complex oligomerization	16/633	229/18862	0.00468553	0.0317905	0.0248592	ACOT13/BOK/CRYZ/GLS/HSD17B10/HSD17B8/LETM1/NOL3/OXA1L/PNPT1/PRNP/SHMT2/SOD2/TP53/TP73/TRMT61B	16
BP	GO:0015908	fatty acid transport	12/633	150/18862	0.00472613	0.0320164	0.0250358	ACSL1/ACSL3/ACSL4/ACSL5/AKT1/CPT1A/FIS1/GLS/GOT2/PLA2G4F/PNPLA8/SLC27A3	12
BP	GO:0016051	carbohydrate biosynthetic process	15/633	209/18862	0.00475371	0.0321536	0.0251431	AKT1/G6PD/GOT2/GYG1/KAT2A/MDH1/MDH2/MTOR/OGT/PGD/PGM2/SIRT1/SIRT7/SORD/TALDO1	15
BP	GO:0008090	retrograde axonal transport	4/633	21/18862	0.00476975	0.0321628	0.0251503	ACTR10/HAP1/KIF1B/SOD1	4
BP	GO:0035357	peroxisome proliferator activated receptor signaling pathway	4/633	21/18862	0.00476975	0.0321628	0.0251503	PDK3/PLIN5/RXRA/SIRT1	4
BP	GO:0006002	fructose 6-phosphate metabolic process	3/633	11/18862	0.00507355	0.0338468	0.0264671	HK1/HK2/TALDO1	3
BP	GO:0006527	arginine catabolic process	3/633	11/18862	0.00507355	0.0338468	0.0264671	ARG2/DDAH2/OAT	3
BP	GO:0034497	protein localization to phagophore assembly site	3/633	11/18862	0.00507355	0.0338468	0.0264671	ATG9A/MFN2/WIPI1	3
BP	GO:0035457	cellular response to interferon-alpha	3/633	11/18862	0.00507355	0.0338468	0.0264671	IFIT2/IFIT3/PDE12	3
BP	GO:0042541	hemoglobin biosynthetic process	3/633	11/18862	0.00507355	0.0338468	0.0264671	ALAS1/ALAS2/HIF1A	3
BP	GO:0046501	protoporphyrinogen IX metabolic process	3/633	11/18862	0.00507355	0.0338468	0.0264671	ALAS1/ALAS2/FECH	3
BP	GO:0072321	chaperone-mediated protein transport	3/633	11/18862	0.00507355	0.0338468	0.0264671	CLU/TIMM8B/TIMM9	3
BP	GO:0001659	temperature homeostasis	13/633	171/18862	0.00515636	0.0343035	0.0268243	ACADVL/ACOT13/ACSL1/DECR1/FH/G0S2/HADH/MFN2/OGT/OMA1/PEMT/SLC25A44/STK11	13
BP	GO:0042149	cellular response to glucose starvation	6/633	48/18862	0.00516549	0.0343035	0.0268243	BCL2/BECN1/PMAIP1/PRKAA1/SH3GLB1/TP53	6
BP	GO:0042398	cellular modified amino acid biosynthetic process	6/633	48/18862	0.00516549	0.0343035	0.0268243	CHDH/CKMT1B/DHFR/GCLM/PARK7/TMLHE	6
BP	GO:0009112	nucleobase metabolic process	5/633	34/18862	0.005206	0.0344161	0.0269123	ALDH6A1/MTOR/SHMT2/TYMP/TYMS	5
BP	GO:0045922	negative regulation of fatty acid metabolic process	5/633	34/18862	0.005206	0.0344161	0.0269123	ACADVL/AKT1/PLIN5/SIRT1/WDTC1	5
BP	GO:0070232	regulation of T cell apoptotic process	5/633	34/18862	0.005206	0.0344161	0.0269123	ARG2/GIMAP8/GPAM/HIF1A/TP53	5
BP	GO:0031960	response to corticosteroid	12/633	152/18862	0.00524964	0.0346523	0.027097	ALPL/BAD/BCL2/BCL2L11/CASP3/FECH/GBA/GSTP1/MAOB/PARP1/SGK1/TYMS	12
BP	GO:0046545	development of primary female sexual characteristics	9/633	97/18862	0.0052906	0.0348179	0.0272265	ARRB2/BCL2/CASP2/CASP3/IDH1/PHB/SIRT1/SOD1/UBB	9
BP	GO:0120162	positive regulation of cold-induced thermogenesis	9/633	97/18862	0.0052906	0.0348179	0.0272265	ACSL1/DECR1/FH/G0S2/HADH/MFN2/OGT/OMA1/PEMT	9
BP	GO:0010660	regulation of muscle cell apoptotic process	8/633	80/18862	0.00534211	0.0351041	0.0274503	ALOX12/ARRB2/BNIP3/MFN2/NOL3/SIRT1/SOD2/TP53	8
BP	GO:1990845	adaptive thermogenesis	12/633	153/18862	0.00552816	0.0362723	0.0283638	ACOT13/ACSL1/DECR1/FH/G0S2/HADH/MFN2/OGT/OMA1/PEMT/SLC25A44/STK11	12
BP	GO:0010288	response to lead ion	4/633	22/18862	0.00567719	0.0369186	0.0288692	BECN1/FECH/MAP1LC3A/PPP2CB	4
BP	GO:0032727	positive regulation of interferon-alpha production	4/633	22/18862	0.00567719	0.0369186	0.0288692	DHX36/HSPD1/IFIH1/MAVS	4
BP	GO:0034312	diol biosynthetic process	4/633	22/18862	0.00567719	0.0369186	0.0288692	AGK/DHFR/GBA/SPHK2	4
BP	GO:0051131	chaperone-mediated protein complex assembly	4/633	22/18862	0.00567719	0.0369186	0.0288692	CLU/HSPD1/LONP1/NDUFAF1	4
BP	GO:1901685	glutathione derivative metabolic process	4/633	22/18862	0.00567719	0.0369186	0.0288692	GSTO1/GSTP1/GSTZ1/MGST1	4
BP	GO:1901687	glutathione derivative biosynthetic process	4/633	22/18862	0.00567719	0.0369186	0.0288692	GSTO1/GSTP1/GSTZ1/MGST1	4
BP	GO:0043462	regulation of ATPase activity	8/633	81/18862	0.00575803	0.0373335	0.0291936	ATP1B3/DNAJC15/GABARAPL2/MSH2/OXA1L/SIRT1/SSBP1/TP53	8
BP	GO:1905897	regulation of response to endoplasmic reticulum stress	8/633	81/18862	0.00575803	0.0373335	0.0291936	BCL2L1/BCL2L11/BOK/CLU/PARK7/PMAIP1/PPP1R15A/SIRT1	8
BP	GO:0009135	purine nucleoside diphosphate metabolic process	11/633	135/18862	0.0058378	0.0376835	0.0294673	AK2/AK3/BAD/HIF1A/HK1/HK2/MLXIPL/NUDT9/OGDH/OGT/PRKAA1	11
BP	GO:0009179	purine ribonucleoside diphosphate metabolic process	11/633	135/18862	0.0058378	0.0376835	0.0294673	AK2/AK3/BAD/HIF1A/HK1/HK2/MLXIPL/NUDT9/OGDH/OGT/PRKAA1	11
BP	GO:0043524	negative regulation of neuron apoptotic process	11/633	135/18862	0.0058378	0.0376835	0.0294673	ARRB2/BCL2/BOK/GBA/GCLM/HIF1A/MSH2/PARK7/PINK1/SOD1/SOD2	11
BP	GO:0000083	regulation of transcription involved in G1/S transition of mitotic cell cycle	5/633	35/18862	0.00590921	0.0379767	0.0296965	DHFR/E2F1/TFDP1/TFDP2/TYMS	5
BP	GO:0032148	activation of protein kinase B activity	5/633	35/18862	0.00590921	0.0379767	0.0296965	AKT1/MTOR/PARK7/PINK1/TXN	5
BP	GO:1905898	positive regulation of response to endoplasmic reticulum stress	5/633	35/18862	0.00590921	0.0379767	0.0296965	BCL2L11/BOK/PMAIP1/PPP1R15A/SIRT1	5
BP	GO:0043279	response to alkaloid	9/633	99/18862	0.00604317	0.0387807	0.0303253	ATG7/CASP3/CASP6/CPT1A/GOT2/MAP1LC3A/MTOR/PRKAA1/UQCRC1	9
BP	GO:1903050	regulation of proteolysis involved in cellular protein catabolic process	15/633	215/18862	0.00614618	0.0393841	0.0307971	AKT1/CLU/CSNK2A2/FBXW7/FHIT/GABARAPL2/GBA/OGT/PARK7/PINK1/PRKACA/RNF144B/SIRT2/UBB/VCP	15
BP	GO:1902806	regulation of cell cycle G1/S phase transition	14/633	195/18862	0.00623997	0.0399267	0.0312214	AKT1/APEX1/BCL2/CASP2/CDK1/E2F1/FBXW7/KANK2/MUC1/PHB2/SFN/TFDP1/TFDP2/TP53	14
BP	GO:0070646	protein modification by small protein removal	19/633	300/18862	0.00628848	0.0401784	0.0314183	ARRB2/BECN1/BIRC2/BIRC3/CDK1/HIF1A/IFIH1/KAT2A/OGT/PARK7/RHOT1/SHMT2/TOMM20/TP53/TRAF3/UBB/USP15/USP36/VCP	19
BP	GO:0006220	pyrimidine nucleotide metabolic process	6/633	50/18862	0.00632318	0.0403413	0.0315456	AK3/NME4/NT5M/NTHL1/TYMP/TYMS	6
BP	GO:0018107	peptidyl-threonine phosphorylation	10/633	118/18862	0.00640105	0.0407788	0.0318877	AKT1/BCL2/CDK1/CSNK2A2/MAPK8/MTOR/PRKACA/PRKCA/PRKCD/SIRT2	10
BP	GO:0009132	nucleoside diphosphate metabolic process	12/633	156/18862	0.00643473	0.0409339	0.032009	AK2/AK3/BAD/HIF1A/HK1/HK2/MLXIPL/NME4/NUDT9/OGDH/OGT/PRKAA1	12
BP	GO:0002730	regulation of dendritic cell cytokine production	3/633	12/18862	0.00659756	0.0415475	0.0324889	DDX21/DHX36/MAVS	3
BP	GO:0010917	negative regulation of mitochondrial membrane potential	3/633	12/18862	0.00659756	0.0415475	0.0324889	BNIP3/HEBP2/PMAIP1	3
BP	GO:0042178	xenobiotic catabolic process	3/633	12/18862	0.00659756	0.0415475	0.0324889	ACSL1/CRYZ/GSTO1	3
BP	GO:0046322	negative regulation of fatty acid oxidation	3/633	12/18862	0.00659756	0.0415475	0.0324889	ACADVL/AKT1/PLIN5	3
BP	GO:0150065	regulation of deacetylase activity	3/633	12/18862	0.00659756	0.0415475	0.0324889	MAPK8/PINK1/SPHK2	3
BP	GO:1903624	regulation of DNA catabolic process	3/633	12/18862	0.00659756	0.0415475	0.0324889	APAF1/DFFA/ENDOG	3
BP	GO:2001171	positive regulation of ATP biosynthetic process	3/633	12/18862	0.00659756	0.0415475	0.0324889	PID1/PINK1/VCP	3
BP	GO:0009394	2'-deoxyribonucleotide metabolic process	5/633	36/18862	0.00667668	0.0418469	0.0327229	DGUOK/NT5M/NTHL1/TYMP/TYMS	5
BP	GO:0009219	pyrimidine deoxyribonucleotide metabolic process	4/633	23/18862	0.00669283	0.0418469	0.0327229	NT5M/NTHL1/TYMP/TYMS	4
BP	GO:0019400	alditol metabolic process	4/633	23/18862	0.00669283	0.0418469	0.0327229	COQ2/GK/GPD2/SORD	4
BP	GO:0051457	maintenance of protein location in nucleus	4/633	23/18862	0.00669283	0.0418469	0.0327229	ARL2BP/CHCHD10/PARK7/TXN	4
BP	GO:1901984	negative regulation of protein acetylation	4/633	23/18862	0.00669283	0.0418469	0.0327229	ATG5/HINT2/PARK7/SIRT1	4
BP	GO:2000134	negative regulation of G1/S transition of mitotic cell cycle	10/633	119/18862	0.00678483	0.0423617	0.0331255	BCL2/CASP2/CDK1/E2F1/KANK2/MUC1/SFN/TFDP1/TFDP2/TP53	10
BP	GO:1901796	regulation of signal transduction by p53 class mediator	13/633	177/18862	0.00684878	0.0426852	0.0333785	AKT1/BCL2/CSNK2A2/MAPK14/MUC1/PMAIP1/PRKAA1/SIRT1/STK11/TP53/TP53BP2/TP73/UBB	13
BP	GO:0009185	ribonucleoside diphosphate metabolic process	11/633	138/18862	0.00686302	0.0426852	0.0333785	AK2/AK3/BAD/HIF1A/HK1/HK2/MLXIPL/NUDT9/OGDH/OGT/PRKAA1	11
BP	GO:0034340	response to type I interferon	9/633	101/18862	0.0068756	0.0426852	0.0333785	ABCE1/IFI27/IFIT2/IFIT3/MAVS/OAS1/RNASEL/SHMT2/XAF1	9
BP	GO:0062014	negative regulation of small molecule metabolic process	9/633	101/18862	0.0068756	0.0426852	0.0333785	ACADVL/AKT1/PARP1/PID1/PLIN5/SIRT1/SOD1/TP53/WDTC1	9
BP	GO:0007031	peroxisome organization	8/633	84/18862	0.00715445	0.0443536	0.0346831	FIS1/IDH1/MAVS/MFF/MLYCD/MPV17/SCP2/UBB	8
BP	GO:0044773	mitotic DNA damage checkpoint	9/633	102/18862	0.00732341	0.0452729	0.035402	CASP2/CDK1/E2F1/MSH2/MUC1/SFN/TFDP1/TFDP2/TP53	9
BP	GO:0046620	regulation of organ growth	9/633	102/18862	0.00732341	0.0452729	0.035402	AKT1/BCL2L11/FLVCR1/FXN/G6PD/MAPK14/MTOR/SOD1/TP73	9
BP	GO:0042063	gliogenesis	18/633	283/18862	0.00737959	0.045556	0.0356233	ABL1/AKT1/BNIP3/BOK/CDK1/CLU/E2F1/GBA/GSTP1/IDH2/MTOR/PPP1CC/SIRT2/SOD1/STAP1/SYNE2/TP73/TSPO	18
BP	GO:0010613	positive regulation of cardiac muscle hypertrophy	5/633	37/18862	0.00751128	0.0463037	0.0362081	BECN1/MEF2A/MTOR/PARP1/PRKCA	5
BP	GO:0002886	regulation of myeloid leukocyte mediated immunity	6/633	52/18862	0.00765869	0.0471461	0.0368668	DDX21/DHX36/FGR/MAVS/SPHK2/STAP1	6
BP	GO:0046889	positive regulation of lipid biosynthetic process	8/633	85/18862	0.00767239	0.0471642	0.0368809	ACSL3/AKT1/MLXIPL/MTOR/PLIN5/PRKAA1/PRKCD/SPHK2	8
BP	GO:0030099	myeloid cell differentiation	24/633	419/18862	0.00797517	0.0489568	0.0382827	ALAS1/ALAS2/ATP6AP1/CASP3/CASP8/CASP9/FBXW7/FLVCR1/G6PD/GBA/HAX1/HCLS1/HIF1A/HSPA9/MAPK14/MMP9/MTOR/PARP1/PRKCA/RNF41/SIRT1/SLC25A38/TFRC/TMEM14C	24
BP	GO:0030901	midbrain development	8/633	86/18862	0.00821802	0.050377	0.0393932	G6PD/GLUD1/KAT2A/MAOB/SIRT2/UQCRQ/YWHAE/YWHAQ	8
BP	GO:0008088	axo-dendritic transport	7/633	69/18862	0.0082751	0.0506493	0.0396062	ACTR10/BLOC1S1/BLOC1S2/HAP1/HIF1A/KIF1B/SOD1	7
BP	GO:0009116	nucleoside metabolic process	9/633	104/18862	0.00828555	0.0506493	0.0396062	AK3/DERA/DGUOK/MFN1/NME4/NT5M/PEMT/TK2/TYMP	9
BP	GO:0002371	dendritic cell cytokine production	3/633	13/18862	0.00836525	0.0507121	0.0396553	DDX21/DHX36/MAVS	3
BP	GO:0016024	CDP-diacylglycerol biosynthetic process	3/633	13/18862	0.00836525	0.0507121	0.0396553	AGPAT5/GPAM/GPAT2	3
BP	GO:0036109	alpha-linolenic acid metabolic process	3/633	13/18862	0.00836525	0.0507121	0.0396553	ACSL1/FADS1/SCP2	3
BP	GO:0045837	negative regulation of membrane potential	3/633	13/18862	0.00836525	0.0507121	0.0396553	BNIP3/HEBP2/PMAIP1	3
BP	GO:0046341	CDP-diacylglycerol metabolic process	3/633	13/18862	0.00836525	0.0507121	0.0396553	AGPAT5/GPAM/GPAT2	3
BP	GO:0106074	aminoacyl-tRNA metabolism involved in translational fidelity	3/633	13/18862	0.00836525	0.0507121	0.0396553	AARS2/IARS2/VARS2	3
BP	GO:0006984	ER-nucleus signaling pathway	6/633	53/18862	0.00839759	0.0508379	0.0397537	BCL2L11/BOK/FBXW7/PPP1R15A/SREBF2/TP53	6
BP	GO:0014742	positive regulation of muscle hypertrophy	5/633	38/18862	0.00841583	0.050878	0.039785	BECN1/MEF2A/MTOR/PARP1/PRKCA	5
BP	GO:1902369	negative regulation of RNA catabolic process	7/633	70/18862	0.00893597	0.0539481	0.0421857	DHX36/E2F1/LRPPRC/MAPK14/MTOR/NSUN2/SECISBP2	7
BP	GO:1902807	negative regulation of cell cycle G1/S phase transition	10/633	124/18862	0.00897818	0.0541284	0.0423267	BCL2/CASP2/CDK1/E2F1/KANK2/MUC1/SFN/TFDP1/TFDP2/TP53	10
BP	GO:0032469	endoplasmic reticulum calcium ion homeostasis	4/633	25/18862	0.00906901	0.0543025	0.0424629	BCL2/FIS1/RAP1GDS1/TGM2	4
BP	GO:0035336	long-chain fatty-acyl-CoA metabolic process	4/633	25/18862	0.00906901	0.0543025	0.0424629	ACSL1/ACSL3/ACSL4/ACSL5	4
BP	GO:0060544	regulation of necroptotic process	4/633	25/18862	0.00906901	0.0543025	0.0424629	BIRC2/BIRC3/BOK/CASP8	4
BP	GO:0071450	cellular response to oxygen radical	4/633	25/18862	0.00906901	0.0543025	0.0424629	DHFR/GLRX2/SOD1/SOD2	4
BP	GO:0071451	cellular response to superoxide	4/633	25/18862	0.00906901	0.0543025	0.0424629	DHFR/GLRX2/SOD1/SOD2	4
BP	GO:0009314	response to radiation	25/633	447/18862	0.00914004	0.0546532	0.0427371	AKT1/BCL2/CASP3/CASP9/DHX36/FECH/FEN1/HIF1A/MAPK14/MAPK8/MMP9/MSH2/MTOR/PARP1/POLG/PPP1CC/PRKAA1/PRKCD/RDH13/RHBDD1/SIRT1/SOD2/STK11/TP53/TXN	25
BP	GO:0035065	regulation of histone acetylation	6/633	54/18862	0.00918626	0.0547057	0.0427781	ATG5/KAT2A/MUC1/PARK7/SIRT1/SPHK2	6
BP	GO:0043331	response to dsRNA	6/633	54/18862	0.00918626	0.0547057	0.0427781	DDX21/DHX36/IFIH1/MAVS/PDE12/PMAIP1	6
BP	GO:0043525	positive regulation of neuron apoptotic process	6/633	54/18862	0.00918626	0.0547057	0.0427781	BCL2L11/CASP2/CASP3/FBXW7/PRNP/TP53	6
BP	GO:0044774	mitotic DNA integrity checkpoint	9/633	106/18862	0.00934083	0.0555507	0.0434389	CASP2/CDK1/E2F1/MSH2/MUC1/SFN/TFDP1/TFDP2/TP53	9
BP	GO:0006656	phosphatidylcholine biosynthetic process	5/633	39/18862	0.00939307	0.0557857	0.0436226	ACSL3/CSNK2A2/PEMT/SLC44A1/STARD7	5
BP	GO:0046474	glycerophospholipid biosynthetic process	15/633	227/18862	0.00991026	0.0587777	0.0459623	ACP6/ACSL3/AGK/AGPAT5/CRLS1/CSNK2A2/GPAM/GPAT2/PEMT/PGS1/PISD/PLA2G6/PLSCR3/SLC44A1/STARD7	15
BP	GO:1903428	positive regulation of reactive oxygen species biosynthetic process	6/633	55/18862	0.0100264	0.0593863	0.0464382	AKT1/CLU/DDAH2/MTOR/PARK7/SOD2	6
BP	GO:0048469	cell maturation	12/633	166/18862	0.0103298	0.0606402	0.0474187	BCL2/DLD/FLVCR1/FZD5/G6PD/GBA/HIF1A/MTCH1/MTOR/PRKACA/SIRT2/TYMS	12
BP	GO:0006878	cellular copper ion homeostasis	3/633	14/18862	0.0103845	0.0606402	0.0474187	ATOX1/COX19/PRNP	3
BP	GO:0018410	C-terminal protein amino acid modification	3/633	14/18862	0.0103845	0.0606402	0.0474187	AGTPBP1/ATG5/ATG7	3
BP	GO:0019896	axonal transport of mitochondrion	3/633	14/18862	0.0103845	0.0606402	0.0474187	ACTR10/HAP1/HIF1A	3
BP	GO:0045651	positive regulation of macrophage differentiation	3/633	14/18862	0.0103845	0.0606402	0.0474187	CASP8/HCLS1/PRKCA	3
BP	GO:0046479	glycosphingolipid catabolic process	3/633	14/18862	0.0103845	0.0606402	0.0474187	GBA/NEU4/PRKCD	3
BP	GO:0046512	sphingosine biosynthetic process	3/633	14/18862	0.0103845	0.0606402	0.0474187	AGK/GBA/SPHK2	3
BP	GO:0046520	sphingoid biosynthetic process	3/633	14/18862	0.0103845	0.0606402	0.0474187	AGK/GBA/SPHK2	3
BP	GO:0070071	proton-transporting two-sector ATPase complex assembly	3/633	14/18862	0.0103845	0.0606402	0.0474187	ATPAF1/OXA1L/TMEM70	3
BP	GO:0090239	regulation of histone H4 acetylation	3/633	14/18862	0.0103845	0.0606402	0.0474187	ATG5/MUC1/SIRT1	3
BP	GO:0009264	deoxyribonucleotide catabolic process	4/633	26/18862	0.0104389	0.0606402	0.0474187	DERA/NT5M/NTHL1/TYMP	4
BP	GO:0061082	myeloid leukocyte cytokine production	4/633	26/18862	0.0104389	0.0606402	0.0474187	DDX21/DHX36/MAVS/SIRT1	4
BP	GO:0006308	DNA catabolic process	5/633	40/18862	0.0104457	0.0606402	0.0474187	APAF1/CASP3/DFFA/DFFB/ENDOG	5
BP	GO:0006730	one-carbon metabolic process	5/633	40/18862	0.0104457	0.0606402	0.0474187	DHFR/MTHFD2/SFXN1/SHMT2/TYMS	5
BP	GO:0072528	pyrimidine-containing compound biosynthetic process	5/633	40/18862	0.0104457	0.0606402	0.0474187	MTOR/NME4/TK2/TYMP/TYMS	5
BP	GO:0018210	peptidyl-threonine modification	10/633	127/18862	0.0105327	0.0610648	0.0477507	AKT1/BCL2/CDK1/CSNK2A2/MAPK8/MTOR/PRKACA/PRKCA/PRKCD/SIRT2	10
BP	GO:0046470	phosphatidylcholine metabolic process	8/633	90/18862	0.0106951	0.0619241	0.0484227	ACSL3/CSNK2A2/PEMT/PLA2G4F/PLA2G6/PNPLA8/SLC44A1/STARD7	8
BP	GO:0042326	negative regulation of phosphorylation	23/633	407/18862	0.0107764	0.0623124	0.0487263	ABL1/AKT1/ARRB2/CASP3/CDK5RAP1/COX11/DNAJC15/GBA/GSTP1/HGF/MLXIPL/MTOR/NNT/PARK7/PDE12/PID1/PRKCD/PRNP/SFN/SIRT1/SIRT2/STAP1/YWHAB	23
BP	GO:0019320	hexose catabolic process	6/633	56/18862	0.0109198	0.0629757	0.0492451	BAD/GLYCTK/HK1/HK2/PGM2/TP53	6
BP	GO:0051289	protein homotetramerization	6/633	56/18862	0.0109198	0.0629757	0.0492451	ACOT13/CRYZ/GLS/HSD17B10/SHMT2/SOD2	6
BP	GO:0033143	regulation of intracellular steroid hormone receptor signaling pathway	7/633	73/18862	0.0111506	0.0642222	0.0502198	GPAM/KANK2/PARK7/PARP1/PHB/PHB2/SIRT1	7
BP	GO:0019319	hexose biosynthetic process	8/633	91/18862	0.0113924	0.0655262	0.0512394	GOT2/KAT2A/MDH1/MDH2/OGT/SIRT1/SIRT7/SORD	8
BP	GO:0034976	response to endoplasmic reticulum stress	18/633	296/18862	0.0114069	0.0655262	0.0512394	ACADVL/AIFM1/APAF1/BCL2/BCL2L1/BCL2L11/BOK/CASP4/CLU/PARK7/PMAIP1/PPP1R15A/PPP2CB/RHBDD1/SIRT1/TP53/VCP/WIPI1	18
BP	GO:0070317	negative regulation of G0 to G1 transition	5/633	41/18862	0.0115762	0.0664115	0.0519317	APAF1/E2F1/TFDP1/TFDP2/UXT	5
BP	GO:1901657	glycosyl compound metabolic process	10/633	129/18862	0.0116774	0.0669045	0.0523172	AK3/DERA/DGUOK/GBA/MFN1/NME4/NT5M/PEMT/TK2/TYMP	10
BP	GO:0015949	nucleobase-containing small molecule interconversion	4/633	27/18862	0.0119359	0.0682071	0.0533358	AK2/GSR/NME4/TYMS	4
BP	GO:0090140	regulation of mitochondrial fission	4/633	27/18862	0.0119359	0.0682071	0.0533358	BNIP3/FIS1/MFF/PINK1	4
BP	GO:1901655	cellular response to ketone	8/633	92/18862	0.0121226	0.0691842	0.0540999	AKT1/FDX1/FECH/PARK7/PRKAA1/SGK1/SIRT1/SPHK2	8
BP	GO:1900180	regulation of protein localization to nucleus	10/633	130/18862	0.0122838	0.0700127	0.0547478	AKT1/CDK1/HCLS1/MAPK14/MAVS/PARK7/PARP1/PRKCD/STK11/TFRC	10
BP	GO:0071216	cellular response to biotic stimulus	15/633	233/18862	0.0123759	0.0704462	0.0550867	ABL1/AKT1/APAF1/BCL2L11/FZD5/GSTP1/MAPK14/MAPK8/PLSCR3/PRKCA/SHPK/SIRT2/STAP1/TP53/TSPO	15
BP	GO:0046660	female sex differentiation	9/633	111/18862	0.0124219	0.0706032	0.0552095	ARRB2/BCL2/CASP2/CASP3/IDH1/PHB/SIRT1/SOD1/UBB	9
BP	GO:0045834	positive regulation of lipid metabolic process	11/633	150/18862	0.0124357	0.0706032	0.0552095	ACSL3/AKT1/CPT1A/FGR/MLXIPL/MLYCD/MTOR/PLIN5/PRKAA1/PRKCD/SPHK2	11
BP	GO:0050821	protein stabilization	13/633	191/18862	0.0125162	0.0708009	0.0553641	ATP1B3/CLU/DNLZ/FBXW7/HSPD1/PARK7/PHB/PHB2/PINK1/PRKCD/TP53/USP36/WDR81	13
BP	GO:0007623	circadian rhythm	14/633	212/18862	0.012519	0.0708009	0.0553641	ATG7/CDK1/CPT1A/FBXW7/HUWE1/MAPK8/MTOR/NDUFA9/OGT/PPP1CC/PRKAA1/SIRT1/TP53/TYMS	14
BP	GO:0008406	gonad development	14/633	212/18862	0.012519	0.0708009	0.0553641	ARRB2/BCL2/BCL2L11/BIK/BOK/CASP2/CASP3/IDH1/MGST1/MSH2/PHB/SIRT1/SOD1/UBB	14
BP	GO:0015936	coenzyme A metabolic process	3/633	15/18862	0.0126616	0.0712396	0.0557071	ACLY/COASY/MCCC2	3
BP	GO:0046321	positive regulation of fatty acid oxidation	3/633	15/18862	0.0126616	0.0712396	0.0557071	CPT1A/MLYCD/PLIN5	3
BP	GO:0097202	activation of cysteine-type endopeptidase activity	3/633	15/18862	0.0126616	0.0712396	0.0557071	BAD/CASP8/CIDEB	3
BP	GO:1902166	negative regulation of intrinsic apoptotic signaling pathway in response to DNA damage by p53 class mediator	3/633	15/18862	0.0126616	0.0712396	0.0557071	BCL2/MUC1/SIRT1	3
BP	GO:0000266	mitochondrial fission	5/633	42/18862	0.0127871	0.0717618	0.0561155	BNIP3/FIS1/MFF/PINK1/SLC25A46	5
BP	GO:0031641	regulation of myelination	5/633	42/18862	0.0127871	0.0717618	0.0561155	AKT1/HGF/MTOR/SIRT2/TYMP	5
BP	GO:0002367	cytokine production involved in immune response	8/633	93/18862	0.0128867	0.0722281	0.0564801	ATG5/DDX21/DHX36/FZD5/HK1/MAVS/SIRT1/SPHK2	8
BP	GO:0002237	response to molecule of bacterial origin	20/633	346/18862	0.0133321	0.074629	0.0583576	ABL1/AKT1/ALPL/CASP3/CASP8/FZD5/GSTP1/LIAS/MAOB/MAPK14/MAPK8/MGST1/PLSCR3/PRKCA/SHPK/SIRT2/SOD2/STAP1/TSPO/WDR35	20
BP	GO:0000303	response to superoxide	4/633	28/18862	0.0135636	0.0753478	0.0589196	DHFR/GLRX2/SOD1/SOD2	4
BP	GO:0006515	protein quality control for misfolded or incompletely synthesized proteins	4/633	28/18862	0.0135636	0.0753478	0.0589196	CLPP/LONP1/OMA1/VCP	4
BP	GO:0031063	regulation of histone deacetylation	4/633	28/18862	0.0135636	0.0753478	0.0589196	MAPK8/PINK1/SPHK2/TP53	4
BP	GO:0032607	interferon-alpha production	4/633	28/18862	0.0135636	0.0753478	0.0589196	DHX36/HSPD1/IFIH1/MAVS	4
BP	GO:0032647	regulation of interferon-alpha production	4/633	28/18862	0.0135636	0.0753478	0.0589196	DHX36/HSPD1/IFIH1/MAVS	4
BP	GO:0048753	pigment granule organization	4/633	28/18862	0.0135636	0.0753478	0.0589196	BCL2/BLOC1S1/BLOC1S2/RAB32	4
BP	GO:0045428	regulation of nitric oxide biosynthetic process	6/633	59/18862	0.0139358	0.0771218	0.0603068	AKT1/CLU/DDAH2/MTOR/TSPO/WDR35	6
BP	GO:0046324	regulation of glucose import	6/633	59/18862	0.0139358	0.0771218	0.0603068	AKT1/HK2/MAPK14/MEF2A/PID1/RNASEL	6
BP	GO:0051055	negative regulation of lipid biosynthetic process	6/633	59/18862	0.0139358	0.0771218	0.0603068	ACADVL/FBXW7/PRKAA1/SIRT1/SOD1/WDTC1	6
BP	GO:0070266	necroptotic process	5/633	43/18862	0.0140809	0.0777286	0.0607813	BIRC2/BIRC3/BOK/CASP8/TP53	5
BP	GO:0090311	regulation of protein deacetylation	5/633	43/18862	0.0140809	0.0777286	0.0607813	MAPK8/PINK1/PRKAA1/SPHK2/TP53	5
BP	GO:0045787	positive regulation of cell cycle	22/633	395/18862	0.0145115	0.0799497	0.0625181	ABL1/AKT1/APEX1/BCL2L11/BECN1/CASP2/CDK1/E2F1/FEN1/MLXIPL/MUC1/PHB2/POLDIP2/PRKACA/PRKCA/RAD51C/SFN/SIRT2/TFDP1/TFDP2/TP53/TP73	22
BP	GO:0060337	type I interferon signaling pathway	8/633	95/18862	0.0145197	0.0799497	0.0625181	ABCE1/IFI27/IFIT2/IFIT3/MAVS/OAS1/RNASEL/XAF1	8
BP	GO:2000045	regulation of G1/S transition of mitotic cell cycle	12/633	174/18862	0.0145918	0.0802459	0.0627498	AKT1/APEX1/BCL2/CASP2/CDK1/E2F1/KANK2/MUC1/SFN/TFDP1/TFDP2/TP53	12
BP	GO:0016239	positive regulation of macroautophagy	6/633	60/18862	0.0150584	0.0825608	0.0645599	BECN1/BNIP3/HIF1A/PINK1/SH3GLB1/SIRT1	6
BP	GO:0040014	regulation of multicellular organism growth	6/633	60/18862	0.0150584	0.0825608	0.0645599	AFG3L2/BCL2/FXN/GPAM/HTRA2/SOD1	6
BP	GO:0045137	development of primary sexual characteristics	14/633	217/18862	0.0150813	0.0825608	0.0645599	ARRB2/BCL2/BCL2L11/BIK/BOK/CASP2/CASP3/IDH1/MGST1/MSH2/PHB/SIRT1/SOD1/UBB	14
BP	GO:0090305	nucleic acid phosphodiester bond hydrolysis	18/633	305/18862	0.015097	0.0825608	0.0645599	APAF1/APEX1/CASP3/DDX1/DFFA/DFFB/ELAC2/ENDOG/FEN1/LACTB2/NTHL1/PARP1/PDE12/PNPT1/POLG/RNASEL/RNASET2/UBB	18
BP	GO:0010224	response to UV-B	3/633	16/18862	0.0152011	0.0825608	0.0645599	BCL2/MSH2/STK11	3
BP	GO:0019377	glycolipid catabolic process	3/633	16/18862	0.0152011	0.0825608	0.0645599	GBA/NEU4/PRKCD	3
BP	GO:0020027	hemoglobin metabolic process	3/633	16/18862	0.0152011	0.0825608	0.0645599	ALAS1/ALAS2/HIF1A	3
BP	GO:0035729	cellular response to hepatocyte growth factor stimulus	3/633	16/18862	0.0152011	0.0825608	0.0645599	GCLM/HGF/SIRT2	3
BP	GO:0061081	positive regulation of myeloid leukocyte cytokine production involved in immune response	3/633	16/18862	0.0152011	0.0825608	0.0645599	DDX21/DHX36/MAVS	3
BP	GO:0097428	protein maturation by iron-sulfur cluster transfer	3/633	16/18862	0.0152011	0.0825608	0.0645599	GLRX5/ISCA1/NFU1	3
BP	GO:0000305	response to oxygen radical	4/633	29/18862	0.0153259	0.0827257	0.0646889	DHFR/GLRX2/SOD1/SOD2	4
BP	GO:0014072	response to isoquinoline alkaloid	4/633	29/18862	0.0153259	0.0827257	0.0646889	ATG7/GOT2/MAP1LC3A/MTOR	4
BP	GO:0034311	diol metabolic process	4/633	29/18862	0.0153259	0.0827257	0.0646889	AGK/DHFR/GBA/SPHK2	4
BP	GO:0036296	response to increased oxygen levels	4/633	29/18862	0.0153259	0.0827257	0.0646889	ATG7/ATP6AP1/BNIP3/POLG	4
BP	GO:0043278	response to morphine	4/633	29/18862	0.0153259	0.0827257	0.0646889	ATG7/GOT2/MAP1LC3A/MTOR	4
BP	GO:0033559	unsaturated fatty acid metabolic process	9/633	115/18862	0.0153865	0.0828698	0.0648015	ACSL1/ALOX12/CYP1B1/FADS1/GSTP1/PLA2G4F/PNPLA8/SCP2/SIRT1	9
BP	GO:0071357	cellular response to type I interferon	8/633	96/18862	0.0153904	0.0828698	0.0648015	ABCE1/IFI27/IFIT2/IFIT3/MAVS/OAS1/RNASEL/XAF1	8
BP	GO:0051384	response to glucocorticoid	10/633	135/18862	0.015678	0.0842519	0.0658823	ALPL/BAD/BCL2/BCL2L11/CASP3/FECH/GBA/GSTP1/MAOB/TYMS	10
BP	GO:0045913	positive regulation of carbohydrate metabolic process	7/633	78/18862	0.0156855	0.0842519	0.0658823	AKT1/HIF1A/KAT2A/MLXIPL/PMAIP1/PRKAA1/SIRT1	7
BP	GO:0006402	mRNA catabolic process	21/633	375/18862	0.0157827	0.0846704	0.0662096	AKT1/APEX1/DHX36/E2F1/FASTKD1/FASTKD2/MAPK14/MTOR/MTPAP/PDE12/PLEKHN1/PNPT1/PRKCA/PRKCD/RNASEL/RPS3/SECISBP2/SUPV3L1/TBRG4/UBB/YWHAB	21
BP	GO:0046686	response to cadmium ion	6/633	61/18862	0.0162422	0.0867107	0.0678051	AKT1/MAPK8/MMP9/SOD1/SOD2/SORD	6
BP	GO:0070542	response to fatty acid	6/633	61/18862	0.0162422	0.0867107	0.0678051	ACSL1/BAD/CPT1A/E2F1/PDK3/PID1	6
BP	GO:0080164	regulation of nitric oxide metabolic process	6/633	61/18862	0.0162422	0.0867107	0.0678051	AKT1/CLU/DDAH2/MTOR/TSPO/WDR35	6
BP	GO:1903961	positive regulation of anion transmembrane transport	6/633	61/18862	0.0162422	0.0867107	0.0678051	ACSL1/ACSL5/AKT1/MAPK14/MEF2A/RNASEL	6
BP	GO:0090398	cellular senescence	7/633	79/18862	0.0167293	0.0892024	0.0697535	ABL1/ARG2/MAPK14/PNPT1/PRKCD/SIRT1/TP53	7
BP	GO:0035307	positive regulation of protein dephosphorylation	5/633	45/18862	0.0169258	0.0901408	0.0704873	GBA/MTOR/PINK1/PPP1R15A/PRKCD	5
BP	GO:0050796	regulation of insulin secretion	12/633	178/18862	0.0171688	0.0913238	0.0714124	ACSL4/ARL2BP/BAD/CPT1A/GLUD1/HADH/HIF1A/OXCT1/PLA2G6/PRKCA/SLC25A5/SLC25A6	12
BP	GO:0042402	cellular biogenic amine catabolic process	4/633	30/18862	0.0172258	0.0914052	0.071476	CHDH/MAOA/MAOB/SLC44A1	4
BP	GO:0046685	response to arsenic-containing substance	4/633	30/18862	0.0172258	0.0914052	0.071476	DHX36/FECH/GSTO1/VCP	4
BP	GO:2001020	regulation of response to DNA damage stimulus	14/633	221/18862	0.0174068	0.0922541	0.0721398	ABL1/BCL2/BCL2L1/CASP9/CLU/EYA2/MUC1/PARP1/PMAIP1/PRKCD/RPS3/SIRT1/SIRT7/TP53	14
BP	GO:2000106	regulation of leukocyte apoptotic process	7/633	80/18862	0.0178212	0.0938434	0.0733826	ARG2/GIMAP8/GPAM/HCLS1/HIF1A/SIRT1/TP53	7
BP	GO:0045931	positive regulation of mitotic cell cycle	9/633	118/18862	0.0179292	0.0938434	0.0733826	ABL1/AKT1/APEX1/CDK1/PHB2/POLDIP2/PRKCA/RAD51C/TFDP1	9
BP	GO:0051101	regulation of DNA binding	9/633	118/18862	0.0179292	0.0938434	0.0733826	E2F1/FBXW7/GZMA/MAPK8/MMP9/PARK7/PARP1/SIRT2/TXN	9
BP	GO:0006577	amino-acid betaine metabolic process	3/633	17/18862	0.0180065	0.0938434	0.0733826	CHDH/CPT1A/TMLHE	3
BP	GO:0006677	glycosylceramide metabolic process	3/633	17/18862	0.0180065	0.0938434	0.0733826	GBA/PRKAA1/PRKCD	3
BP	GO:0006895	Golgi to endosome transport	3/633	17/18862	0.0180065	0.0938434	0.0733826	VPS13A/VPS13C/WIPI1	3
BP	GO:0010566	regulation of ketone biosynthetic process	3/633	17/18862	0.0180065	0.0938434	0.0733826	H6PD/PPTC7/SIRT5	3
BP	GO:0015867	ATP transport	3/633	17/18862	0.0180065	0.0938434	0.0733826	SLC25A24/SLC25A5/SLC25A6	3
BP	GO:0043217	myelin maintenance	3/633	17/18862	0.0180065	0.0938434	0.0733826	AKT1/CLU/SOD1	3
BP	GO:0046459	short-chain fatty acid metabolic process	3/633	17/18862	0.0180065	0.0938434	0.0733826	ACADS/ACSS1/PCCA	3
BP	GO:0050665	hydrogen peroxide biosynthetic process	3/633	17/18862	0.0180065	0.0938434	0.0733826	MAOB/SOD1/SOD2	3
BP	GO:0055070	copper ion homeostasis	3/633	17/18862	0.0180065	0.0938434	0.0733826	ATOX1/COX19/PRNP	3
BP	GO:1902165	regulation of intrinsic apoptotic signaling pathway in response to DNA damage by p53 class mediator	3/633	17/18862	0.0180065	0.0938434	0.0733826	BCL2/MUC1/SIRT1	3
BP	GO:2000303	regulation of ceramide biosynthetic process	3/633	17/18862	0.0180065	0.0938434	0.0733826	PRKAA1/PRKCD/SPHK2	3
BP	GO:1903311	regulation of mRNA metabolic process	19/633	334/18862	0.0181241	0.0943446	0.0737745	AKT1/APEX1/C1QBP/DHX36/E2F1/FASTKD1/FASTKD2/MAPK14/MTOR/PDE12/PLEKHN1/PNPT1/PRKCA/PRKCD/RNASEL/SECISBP2/TBRG4/UBB/YWHAB	19
BP	GO:0034198	cellular response to amino acid starvation	5/633	46/18862	0.0184813	0.0956356	0.0747841	BECN1/MAP1LC3A/MAPK8/MTOR/SH3GLB1	5
BP	GO:0047496	vesicle transport along microtubule	5/633	46/18862	0.0184813	0.0956356	0.0747841	BLOC1S1/BLOC1S2/HAP1/KIF1B/STK11	5
BP	GO:0050798	activated T cell proliferation	5/633	46/18862	0.0184813	0.0956356	0.0747841	ABL1/CASP3/GPAM/PRNP/RPS3	5
BP	GO:0050873	brown fat cell differentiation	5/633	46/18862	0.0184813	0.0956356	0.0747841	ALDH6A1/BNIP3/MAPK14/MTOR/SIRT1	5
BP	GO:0070316	regulation of G0 to G1 transition	5/633	46/18862	0.0184813	0.0956356	0.0747841	APAF1/E2F1/TFDP1/TFDP2/UXT	5
BP	GO:0010803	regulation of tumor necrosis factor-mediated signaling pathway	6/633	63/18862	0.0187993	0.0971668	0.0759814	BIRC2/BIRC3/CASP4/CASP8/GSTP1/NOL3	6
BP	GO:0120254	olefinic compound metabolic process	9/633	119/18862	0.018841	0.0972675	0.0760601	ACSL1/ALOX12/CYP1B1/FADS1/GSTP1/H6PD/PNPLA8/RDH13/SCP2	9
BP	GO:0010720	positive regulation of cell development	17/633	290/18862	0.018933	0.0976276	0.0763417	ABL1/ATP6AP1/BAD/BCL2/C1QBP/CAPRIN2/DHX36/E2F1/HAP1/HIF1A/MTOR/OLFM4/PPP1CC/SIRT2/STK11/TP73/TSPO	17
BP	GO:0045833	negative regulation of lipid metabolic process	8/633	100/18862	0.0192531	0.0989968	0.0774124	ACADVL/AKT1/FBXW7/PLIN5/PRKAA1/SIRT1/SOD1/WDTC1	8
BP	GO:0034390	smooth muscle cell apoptotic process	4/633	31/18862	0.0192663	0.0989968	0.0774124	ARRB2/MFN2/SIRT1/SOD2	4
BP	GO:0034391	regulation of smooth muscle cell apoptotic process	4/633	31/18862	0.0192663	0.0989968	0.0774124	ARRB2/MFN2/SIRT1/SOD2	4
BP	GO:0051896	regulation of protein kinase B signaling	15/633	247/18862	0.0199852	0.102463	0.0801231	AKT1/ARRB2/C1QBP/HAX1/HCLS1/HGF/MTOR/PARK7/PHB/PINK1/RNF41/SIRT1/STK11/THEM4/TXN	15
BP	GO:0043123	positive regulation of I-kappaB kinase/NF-kappaB signaling	12/633	182/18862	0.0200741	0.102463	0.0801231	ABL1/BIRC2/BIRC3/CASP8/DDX1/DDX21/DHX36/MAVS/PINK1/TFRC/TGM2/TRIM14	12
BP	GO:0009408	response to heat	11/633	161/18862	0.0200868	0.102463	0.0801231	AKT1/CLPB/DHX36/DNAJA3/HTRA2/MTOR/PRKACA/SIRT1/SOD1/VCP/YWHAE	11
BP	GO:2000058	regulation of ubiquitin-dependent protein catabolic process	11/633	161/18862	0.0200868	0.102463	0.0801231	AKT1/CLU/CSNK2A2/FBXW7/FHIT/GBA/OGT/PARK7/RNF144B/SIRT2/VCP	11
BP	GO:0008089	anterograde axonal transport	5/633	47/18862	0.020128	0.102463	0.0801231	BLOC1S1/BLOC1S2/HAP1/KIF1B/SOD1	5
BP	GO:0009409	response to cold	5/633	47/18862	0.020128	0.102463	0.0801231	ACADVL/CASP8/HSPD1/PRKAA1/SOD2	5
BP	GO:0035722	interleukin-12-mediated signaling pathway	5/633	47/18862	0.020128	0.102463	0.0801231	GSTO1/HSPA9/SOD1/SOD2/TALDO1	5
BP	GO:0045023	G0 to G1 transition	5/633	47/18862	0.020128	0.102463	0.0801231	APAF1/E2F1/TFDP1/TFDP2/UXT	5
BP	GO:0042255	ribosome assembly	6/633	64/18862	0.0201755	0.102586	0.080219	C1QBP/DDX28/DHX30/FASTKD2/MRPL22/MRPS2	6
BP	GO:0022037	metencephalon development	8/633	101/18862	0.0203178	0.10319	0.0806914	ABL1/AGTPBP1/BCL2/GBA/HAP1/KAT2A/TP53/UQCRQ	8
BP	GO:0002573	myeloid leukocyte differentiation	13/633	204/18862	0.0205185	0.104088	0.0813939	ATP6AP1/CASP8/FBXW7/GBA/HAX1/HCLS1/MAPK14/MMP9/MTOR/PARP1/PRKCA/SIRT1/TFRC	13
BP	GO:0031056	regulation of histone modification	10/633	141/18862	0.0206173	0.104469	0.0816913	ATG5/KAT2A/MAPK8/MUC1/OGT/PARK7/PINK1/SIRT1/SPHK2/TP53	10
BP	GO:0009223	pyrimidine deoxyribonucleotide catabolic process	3/633	18/18862	0.0210795	0.105832	0.0827575	NT5M/NTHL1/TYMP	3
BP	GO:0032780	negative regulation of ATPase activity	3/633	18/18862	0.0210795	0.105832	0.0827575	OXA1L/SIRT1/TP53	3
BP	GO:0032930	positive regulation of superoxide anion generation	3/633	18/18862	0.0210795	0.105832	0.0827575	GSTP1/PRKCD/SOD1	3
BP	GO:0035728	response to hepatocyte growth factor	3/633	18/18862	0.0210795	0.105832	0.0827575	GCLM/HGF/SIRT2	3
BP	GO:0061298	retina vasculature development in camera-type eye	3/633	18/18862	0.0210795	0.105832	0.0827575	CLIC4/CYP1B1/HIF1A	3
BP	GO:0071243	cellular response to arsenic-containing substance	3/633	18/18862	0.0210795	0.105832	0.0827575	DHX36/GSTO1/VCP	3
BP	GO:0090153	regulation of sphingolipid biosynthetic process	3/633	18/18862	0.0210795	0.105832	0.0827575	PRKAA1/PRKCD/SPHK2	3
BP	GO:1905038	regulation of membrane lipid metabolic process	3/633	18/18862	0.0210795	0.105832	0.0827575	PRKAA1/PRKCD/SPHK2	3
BP	GO:0048511	rhythmic process	17/633	294/18862	0.0213069	0.106473	0.0832582	ARRB2/ATG7/CASP2/CASP3/CDK1/CPT1A/FBXW7/HUWE1/MAPK8/MTOR/NDUFA9/OGT/PPP1CC/PRKAA1/SIRT1/TP53/TYMS	17
BP	GO:0090502	RNA phosphodiester bond hydrolysis, endonucleolytic	7/633	83/18862	0.0213961	0.106473	0.0832582	APEX1/ELAC2/ENDOG/FEN1/LACTB2/RNASEL/RNASET2	7
BP	GO:0043200	response to amino acid	8/633	102/18862	0.0214237	0.106473	0.0832582	BAD/CASP3/CRLS1/GCLM/GSTP1/MTOR/PEMT/TOMM20	8
BP	GO:0007616	long-term memory	4/633	32/18862	0.02145	0.106473	0.0832582	KAT2A/MTOR/PRNP/SGK1	4
BP	GO:0009310	amine catabolic process	4/633	32/18862	0.02145	0.106473	0.0832582	CHDH/MAOA/MAOB/SLC44A1	4
BP	GO:0010661	positive regulation of muscle cell apoptotic process	4/633	32/18862	0.02145	0.106473	0.0832582	BNIP3/MFN2/SOD2/TP53	4
BP	GO:0048821	erythrocyte development	4/633	32/18862	0.02145	0.106473	0.0832582	ALAS1/ALAS2/FLVCR1/G6PD	4
BP	GO:0090322	regulation of superoxide metabolic process	4/633	32/18862	0.02145	0.106473	0.0832582	DHFR/GSTP1/PRKCD/SOD1	4
BP	GO:1901099	negative regulation of signal transduction in absence of ligand	4/633	32/18862	0.02145	0.106473	0.0832582	AKT1/BCL2/BCL2L1/EYA2	4
BP	GO:2001240	negative regulation of extrinsic apoptotic signaling pathway in absence of ligand	4/633	32/18862	0.02145	0.106473	0.0832582	AKT1/BCL2/BCL2L1/EYA2	4
BP	GO:0010212	response to ionizing radiation	10/633	142/18862	0.0215396	0.106676	0.083417	BCL2/CASP3/MAPK14/MSH2/PARP1/POLG/PRKAA1/SIRT1/STK11/TP53	10
BP	GO:0035304	regulation of protein dephosphorylation	10/633	142/18862	0.0215396	0.106676	0.083417	GBA/MTOR/PINK1/PPP1R15A/PPP2R2B/PPP3R1/PRKCD/STYXL1/YWHAB/YWHAE	10
BP	GO:0010498	proteasomal protein catabolic process	25/633	483/18862	0.0219103	0.108389	0.0847568	AKT1/ARRB2/BIRC2/CDK1/CLU/FBXL4/FBXW7/FHIT/GABARAPL2/GBA/HUWE1/IFI27/OGT/PARK7/PINK1/PMAIP1/PPP2CB/PRKACA/RHBDD1/RNF144B/RNF41/SIRT1/SIRT2/UBB/VCP	25
BP	GO:0043491	protein kinase B signaling	16/633	273/18862	0.0223802	0.110589	0.0864773	AKT1/ARRB2/C1QBP/HAX1/HCLS1/HGF/MTOR/PARK7/PHB/PINK1/RNF41/SIRT1/SIRT2/STK11/THEM4/TXN	16
BP	GO:1903362	regulation of cellular protein catabolic process	15/633	251/18862	0.0227041	0.112063	0.08763	AKT1/CLU/CSNK2A2/FBXW7/FHIT/GABARAPL2/GBA/OGT/PARK7/PINK1/PRKACA/RNF144B/SIRT2/UBB/VCP	15
BP	GO:0030073	insulin secretion	13/633	207/18862	0.0228139	0.112203	0.0877391	ACSL4/ARL2BP/BAD/CPT1A/GLUD1/HADH/HIF1A/OXCT1/PARK7/PLA2G6/PRKCA/SLC25A5/SLC25A6	13
BP	GO:0034764	positive regulation of transmembrane transport	13/633	207/18862	0.0228139	0.112203	0.0877391	ABL1/ACSL1/ACSL5/AKT1/ATP1B3/COX17/G6PD/GSTO1/HAP1/MAPK14/MEF2A/PINK1/RNASEL	13
BP	GO:0034767	positive regulation of ion transmembrane transport	13/633	207/18862	0.0228139	0.112203	0.0877391	ABL1/ACSL1/ACSL5/AKT1/ATP1B3/COX17/G6PD/GSTO1/HAP1/MAPK14/MEF2A/PINK1/RNASEL	13
BP	GO:0048732	gland development	22/633	413/18862	0.0228348	0.112203	0.0877391	ABL1/AKT1/BCL2/BCL2L11/CPT1A/CSNK2A2/FBXW7/GOT2/HGF/HIF1A/HK2/MPST/MTX1/PHB2/PNPT1/RB1CC1/SOD1/STK11/TGM2/TSPO/TYMS/WDR35	22
BP	GO:0061515	myeloid cell development	6/633	66/18862	0.0231295	0.113524	0.0887719	ALAS1/ALAS2/ATP6AP1/FBXW7/FLVCR1/G6PD	6
BP	GO:0034612	response to tumor necrosis factor	18/633	320/18862	0.0232499	0.113987	0.0891343	AKT1/BIRC2/BIRC3/CASP3/CASP4/CASP8/ENDOG/GBA/GSTP1/KAT2A/MAPK14/NOL3/PID1/RPS3/SIRT1/TP53/TRAF3/WDR35	18
BP	GO:0009395	phospholipid catabolic process	5/633	49/18862	0.0237024	0.115676	0.0904547	IDH1/PLA2G4F/PLA2G6/PNPLA8/PRKCD	5
BP	GO:0043124	negative regulation of I-kappaB kinase/NF-kappaB signaling	5/633	49/18862	0.0237024	0.115676	0.0904547	ABL1/CASP8/GSTP1/NLRX1/SIRT1	5
BP	GO:0071349	cellular response to interleukin-12	5/633	49/18862	0.0237024	0.115676	0.0904547	GSTO1/HSPA9/SOD1/SOD2/TALDO1	5
BP	GO:1990928	response to amino acid starvation	5/633	49/18862	0.0237024	0.115676	0.0904547	BECN1/MAP1LC3A/MAPK8/MTOR/SH3GLB1	5
BP	GO:0034504	protein localization to nucleus	16/633	275/18862	0.0237568	0.115676	0.0904547	AKT1/ARL2BP/CDK1/CHCHD10/HCLS1/MAPK14/MAVS/PARK7/PARP1/PHB2/PRKCD/STK11/TFRC/TP53/TXN/YWHAE	16
BP	GO:0032770	positive regulation of monooxygenase activity	4/633	33/18862	0.0237791	0.115676	0.0904547	AKT1/DHFR/HIF1A/PARK7	4
BP	GO:0048536	spleen development	4/633	33/18862	0.0237791	0.115676	0.0904547	ABL1/BCL2/BCL2L11/FLVCR1	4
BP	GO:0044843	cell cycle G1/S phase transition	17/633	298/18862	0.0239014	0.116054	0.0907507	AKT1/APEX1/BCL2/CASP2/CDK1/DHFR/E2F1/FBXW7/KANK2/MUC1/PHB2/PPP6C/SFN/TFDP1/TFDP2/TP53/TYMS	17
BP	GO:0042552	myelination	9/633	124/18862	0.0239098	0.116054	0.0907507	AFG3L2/AKT1/CLU/HGF/KLK6/MTOR/SIRT2/SOD1/TYMP	9
BP	GO:0019915	lipid storage	7/633	85/18862	0.0240387	0.11655	0.0911386	CPT1A/FBXW7/GBA/PLIN5/SIRT1/SREBF2/ZFYVE1	7
BP	GO:0034755	iron ion transmembrane transport	3/633	19/18862	0.0244212	0.117754	0.0920796	SLC25A28/SLC25A37/SLC40A1	3
BP	GO:0045780	positive regulation of bone resorption	3/633	19/18862	0.0244212	0.117754	0.0920796	ATP6AP1/PRKCA/TFRC	3
BP	GO:0070932	histone H3 deacetylation	3/633	19/18862	0.0244212	0.117754	0.0920796	SIRT1/SIRT2/SIRT7	3
BP	GO:0090330	regulation of platelet aggregation	3/633	19/18862	0.0244212	0.117754	0.0920796	ALOX12/PRKCA/PRKCD	3
BP	GO:2000757	negative regulation of peptidyl-lysine acetylation	3/633	19/18862	0.0244212	0.117754	0.0920796	ATG5/HINT2/SIRT1	3
BP	GO:0035265	organ growth	11/633	166/18862	0.0245295	0.118146	0.0923863	AKT1/ANXA6/BCL2/BCL2L11/FLVCR1/FXN/G6PD/MAPK14/MTOR/SOD1/TP73	11
BP	GO:0071466	cellular response to xenobiotic stimulus	9/633	125/18862	0.0250298	0.120423	0.0941671	ACSL1/CRYZ/CYB5B/CYB5R3/CYP1B1/E2F1/GSTO1/GSTP1/MGST1	9
BP	GO:0031058	positive regulation of histone modification	7/633	86/18862	0.0254405	0.122265	0.0956074	KAT2A/MUC1/OGT/PINK1/SIRT1/SPHK2/TP53	7
BP	GO:0070671	response to interleukin-12	5/633	50/18862	0.0256335	0.123058	0.0962271	GSTO1/HSPA9/SOD1/SOD2/TALDO1	5
BP	GO:0032868	response to insulin	16/633	278/18862	0.02594	0.124393	0.0972712	AKT1/ATP6AP1/ATP6V1C1/ATP6V1D/ECHDC3/GOT2/GSTP1/MTOR/OGT/PARP1/PID1/PRKAA1/PRKCD/SIRT1/VPS13C/WDTC1	16
BP	GO:0060759	regulation of response to cytokine stimulus	12/633	189/18862	0.0260167	0.124624	0.0974523	ABCE1/BIRC2/BIRC3/CASP4/CASP8/GSTP1/HIF1A/IFIH1/MAVS/NOL3/RNASEL/STAP1	12
BP	GO:0007272	ensheathment of neurons	9/633	126/18862	0.0261864	0.125164	0.097874	AFG3L2/AKT1/CLU/HGF/KLK6/MTOR/SIRT2/SOD1/TYMP	9
BP	GO:0008366	axon ensheathment	9/633	126/18862	0.0261864	0.125164	0.097874	AFG3L2/AKT1/CLU/HGF/KLK6/MTOR/SIRT2/SOD1/TYMP	9
BP	GO:0140354	lipid import into cell	4/633	34/18862	0.0262555	0.125221	0.0979186	ACSL1/ACSL3/ACSL5/AKT1	4
BP	GO:2000758	positive regulation of peptidyl-lysine acetylation	4/633	34/18862	0.0262555	0.125221	0.0979186	KAT2A/MUC1/PRKAA1/SPHK2	4
BP	GO:0006644	phospholipid metabolic process	22/633	419/18862	0.0263052	0.125314	0.0979914	ACP6/ACSL3/AGK/AGPAT5/CRLS1/CSNK2A2/FADS1/GPAM/GPAT2/IDH1/PEMT/PGS1/PHB2/PISD/PLA2G4F/PLA2G6/PLSCR3/PNPLA8/PRKCD/SLC44A1/SPHK2/STARD7	22
BP	GO:0010611	regulation of cardiac muscle hypertrophy	6/633	68/18862	0.0263608	0.125314	0.0979914	BECN1/G6PD/MEF2A/MTOR/PARP1/PRKCA	6
BP	GO:0043967	histone H4 acetylation	6/633	68/18862	0.0263608	0.125314	0.0979914	ATG5/HAT1/KAT2A/MUC1/OGT/SIRT1	6
BP	GO:0018394	peptidyl-lysine acetylation	11/633	168/18862	0.0264928	0.125805	0.0983754	ATG5/BLOC1S1/HAT1/HINT2/KAT2A/MUC1/OGT/PARK7/PRKAA1/SIRT1/SPHK2	11
BP	GO:0006112	energy reserve metabolic process	7/633	87/18862	0.0268972	0.127587	0.0997691	AKT1/GYG1/MTOR/PGM2/PID1/PPP1CC/RB1CC1	7
BP	GO:0032496	response to lipopolysaccharide	18/633	326/18862	0.0273167	0.129437	0.101216	ABL1/AKT1/ALPL/CASP3/CASP8/GSTP1/LIAS/MAOB/MAPK14/MAPK8/MGST1/PLSCR3/PRKCA/SHPK/SOD2/STAP1/TSPO/WDR35	18
BP	GO:0090068	positive regulation of cell cycle process	17/633	303/18862	0.0274726	0.130035	0.101683	AKT1/APEX1/BECN1/CASP2/CDK1/E2F1/FEN1/MUC1/PHB2/PRKACA/RAD51C/SFN/SIRT2/TFDP1/TFDP2/TP53/TP73	17
BP	GO:0006636	unsaturated fatty acid biosynthetic process	5/633	51/18862	0.0276623	0.13037	0.101945	ALOX12/FADS1/PLA2G4F/PNPLA8/SIRT1	5
BP	GO:0046473	phosphatidic acid metabolic process	5/633	51/18862	0.0276623	0.13037	0.101945	ACP6/AGPAT5/GPAM/GPAT2/PLA2G6	5
BP	GO:0097300	programmed necrotic cell death	5/633	51/18862	0.0276623	0.13037	0.101945	BIRC2/BIRC3/BOK/CASP8/TP53	5
BP	GO:1904645	response to amyloid-beta	5/633	51/18862	0.0276623	0.13037	0.101945	BCL2L11/CASP4/MMP9/PARP1/PRNP	5
BP	GO:0000077	DNA damage checkpoint	10/633	148/18862	0.0277125	0.130466	0.10202	CASP2/CDK1/E2F1/MAPK14/MSH2/MUC1/SFN/TFDP1/TFDP2/TP53	10
BP	GO:0006071	glycerol metabolic process	3/633	20/18862	0.0280311	0.130702	0.102205	COQ2/GK/GPD2	3
BP	GO:0006244	pyrimidine nucleotide catabolic process	3/633	20/18862	0.0280311	0.130702	0.102205	NT5M/NTHL1/TYMP	3
BP	GO:0006670	sphingosine metabolic process	3/633	20/18862	0.0280311	0.130702	0.102205	AGK/GBA/SPHK2	3
BP	GO:0010042	response to manganese ion	3/633	20/18862	0.0280311	0.130702	0.102205	D2HGDH/SOD2/TSPO	3
BP	GO:0010310	regulation of hydrogen peroxide metabolic process	3/633	20/18862	0.0280311	0.130702	0.102205	NNT/PINK1/SOD2	3
BP	GO:0021854	hypothalamus development	3/633	20/18862	0.0280311	0.130702	0.102205	HAP1/UBB/UQCRQ	3
BP	GO:0032928	regulation of superoxide anion generation	3/633	20/18862	0.0280311	0.130702	0.102205	GSTP1/PRKCD/SOD1	3
BP	GO:0045717	negative regulation of fatty acid biosynthetic process	3/633	20/18862	0.0280311	0.130702	0.102205	ACADVL/SIRT1/WDTC1	3
BP	GO:0070233	negative regulation of T cell apoptotic process	3/633	20/18862	0.0280311	0.130702	0.102205	ARG2/GPAM/HIF1A	3
BP	GO:0006094	gluconeogenesis	7/633	88/18862	0.0284097	0.132186	0.103366	GOT2/KAT2A/MDH1/MDH2/OGT/SIRT1/SIRT7	7
BP	GO:0014020	primary neural tube formation	7/633	88/18862	0.0284097	0.132186	0.103366	ABL1/APAF1/CASP3/HIF1A/KAT2A/LIAS/PRKACA	7
BP	GO:0032147	activation of protein kinase activity	18/633	328/18862	0.0287846	0.133528	0.104415	ABL1/AKT1/CDK1/HGF/MAPK14/MTOR/PARK7/PHB/PHB2/PINK1/PRKAA1/PRKACA/PRKCD/SOD1/STK11/TP73/TXN/UBB	18
BP	GO:0033144	negative regulation of intracellular steroid hormone receptor signaling pathway	4/633	35/18862	0.0288808	0.133528	0.104415	KANK2/PHB/PHB2/SIRT1	4
BP	GO:0035774	positive regulation of insulin secretion involved in cellular response to glucose stimulus	4/633	35/18862	0.0288808	0.133528	0.104415	BAD/HIF1A/OXCT1/PLA2G6	4
BP	GO:0042554	superoxide anion generation	4/633	35/18862	0.0288808	0.133528	0.104415	ALOX12/GSTP1/PRKCD/SOD1	4
BP	GO:0097009	energy homeostasis	4/633	35/18862	0.0288808	0.133528	0.104415	MLXIPL/OMA1/PRKAA1/UBB	4
BP	GO:1903427	negative regulation of reactive oxygen species biosynthetic process	4/633	35/18862	0.0288808	0.133528	0.104415	PARK7/TRAP1/TSPO/WDR35	4
BP	GO:0031099	regeneration	12/633	192/18862	0.028922	0.133578	0.104453	BCL2/CPT1A/CSNK2A2/DHFR/GSTP1/HGF/KLK6/PHB/PNPT1/TSPO/TYMS/WDR35	12
BP	GO:0016570	histone modification	23/633	448/18862	0.029398	0.135633	0.106061	ATG5/CDK1/EYA2/HAT1/HLCS/HUWE1/KAT2A/MAPK8/MUC1/OGT/PARK7/PHB/PINK1/PRKAA1/PRKCA/PRKCD/SIRT1/SIRT2/SIRT7/SPHK2/TP53/USP15/USP36	23
BP	GO:0051155	positive regulation of striated muscle cell differentiation	5/633	52/18862	0.0297904	0.137155	0.107251	ARRB2/BCL2/KAT2A/MAPK14/MTOR	5
BP	GO:2000772	regulation of cellular senescence	5/633	52/18862	0.0297904	0.137155	0.107251	ABL1/ARG2/PNPT1/SIRT1/TP53	5
BP	GO:0006801	superoxide metabolic process	6/633	70/18862	0.0298783	0.137219	0.107301	ALOX12/DHFR/GSTP1/PRKCD/SOD1/SOD2	6
BP	GO:0019079	viral genome replication	9/633	129/18862	0.0298822	0.137219	0.107301	ATG5/BCL2/IFI27/MAVS/OAS1/PDE12/PHB/RNASEL/VCP	9
BP	GO:0051052	regulation of DNA metabolic process	19/633	353/18862	0.0298984	0.137219	0.107301	AKT1/APAF1/ARRB2/DFFA/DHX36/ENDOG/EYA2/GZMA/HGF/MPV17/MSH2/PARP1/PRKCD/RPS3/SIRT1/SIRT7/TFDP1/TFRC/TP53	19
BP	GO:0071897	DNA biosynthetic process	12/633	194/18862	0.0309849	0.142057	0.111084	ARRB2/HGF/PHB/POLDIP2/POLG/SIRT1/TFDP1/TK2/TP53/TYMS/UBB/VCP	12
BP	GO:0019751	polyol metabolic process	9/633	130/18862	0.0311911	0.142704	0.11159	AGK/COQ2/CYP27A1/DHFR/GBA/GK/GPD2/SORD/SPHK2	9
BP	GO:0046683	response to organophosphorus	9/633	130/18862	0.0311911	0.142704	0.11159	APEX1/BIRC2/CRLS1/FDX1/NDUFS4/PDE2A/PNPT1/SOD1/TYMS	9
BP	GO:0006007	glucose catabolic process	4/633	36/18862	0.0316563	0.143881	0.112511	BAD/HK1/HK2/TP53	4
BP	GO:0014037	Schwann cell differentiation	4/633	36/18862	0.0316563	0.143881	0.112511	AKT1/CDK1/SIRT2/SOD1	4
BP	GO:0033572	transferrin transport	4/633	36/18862	0.0316563	0.143881	0.112511	ATP6AP1/ATP6V1C1/ATP6V1D/TFRC	4
BP	GO:1903725	regulation of phospholipid metabolic process	4/633	36/18862	0.0316563	0.143881	0.112511	ACSL3/IDH1/PHB2/PRKCD	4
BP	GO:0014743	regulation of muscle hypertrophy	6/633	71/18862	0.0317469	0.143881	0.112511	BECN1/G6PD/MEF2A/MTOR/PARP1/PRKCA	6
BP	GO:0032024	positive regulation of insulin secretion	6/633	71/18862	0.0317469	0.143881	0.112511	ACSL4/BAD/GLUD1/HIF1A/OXCT1/PLA2G6	6
BP	GO:0060401	cytosolic calcium ion transport	11/633	173/18862	0.0318938	0.143881	0.112511	ABL1/AFG3L2/ATG5/BCL2/GSTO1/HAP1/LETM1/NOL3/PRKACA/PRNP/YWHAE	11
BP	GO:0002097	tRNA wobble base modification	3/633	21/18862	0.031908	0.143881	0.112511	GTPBP3/MTO1/NSUN3	3
BP	GO:0035455	response to interferon-alpha	3/633	21/18862	0.031908	0.143881	0.112511	IFIT2/IFIT3/PDE12	3
BP	GO:0043984	histone H4-K16 acetylation	3/633	21/18862	0.031908	0.143881	0.112511	ATG5/OGT/SIRT1	3
BP	GO:0046514	ceramide catabolic process	3/633	21/18862	0.031908	0.143881	0.112511	GBA/NEU4/PRKCD	3
BP	GO:1902254	negative regulation of intrinsic apoptotic signaling pathway by p53 class mediator	3/633	21/18862	0.031908	0.143881	0.112511	BCL2/MUC1/SIRT1	3
BP	GO:1903429	regulation of cell maturation	3/633	21/18862	0.031908	0.143881	0.112511	BCL2/MTOR/SIRT2	3
BP	GO:1905209	positive regulation of cardiocyte differentiation	3/633	21/18862	0.031908	0.143881	0.112511	ARRB2/DHX36/KAT2A	3
BP	GO:0002720	positive regulation of cytokine production involved in immune response	5/633	53/18862	0.0320188	0.144085	0.11267	DDX21/DHX36/FZD5/HK1/MAVS	5
BP	GO:0010332	response to gamma radiation	5/633	53/18862	0.0320188	0.144085	0.11267	BCL2/PARP1/POLG/PRKAA1/TP53	5
BP	GO:0009410	response to xenobiotic stimulus	9/633	131/18862	0.0325395	0.146278	0.114384	ACSL1/CRYZ/CYB5B/CYB5R3/CYP1B1/E2F1/GSTO1/GSTP1/MGST1	9
BP	GO:0071695	anatomical structure maturation	13/633	218/18862	0.0328779	0.147647	0.115455	BCL2/DLD/FLVCR1/FZD5/G6PD/GBA/HIF1A/MTCH1/MTOR/NSUN2/PRKACA/SIRT2/TYMS	13
BP	GO:0048608	reproductive structure development	21/633	405/18862	0.033084	0.148421	0.116061	AKT1/ARRB2/BCL2/BCL2L11/BIK/BIRC2/BOK/CASP2/CASP3/CASP8/FZD5/HIF1A/IDH1/MAPK14/MGST1/MSH2/PHB/SIRT1/SOD1/STK11/UBB	21
BP	GO:0050810	regulation of steroid biosynthetic process	7/633	91/18862	0.0332894	0.14919	0.116662	GPAM/H6PD/PRKAA1/SIRT1/SOD1/SREBF2/TSPO	7
BP	GO:0032434	regulation of proteasomal ubiquitin-dependent protein catabolic process	9/633	132/18862	0.0339277	0.151748	0.118662	AKT1/CLU/FHIT/GBA/OGT/PARK7/RNF144B/SIRT2/VCP	9
BP	GO:0051701	biological process involved in interaction with host	13/633	219/18862	0.0339296	0.151748	0.118662	ATG5/ATG7/BAD/BCL2L1/BCL2L11/CASP8/CDK1/PHB/PHB2/RXRA/TFRC/TRIM14/TYMS	13
BP	GO:0043543	protein acylation	14/633	242/18862	0.0343306	0.15331	0.119883	ATG5/BLOC1S1/DLD/DLST/HAT1/HINT2/KAT2A/MUC1/OGDH/OGT/PARK7/PRKAA1/SIRT1/SPHK2	14
BP	GO:0070228	regulation of lymphocyte apoptotic process	5/633	54/18862	0.0343487	0.15331	0.119883	ARG2/GIMAP8/GPAM/HIF1A/TP53	5
BP	GO:0051656	establishment of organelle localization	22/633	431/18862	0.0344384	0.153554	0.120074	ABCE1/ACTR10/ATP6AP1/BECN1/BLOC1S1/BLOC1S2/FGR/HAP1/HIF1A/KIF1B/LRPPRC/MAP1S/PINK1/PPP6C/RHOT1/RHOT2/SPHK2/STK11/SYNE2/UBB/UXT/WIPI1	22
BP	GO:0000096	sulfur amino acid metabolic process	4/633	37/18862	0.034583	0.15398	0.120407	GCLM/MPST/MSRA/MTRR	4
BP	GO:0032259	methylation	19/633	359/18862	0.0346042	0.15398	0.120407	GSTO1/GTPBP3/HEMK1/HSD17B10/MRM1/MTO1/MTRR/NSUN2/NSUN3/NSUN4/OGT/PARP1/PEMT/SIRT1/SIRT7/TFB1M/TFB2M/TRMT61B/TYMS	19
BP	GO:0032411	positive regulation of transporter activity	8/633	112/18862	0.0349042	0.155023	0.121223	ATP1B3/COX17/GSTO1/HAP1/PARK7/PINK1/PRKCD/SGK1	8
BP	GO:0051346	negative regulation of hydrolase activity	23/633	456/18862	0.0349094	0.155023	0.121223	ABCE1/ABL1/AKT1/ARRB2/DFFA/GZMA/HGF/MMP9/NOL3/OXA1L/PARK7/PLIN5/PPP1R15A/PRDX5/PRNP/SFN/SIRT1/SPHK2/STYXL1/TP53/WDR81/YWHAE/ZFYVE1	23
BP	GO:1905039	carboxylic acid transmembrane transport	10/633	154/18862	0.0350526	0.155502	0.121597	ACSL1/ACSL5/AKT1/CPT1A/SFXN1/SLC16A3/SLC25A14/SLC25A15/SLC25A32/SLC25A38	10
BP	GO:0061458	reproductive system development	21/633	408/18862	0.035387	0.156827	0.122633	AKT1/ARRB2/BCL2/BCL2L11/BIK/BIRC2/BOK/CASP2/CASP3/CASP8/FZD5/HIF1A/IDH1/MAPK14/MGST1/MSH2/PHB/SIRT1/SOD1/STK11/UBB	21
BP	GO:0051054	positive regulation of DNA metabolic process	12/633	198/18862	0.0354245	0.156834	0.122639	AKT1/ARRB2/DHX36/ENDOG/EYA2/HGF/MSH2/PARP1/PRKCD/RPS3/SIRT1/TFRC	12
BP	GO:0030810	positive regulation of nucleotide biosynthetic process	3/633	22/18862	0.0360497	0.158164	0.123679	PID1/PINK1/VCP	3
BP	GO:0035584	calcium-mediated signaling using intracellular calcium source	3/633	22/18862	0.0360497	0.158164	0.123679	FIS1/PRKACA/PRNP	3
BP	GO:0045649	regulation of macrophage differentiation	3/633	22/18862	0.0360497	0.158164	0.123679	CASP8/HCLS1/PRKCA	3
BP	GO:0046519	sphingoid metabolic process	3/633	22/18862	0.0360497	0.158164	0.123679	AGK/GBA/SPHK2	3
BP	GO:0055093	response to hyperoxia	3/633	22/18862	0.0360497	0.158164	0.123679	ATG7/BNIP3/POLG	3
BP	GO:0070987	error-free translesion synthesis	3/633	22/18862	0.0360497	0.158164	0.123679	POLDIP2/UBB/VCP	3
BP	GO:0071359	cellular response to dsRNA	3/633	22/18862	0.0360497	0.158164	0.123679	IFIH1/MAVS/PDE12	3
BP	GO:0090335	regulation of brown fat cell differentiation	3/633	22/18862	0.0360497	0.158164	0.123679	MAPK14/MTOR/SIRT1	3
BP	GO:1900373	positive regulation of purine nucleotide biosynthetic process	3/633	22/18862	0.0360497	0.158164	0.123679	PID1/PINK1/VCP	3
BP	GO:1903825	organic acid transmembrane transport	10/633	155/18862	0.0363959	0.159523	0.124742	ACSL1/ACSL5/AKT1/CPT1A/SFXN1/SLC16A3/SLC25A14/SLC25A15/SLC25A32/SLC25A38	10
BP	GO:0051283	negative regulation of sequestering of calcium ion	8/633	113/18862	0.0365087	0.159858	0.125004	ABL1/ANXA6/ATG5/GSTO1/HAP1/LETM1/NOL3/PRKACA	8
BP	GO:0001959	regulation of cytokine-mediated signaling pathway	11/633	177/18862	0.0367453	0.160733	0.125688	ABCE1/BIRC2/BIRC3/CASP4/CASP8/GSTP1/HIF1A/MAVS/NOL3/RNASEL/STAP1	11
BP	GO:0071482	cellular response to light stimulus	9/633	134/18862	0.0368255	0.160805	0.125744	CASP9/DHX36/MMP9/PARP1/PRKCD/RHBDD1/SIRT1/STK11/TP53	9
BP	GO:0014013	regulation of gliogenesis	7/633	93/18862	0.0368351	0.160805	0.125744	E2F1/IDH2/MTOR/PPP1CC/SIRT2/TP73/TSPO	7
BP	GO:0001933	negative regulation of protein phosphorylation	19/633	362/18862	0.0371529	0.162031	0.126703	ABL1/AKT1/ARRB2/CASP3/CDK5RAP1/GBA/GSTP1/HGF/MLXIPL/MTOR/NNT/PARK7/PID1/PRKCD/PRNP/SFN/SIRT1/SIRT2/YWHAB	19
BP	GO:0006699	bile acid biosynthetic process	4/633	38/18862	0.0376615	0.162791	0.127298	CYP27A1/HSD17B10/SCP2/SIRT1	4
BP	GO:0042307	positive regulation of protein import into nucleus	4/633	38/18862	0.0376615	0.162791	0.127298	HCLS1/MAPK14/MAVS/PRKCD	4
BP	GO:0045429	positive regulation of nitric oxide biosynthetic process	4/633	38/18862	0.0376615	0.162791	0.127298	AKT1/CLU/DDAH2/MTOR	4
BP	GO:0045923	positive regulation of fatty acid metabolic process	4/633	38/18862	0.0376615	0.162791	0.127298	CPT1A/MLXIPL/MLYCD/PLIN5	4
BP	GO:0046326	positive regulation of glucose import	4/633	38/18862	0.0376615	0.162791	0.127298	AKT1/MAPK14/MEF2A/RNASEL	4
BP	GO:0046466	membrane lipid catabolic process	4/633	38/18862	0.0376615	0.162791	0.127298	CYP1B1/GBA/NEU4/PRKCD	4
BP	GO:0071276	cellular response to cadmium ion	4/633	38/18862	0.0376615	0.162791	0.127298	AKT1/MAPK8/MMP9/SOD1	4
BP	GO:0071398	cellular response to fatty acid	4/633	38/18862	0.0376615	0.162791	0.127298	CPT1A/E2F1/PDK3/PID1	4
BP	GO:2000249	regulation of actin cytoskeleton reorganization	4/633	38/18862	0.0376615	0.162791	0.127298	ABL1/HAX1/HCLS1/STAP1	4
BP	GO:0031570	DNA integrity checkpoint	10/633	156/18862	0.0377745	0.162921	0.127399	CASP2/CDK1/E2F1/MAPK14/MSH2/MUC1/SFN/TFDP1/TFDP2/TP53	10
BP	GO:0005977	glycogen metabolic process	6/633	74/18862	0.0378031	0.162921	0.127399	AKT1/GYG1/MTOR/PGM2/PPP1CC/RB1CC1	6
BP	GO:0046323	glucose import	6/633	74/18862	0.0378031	0.162921	0.127399	AKT1/HK2/MAPK14/MEF2A/PID1/RNASEL	6
BP	GO:0034308	primary alcohol metabolic process	7/633	94/18862	0.0386977	0.16641	0.130127	ACSS1/CYP1B1/GPD2/H6PD/PARK7/PNPLA4/RDH13	7
BP	GO:0006869	lipid transport	23/633	461/18862	0.0387264	0.16641	0.130127	ACSL1/ACSL3/ACSL4/ACSL5/AKT1/CLU/CPT1A/FIS1/GLS/GOT2/NME4/PDZD8/PLA2G4F/PLSCR3/PNPLA8/PRKAA1/PRKCD/RXRA/SCP2/SIRT1/SLC27A3/SREBF2/TSPO	23
BP	GO:0016569	covalent chromatin modification	23/633	461/18862	0.0387264	0.16641	0.130127	ATG5/CDK1/EYA2/HAT1/HLCS/HUWE1/KAT2A/MAPK8/MUC1/OGT/PARK7/PHB/PINK1/PRKAA1/PRKCA/PRKCD/SIRT1/SIRT2/SIRT7/SPHK2/TP53/USP15/USP36	23
BP	GO:0006913	nucleocytoplasmic transport	18/633	340/18862	0.0388598	0.166819	0.130448	ABCE1/AKT1/HCLS1/HSPA9/IFI27/MAPK14/MAVS/NSUN2/PARK7/PHB2/PPP1CC/PRKACA/PRKCD/SFN/SIRT7/TP53/TXN/YWHAE	18
BP	GO:0030001	metal ion transport	24/633	486/18862	0.0390044	0.167257	0.130789	ABL1/AFG3L2/ANXA6/ARMC1/ARRB2/ATG5/ATP1B3/BCL2/G6PD/GSTO1/HAP1/LETM1/MRS2/NOL3/PHB/PHB2/PMPCA/PRKACA/PRNP/SLC40A1/SPG7/SPHK2/TSPO/YWHAE	24
BP	GO:0071383	cellular response to steroid hormone stimulus	12/633	201/18862	0.039038	0.167257	0.130789	BCL2L11/FECH/GPAM/GSTP1/KANK2/PARK7/PARP1/PHB/PHB2/RXRA/SGK1/SIRT1	12
BP	GO:0010883	regulation of lipid storage	5/633	56/18862	0.0393163	0.16812	0.131465	CPT1A/FBXW7/PLIN5/SIRT1/SREBF2	5
BP	GO:0043388	positive regulation of DNA binding	5/633	56/18862	0.0393163	0.16812	0.131465	MMP9/PARK7/PARP1/SIRT2/TXN	5
BP	GO:0051282	regulation of sequestering of calcium ion	8/633	115/18862	0.0398649	0.170105	0.133017	ABL1/ANXA6/ATG5/GSTO1/HAP1/LETM1/NOL3/PRKACA	8
BP	GO:0006073	cellular glucan metabolic process	6/633	75/18862	0.0399744	0.170105	0.133017	AKT1/GYG1/MTOR/PGM2/PPP1CC/RB1CC1	6
BP	GO:0009123	nucleoside monophosphate metabolic process	6/633	75/18862	0.0399744	0.170105	0.133017	AK2/AK3/DGUOK/TK2/TYMP/TYMS	6
BP	GO:0043536	positive regulation of blood vessel endothelial cell migration	6/633	75/18862	0.0399744	0.170105	0.133017	ABL1/AKT1/ALOX12/HIF1A/PRKCA/SIRT1	6
BP	GO:0044042	glucan metabolic process	6/633	75/18862	0.0399744	0.170105	0.133017	AKT1/GYG1/MTOR/PGM2/PPP1CC/RB1CC1	6
BP	GO:0006359	regulation of transcription by RNA polymerase III	3/633	23/18862	0.0404532	0.170815	0.133572	DHX36/MTOR/PRDX5	3
BP	GO:0015868	purine ribonucleotide transport	3/633	23/18862	0.0404532	0.170815	0.133572	SLC25A24/SLC25A5/SLC25A6	3
BP	GO:0016578	histone deubiquitination	3/633	23/18862	0.0404532	0.170815	0.133572	KAT2A/USP15/USP36	3
BP	GO:0019430	removal of superoxide radicals	3/633	23/18862	0.0404532	0.170815	0.133572	DHFR/SOD1/SOD2	3
BP	GO:0021680	cerebellar Purkinje cell layer development	3/633	23/18862	0.0404532	0.170815	0.133572	AGTPBP1/GBA/UQCRQ	3
BP	GO:0051503	adenine nucleotide transport	3/633	23/18862	0.0404532	0.170815	0.133572	SLC25A24/SLC25A5/SLC25A6	3
BP	GO:0090343	positive regulation of cell aging	3/633	23/18862	0.0404532	0.170815	0.133572	ARG2/SIRT1/TP53	3
BP	GO:0097066	response to thyroid hormone	3/633	23/18862	0.0404532	0.170815	0.133572	CRLS1/GBA/GCLM	3
BP	GO:0010522	regulation of calcium ion transport into cytosol	7/633	95/18862	0.040621	0.171359	0.133997	ABL1/ATG5/BCL2/GSTO1/HAP1/PRKACA/PRNP	7
BP	GO:0016572	histone phosphorylation	4/633	39/18862	0.0408922	0.171677	0.134246	CDK1/PRKAA1/PRKCA/PRKCD	4
BP	GO:0033146	regulation of intracellular estrogen receptor signaling pathway	4/633	39/18862	0.0408922	0.171677	0.134246	GPAM/KANK2/PARP1/PHB2	4
BP	GO:0045742	positive regulation of epidermal growth factor receptor signaling pathway	4/633	39/18862	0.0408922	0.171677	0.134246	AKT1/FBXW7/HAP1/MMP9	4
BP	GO:0071470	cellular response to osmotic stress	4/633	39/18862	0.0408922	0.171677	0.134246	BAD/CASP3/LETM1/TSPO	4
BP	GO:1904407	positive regulation of nitric oxide metabolic process	4/633	39/18862	0.0408922	0.171677	0.134246	AKT1/CLU/DDAH2/MTOR	4
BP	GO:0051169	nuclear transport	18/633	343/18862	0.0417372	0.172407	0.134817	ABCE1/AKT1/HCLS1/HSPA9/IFI27/MAPK14/MAVS/NSUN2/PARK7/PHB2/PPP1CC/PRKACA/PRKCD/SFN/SIRT7/TP53/TXN/YWHAE	18
BP	GO:0032869	cellular response to insulin stimulus	13/633	226/18862	0.0419765	0.172407	0.134817	AKT1/ATP6AP1/ATP6V1C1/ATP6V1D/ECHDC3/GSTP1/OGT/PARP1/PID1/PRKAA1/PRKCD/SIRT1/WDTC1	13
BP	GO:0007093	mitotic cell cycle checkpoint	10/633	159/18862	0.0421258	0.172407	0.134817	BCL2L1/CASP2/CDK1/E2F1/MSH2/MUC1/SFN/TFDP1/TFDP2/TP53	10
BP	GO:0051147	regulation of muscle cell differentiation	10/633	159/18862	0.0421258	0.172407	0.134817	ABL1/ARRB2/BCL2/G6PD/KAT2A/MAPK14/MEF2A/MTOR/SIRT1/SOD2	10
BP	GO:0071356	cellular response to tumor necrosis factor	16/633	296/18862	0.0423038	0.172407	0.134817	AKT1/BIRC2/BIRC3/CASP4/CASP8/GBA/GSTP1/KAT2A/MAPK14/NOL3/PID1/RPS3/SIRT1/TP53/TRAF3/WDR35	16
BP	GO:0006285	base-excision repair, AP site formation	2/633	10/18862	0.0423249	0.172407	0.134817	MPG/NTHL1	2
BP	GO:0009133	nucleoside diphosphate biosynthetic process	2/633	10/18862	0.0423249	0.172407	0.134817	AK2/AK3	2
BP	GO:0009176	pyrimidine deoxyribonucleoside monophosphate metabolic process	2/633	10/18862	0.0423249	0.172407	0.134817	TYMP/TYMS	2
BP	GO:0010944	negative regulation of transcription by competitive promoter binding	2/633	10/18862	0.0423249	0.172407	0.134817	MUC1/PHB	2
BP	GO:0010992	ubiquitin recycling	2/633	10/18862	0.0423249	0.172407	0.134817	FBXW7/PINK1	2
BP	GO:0014041	regulation of neuron maturation	2/633	10/18862	0.0423249	0.172407	0.134817	BCL2/MTOR	2
BP	GO:0015886	heme transport	2/633	10/18862	0.0423249	0.172407	0.134817	ABCB7/FLVCR1	2
BP	GO:0016559	peroxisome fission	2/633	10/18862	0.0423249	0.172407	0.134817	FIS1/MFF	2
BP	GO:0019614	catechol-containing compound catabolic process	2/633	10/18862	0.0423249	0.172407	0.134817	MAOA/MAOB	2
BP	GO:0019852	L-ascorbic acid metabolic process	2/633	10/18862	0.0423249	0.172407	0.134817	CYB5R3/GSTO1	2
BP	GO:0021859	pyramidal neuron differentiation	2/633	10/18862	0.0423249	0.172407	0.134817	GBA/UQCRQ	2
BP	GO:0031118	rRNA pseudouridine synthesis	2/633	10/18862	0.0423249	0.172407	0.134817	RPUSD3/RPUSD4	2
BP	GO:0032000	positive regulation of fatty acid beta-oxidation	2/633	10/18862	0.0423249	0.172407	0.134817	CPT1A/PLIN5	2
BP	GO:0033131	regulation of glucokinase activity	2/633	10/18862	0.0423249	0.172407	0.134817	BAD/COX11	2
BP	GO:0034350	regulation of glial cell apoptotic process	2/633	10/18862	0.0423249	0.172407	0.134817	PRKCA/PRKCD	2
BP	GO:0039530	MDA-5 signaling pathway	2/633	10/18862	0.0423249	0.172407	0.134817	C1QBP/IFIH1	2
BP	GO:0042135	neurotransmitter catabolic process	2/633	10/18862	0.0423249	0.172407	0.134817	MAOA/MAOB	2
BP	GO:0042424	catecholamine catabolic process	2/633	10/18862	0.0423249	0.172407	0.134817	MAOA/MAOB	2
BP	GO:0045792	negative regulation of cell size	2/633	10/18862	0.0423249	0.172407	0.134817	AKT1/MTOR	2
BP	GO:0051712	positive regulation of killing of cells of other organism	2/633	10/18862	0.0423249	0.172407	0.134817	BAD/BCL2L11	2
BP	GO:0090209	negative regulation of triglyceride metabolic process	2/633	10/18862	0.0423249	0.172407	0.134817	FBXW7/PLIN5	2
BP	GO:0090331	negative regulation of platelet aggregation	2/633	10/18862	0.0423249	0.172407	0.134817	ALOX12/PRKCD	2
BP	GO:0106049	regulation of cellular response to osmotic stress	2/633	10/18862	0.0423249	0.172407	0.134817	BAD/LETM1	2
BP	GO:1901725	regulation of histone deacetylase activity	2/633	10/18862	0.0423249	0.172407	0.134817	PINK1/SPHK2	2
BP	GO:1904526	regulation of microtubule binding	2/633	10/18862	0.0423249	0.172407	0.134817	ABL1/PPP2CB	2
BP	GO:1905461	positive regulation of vascular associated smooth muscle cell apoptotic process	2/633	10/18862	0.0423249	0.172407	0.134817	MFN2/SOD2	2
BP	GO:2001241	positive regulation of extrinsic apoptotic signaling pathway in absence of ligand	2/633	10/18862	0.0423249	0.172407	0.134817	HTRA2/WWOX	2
BP	GO:0001841	neural tube formation	7/633	96/18862	0.0426054	0.173228	0.135459	ABL1/APAF1/CASP3/HIF1A/KAT2A/LIAS/PRKACA	7
BP	GO:0048661	positive regulation of smooth muscle cell proliferation	7/633	96/18862	0.0426054	0.173228	0.135459	AKT1/ALOX12/MFN2/MMP9/MTOR/PHB/TGM2	7
BP	GO:0001889	liver development	9/633	138/18862	0.0431192	0.175154	0.136965	CPT1A/CSNK2A2/FBXW7/HGF/MPST/PNPT1/RB1CC1/TYMS/WDR35	9
BP	GO:0070423	nucleotide-binding oligomerization domain containing signaling pathway	4/633	40/18862	0.0442751	0.179185	0.140117	BIRC2/BIRC3/CASP8/UBB	4
BP	GO:0072529	pyrimidine-containing compound catabolic process	4/633	40/18862	0.0442751	0.179185	0.140117	ALDH6A1/NT5M/NTHL1/TYMP	4
BP	GO:1901068	guanosine-containing compound metabolic process	4/633	40/18862	0.0442751	0.179185	0.140117	AK3/DGUOK/MFN1/NME4	4
BP	GO:1904591	positive regulation of protein import	4/633	40/18862	0.0442751	0.179185	0.140117	HCLS1/MAPK14/MAVS/PRKCD	4
BP	GO:0010827	regulation of glucose transmembrane transport	6/633	77/18862	0.0445501	0.179247	0.140165	AKT1/HK2/MAPK14/MEF2A/PID1/RNASEL	6
BP	GO:0048678	response to axon injury	6/633	77/18862	0.0445501	0.179247	0.140165	BCL2/BNIP3/DHFR/SARM1/SOD1/TSPO	6
BP	GO:0061418	regulation of transcription from RNA polymerase II promoter in response to hypoxia	6/633	77/18862	0.0445501	0.179247	0.140165	HIF1A/HIF3A/HIGD1A/SIRT2/TP53/UBB	6
BP	GO:1901616	organic hydroxy compound catabolic process	6/633	77/18862	0.0445501	0.179247	0.140165	CYP27A1/GK/GPD2/MAOA/MAOB/SORD	6
BP	GO:0043502	regulation of muscle adaptation	7/633	97/18862	0.0446515	0.179247	0.140165	BECN1/G6PD/MEF2A/MTOR/NOL3/PARP1/PRKCA	7
BP	GO:0002763	positive regulation of myeloid leukocyte differentiation	5/633	58/18862	0.0446992	0.179247	0.140165	ATP6AP1/CASP8/HAX1/HCLS1/PRKCA	5
BP	GO:0032781	positive regulation of ATPase activity	5/633	58/18862	0.0446992	0.179247	0.140165	ATP1B3/DNAJC15/GABARAPL2/MSH2/SSBP1	5
BP	GO:0035306	positive regulation of dephosphorylation	5/633	58/18862	0.0446992	0.179247	0.140165	GBA/MTOR/PINK1/PPP1R15A/PRKCD	5
BP	GO:0045851	pH reduction	5/633	58/18862	0.0446992	0.179247	0.140165	ATP6AP1/ATP6V1C1/ATP6V1D/BCL2/CLIC4	5
BP	GO:0046128	purine ribonucleoside metabolic process	5/633	58/18862	0.0446992	0.179247	0.140165	AK3/DGUOK/MFN1/NME4/PEMT	5
BP	GO:0006650	glycerophospholipid metabolic process	18/633	346/18862	0.0447657	0.179273	0.140186	ACP6/ACSL3/AGK/AGPAT5/CRLS1/CSNK2A2/GPAM/GPAT2/PEMT/PGS1/PHB2/PISD/PLA2G4F/PLA2G6/PLSCR3/PNPLA8/SLC44A1/STARD7	18
BP	GO:0006611	protein export from nucleus	11/633	183/18862	0.0449573	0.179273	0.140186	ABCE1/HSPA9/IFI27/NSUN2/PARK7/PRKACA/SFN/SIRT7/TP53/TXN/YWHAE	11
BP	GO:0001963	synaptic transmission, dopaminergic	3/633	24/18862	0.0451148	0.179273	0.140186	ARRB2/PARK7/PINK1	3
BP	GO:0007628	adult walking behavior	3/633	24/18862	0.0451148	0.179273	0.140186	ARRB2/FXN/HTRA2	3
BP	GO:0014850	response to muscle activity	3/633	24/18862	0.0451148	0.179273	0.140186	GOT2/HIF1A/TOMM20	3
BP	GO:0036003	positive regulation of transcription from RNA polymerase II promoter in response to stress	3/633	24/18862	0.0451148	0.179273	0.140186	HIF1A/MUC1/TP53	3
BP	GO:0045821	positive regulation of glycolytic process	3/633	24/18862	0.0451148	0.179273	0.140186	HIF1A/MLXIPL/PRKAA1	3
BP	GO:0046039	GTP metabolic process	3/633	24/18862	0.0451148	0.179273	0.140186	AK3/MFN1/NME4	3
BP	GO:0046835	carbohydrate phosphorylation	3/633	24/18862	0.0451148	0.179273	0.140186	HK1/HK2/RBKS	3
BP	GO:0051000	positive regulation of nitric-oxide synthase activity	3/633	24/18862	0.0451148	0.179273	0.140186	AKT1/DHFR/HIF1A	3
BP	GO:0000082	G1/S transition of mitotic cell cycle	15/633	275/18862	0.0451633	0.179303	0.140209	AKT1/APEX1/BCL2/CASP2/CDK1/DHFR/E2F1/KANK2/MUC1/PPP6C/SFN/TFDP1/TFDP2/TP53/TYMS	15
BP	GO:0042752	regulation of circadian rhythm	8/633	118/18862	0.0452748	0.179583	0.140428	ATG7/CDK1/FBXW7/MAPK8/MTOR/PPP1CC/PRKAA1/TP53	8
BP	GO:0035148	tube formation	9/633	140/18862	0.0465214	0.184194	0.144034	ABL1/APAF1/BCL2L11/CASP3/HIF1A/KAT2A/LIAS/PRKACA/TGM2	9
BP	GO:0061008	hepaticobiliary system development	9/633	140/18862	0.0465214	0.184194	0.144034	CPT1A/CSNK2A2/FBXW7/HGF/MPST/PNPT1/RB1CC1/TYMS/WDR35	9
BP	GO:0043254	regulation of protein-containing complex assembly	22/633	446/18862	0.0470837	0.186252	0.145644	ABL1/BCL2L11/BIK/BIRC2/CLU/CTTN/DNAJC15/GBA/HAX1/HCLS1/MTOR/PARK7/PARP1/PINK1/PRKCD/RPS3/SH3GLB1/SIRT2/TFRC/TP53/VCP/VDAC2	22
BP	GO:0001101	response to acid chemical	8/633	119/18862	0.0471799	0.186297	0.145678	BAD/CASP3/CRLS1/GCLM/GSTP1/MTOR/PEMT/TOMM20	8
BP	GO:0051208	sequestering of calcium ion	8/633	119/18862	0.0471799	0.186297	0.145678	ABL1/ANXA6/ATG5/GSTO1/HAP1/LETM1/NOL3/PRKACA	8
BP	GO:1902017	regulation of cilium assembly	5/633	59/18862	0.0475477	0.187267	0.146437	ATG3/ATG5/HAP1/SYNE2/VDAC3	5
BP	GO:1902041	regulation of extrinsic apoptotic signaling pathway via death domain receptors	5/633	59/18862	0.0475477	0.187267	0.146437	BCL2L1/CASP8/HGF/PARK7/PMAIP1	5
BP	GO:0010907	positive regulation of glucose metabolic process	4/633	41/18862	0.0478101	0.187267	0.146437	AKT1/KAT2A/PMAIP1/SIRT1	4
BP	GO:0033173	calcineurin-NFAT signaling cascade	4/633	41/18862	0.0478101	0.187267	0.146437	MTOR/PPP3CC/PPP3R1/PRNP	4
BP	GO:0033574	response to testosterone	4/633	41/18862	0.0478101	0.187267	0.146437	BAD/GBA/SIRT1/TSPO	4
BP	GO:0035872	nucleotide-binding domain, leucine rich repeat containing receptor signaling pathway	4/633	41/18862	0.0478101	0.187267	0.146437	BIRC2/BIRC3/CASP8/UBB	4
BP	GO:1901186	positive regulation of ERBB signaling pathway	4/633	41/18862	0.0478101	0.187267	0.146437	AKT1/FBXW7/HAP1/MMP9	4
BP	GO:1902042	negative regulation of extrinsic apoptotic signaling pathway via death domain receptors	4/633	41/18862	0.0478101	0.187267	0.146437	BCL2L1/CASP8/HGF/PARK7	4
BP	GO:1904646	cellular response to amyloid-beta	4/633	41/18862	0.0478101	0.187267	0.146437	BCL2L11/CASP4/PARP1/PRNP	4
BP	GO:1902275	regulation of chromatin organization	11/633	185/18862	0.0479533	0.18766	0.146744	ATG5/KAT2A/MAP1S/MAPK8/MUC1/OGT/PARK7/PINK1/SIRT1/SPHK2/TP53	11
BP	GO:0002702	positive regulation of production of molecular mediator of immune response	7/633	99/18862	0.0489306	0.191314	0.149601	DDX21/DHX36/FZD5/HK1/MAVS/MSH2/TFRC	7
BP	GO:0006805	xenobiotic metabolic process	8/633	120/18862	0.0491366	0.191697	0.149901	ACSL1/CRYZ/CYB5B/CYB5R3/CYP1B1/GSTO1/GSTP1/MGST1	8
BP	GO:0034605	cellular response to heat	8/633	120/18862	0.0491366	0.191697	0.149901	CLPB/DHX36/HTRA2/MTOR/PRKACA/SIRT1/VCP/YWHAE	8
BP	GO:1990830	cellular response to leukemia inhibitory factor	6/633	79/18862	0.0494398	0.191697	0.149901	GCLM/HK2/SIRT1/SLC25A5/TFRC/WDR35	6
BP	GO:0000075	cell cycle checkpoint	12/633	209/18862	0.0499223	0.191697	0.149901	BCL2L1/CASP2/CDK1/E2F1/MAPK14/MSH2/MUC1/NSUN2/SFN/TFDP1/TFDP2/TP53	12
BP	GO:0071219	cellular response to molecule of bacterial origin	12/633	209/18862	0.0499223	0.191697	0.149901	ABL1/AKT1/FZD5/GSTP1/MAPK14/MAPK8/PLSCR3/PRKCA/SHPK/SIRT2/STAP1/TSPO	12
BP	GO:0090276	regulation of peptide hormone secretion	12/633	209/18862	0.0499223	0.191697	0.149901	ACSL4/ARL2BP/BAD/CPT1A/GLUD1/HADH/HIF1A/OXCT1/PLA2G6/PRKCA/SLC25A5/SLC25A6	12
CC	GO:0005759	mitochondrial matrix	212/644	476/19520	2.22571e-193	9.21444e-191	7.84856e-191	ABCE1/ACAA2/ACADS/ACADSB/ACADVL/ACOT9/ACP6/ACSM5/ACSS1/ADHFE1/AK3/ALAS1/ALAS2/ALDH4A1/ALDH6A1/ARG2/ARL2BP/ATG4D/BCAT2/BCKDHB/BCKDK/BCL2L1/BLOC1S1/C1QBP/CARS2/CDK1/CHCHD1/CHPF/CLPP/COASY/CS/CYP27A1/D2HGDH/DAP3/DARS2/DDX28/DECR1/DGUOK/DHX30/DLAT/DLD/DLST/DNAJA3/DNAJC15/ECHS1/ELAC2/ETFDH/ETHE1/FARS2/FASTKD2/FDX1/FECH/FH/FXN/GCDH/GFM1/GLRX2/GLRX5/GLS/GLUD1/GLUD2/GOT2/GRPEL1/GRPEL2/GRSF1/GSR/GSTZ1/GUF…	212
CC	GO:0005743	mitochondrial inner membrane	185/644	493/19520	3.47771e-150	7.19885e-148	6.13175e-148	ABCB7/ACADVL/AFG3L2/AGK/AIFM1/ALAS2/ALDH18A1/APOOL/BCL2L1/BCS1L/BOK/CHCHD1/CHCHD10/CHDH/CKMT1B/CLU/COQ10A/COQ10B/COQ2/COQ7/COQ9/COX11/COX15/COX18/COX4I1/COX5A/COX6A1/COX6B2/COX6C/COX7A2/COX7A2L/COX7B/COX7C/CRLS1/CYC1/CYCS/CYP27A1/DAP3/DNAJC11/DNAJC15/DNAJC30/ENDOG/ETFDH/FASTKD2/FECH/FGR/FOXRED1/GHITM/GOT2/GPD2/GRPEL1/GRPEL2/GUF1/HIGD1A/HIGD2A/HSPA9/HSPD1/IMMT/LETM1/MPV17/MRPL10/MRPL13/MRPL16/MRPL…	185
CC	GO:0098798	mitochondrial protein-containing complex	114/644	265/19520	1.42199e-98	1.96235e-96	1.67146e-96	AFG3L2/AGK/APOOL/BCKDHB/BCKDK/BCS1L/CHCHD10/COX4I1/COX5A/COX6A1/COX7C/CYC1/DAP3/DLAT/DNAJC11/DNAJC15/FOXRED1/GRPEL1/GRPEL2/HSD17B10/HSPA9/IMMT/MCCC1/MCCC2/MFN1/MRPL10/MRPL13/MRPL16/MRPL17/MRPL18/MRPL19/MRPL22/MRPL24/MRPL28/MRPL33/MRPL34/MRPL38/MRPL39/MRPL40/MRPL43/MRPL45/MRPL46/MRPL47/MRPL48/MRPL49/MRPL54/MRPL9/MRPS10/MRPS18A/MRPS18B/MRPS18C/MRPS2/MRPS21/MRPS22/MRPS24/MRPS26/MRPS27/MRPS30/MRPS34/…	114
CC	GO:0005741	mitochondrial outer membrane	82/644	195/19520	1.60267e-69	1.65876e-67	1.41288e-67	ACSL1/ACSL3/ACSL4/ACSL5/AGK/AGPAT5/AKAP1/APOOL/ARMC1/BAD/BCL2/BCL2L1/BCL2L11/BCL2L2/BNIP3/BOK/BRI3BP/CASP8/CISD2/COASY/CPT1A/CYB5B/CYB5R3/DNAJC11/FIS1/FUNDC1/FUNDC2/GK/GPAM/GPAT2/HAX1/HK1/HK2/HSPA9/IFI27/IMMT/LETMD1/MAOA/MAOB/MAVS/MFF/MFN1/MFN2/MGST1/MLXIP/MOAP1/MTOR/MTX1/MTX3/NEU4/NLRX1/PDE2A/PHB/PHB2/PINK1/PMAIP1/PPP1CC/PPP1R15A/PPP2R2B/QTRT1/RAB32/RHOT1/RHOT2/SAMM50/SARM1/SH3GLB1/SLC25A46/SLC4…	82
CC	GO:0031968	organelle outer membrane	84/644	220/19520	5.33886e-67	4.42058e-65	3.7653e-65	ACSL1/ACSL3/ACSL4/ACSL5/AGK/AGPAT5/AKAP1/APOOL/ARMC1/BAD/BCL2/BCL2L1/BCL2L11/BCL2L2/BNIP3/BOK/BRI3BP/CASP8/CISD2/COASY/CPT1A/CYB5B/CYB5R3/DNAJC11/FIS1/FUNDC1/FUNDC2/GK/GPAM/GPAT2/HAX1/HK1/HK2/HSPA9/IFI27/IMMT/LETMD1/LRPPRC/MAOA/MAOB/MAVS/MFF/MFN1/MFN2/MGST1/MLXIP/MOAP1/MTOR/MTX1/MTX3/NEU4/NLRX1/PDE2A/PHB/PHB2/PINK1/PMAIP1/PPP1CC/PPP1R15A/PPP2R2B/QTRT1/RAB32/RHOT1/RHOT2/SAMM50/SARM1/SH3GLB1/SLC25A…	84
CC	GO:0019867	outer membrane	84/644	222/19520	1.3072e-66	9.01966e-65	7.68265e-65	ACSL1/ACSL3/ACSL4/ACSL5/AGK/AGPAT5/AKAP1/APOOL/ARMC1/BAD/BCL2/BCL2L1/BCL2L11/BCL2L2/BNIP3/BOK/BRI3BP/CASP8/CISD2/COASY/CPT1A/CYB5B/CYB5R3/DNAJC11/FIS1/FUNDC1/FUNDC2/GK/GPAM/GPAT2/HAX1/HK1/HK2/HSPA9/IFI27/IMMT/LETMD1/LRPPRC/MAOA/MAOB/MAVS/MFF/MFN1/MFN2/MGST1/MLXIP/MOAP1/MTOR/MTX1/MTX3/NEU4/NLRX1/PDE2A/PHB/PHB2/PINK1/PMAIP1/PPP1CC/PPP1R15A/PPP2R2B/QTRT1/RAB32/RHOT1/RHOT2/SAMM50/SARM1/SH3GLB1/SLC25A…	84
CC	GO:0070469	respirasome	48/644	103/19520	1.58045e-43	9.34722e-42	7.96165e-42	BCS1L/COX15/COX4I1/COX5A/COX6A1/COX6B2/COX7A2/COX7A2L/COX7B/COX7C/CYC1/CYCS/FOXRED1/HIGD1A/HIGD2A/NDUFA1/NDUFA10/NDUFA12/NDUFA3/NDUFA4/NDUFA6/NDUFA8/NDUFA9/NDUFAB1/NDUFAF1/NDUFB1/NDUFB11/NDUFB3/NDUFB4/NDUFB5/NDUFC1/NDUFS2/NDUFS4/NDUFS5/NDUFV1/NNT/OXA1L/SDHA/SDHC/SDHD/SURF1/TTC19/UQCR11/UQCRB/UQCRC1/UQCRC2/UQCRH/UQCRQ	48
CC	GO:0098800	inner mitochondrial membrane protein complex	53/644	142/19520	9.14746e-42	4.73381e-40	4.0321e-40	AFG3L2/AGK/APOOL/BCS1L/CHCHD10/COX4I1/COX5A/COX6A1/COX7C/CYC1/DNAJC11/DNAJC15/FOXRED1/GRPEL1/GRPEL2/HSPA9/IMMT/MTX1/MTX3/NDUFA1/NDUFA10/NDUFA12/NDUFA3/NDUFA4/NDUFA6/NDUFA8/NDUFA9/NDUFAB1/NDUFAF1/NDUFB1/NDUFB11/NDUFB3/NDUFB4/NDUFB5/NDUFC1/NDUFS2/NDUFS4/NDUFS5/NDUFV1/PHB/PHB2/ROMO1/SAMM50/SDHA/SDHC/SDHD/SLC25A6/TIMM17B/UQCRB/UQCRC1/UQCRC2/UQCRH/UQCRQ	53
CC	GO:0000313	organellar ribosome	43/644	87/19520	1.66451e-40	6.89107e-39	5.86959e-39	CHCHD1/DAP3/MRPL10/MRPL13/MRPL16/MRPL17/MRPL18/MRPL19/MRPL22/MRPL24/MRPL28/MRPL33/MRPL34/MRPL38/MRPL39/MRPL40/MRPL43/MRPL45/MRPL46/MRPL47/MRPL48/MRPL49/MRPL54/MRPL9/MRPS10/MRPS18A/MRPS18B/MRPS18C/MRPS2/MRPS21/MRPS22/MRPS24/MRPS26/MRPS27/MRPS30/MRPS34/MRPS35/MRPS36/MRPS6/MRPS9/NDUFAB1/NSUN3/NSUN4	43
CC	GO:0005761	mitochondrial ribosome	43/644	87/19520	1.66451e-40	6.89107e-39	5.86959e-39	CHCHD1/DAP3/MRPL10/MRPL13/MRPL16/MRPL17/MRPL18/MRPL19/MRPL22/MRPL24/MRPL28/MRPL33/MRPL34/MRPL38/MRPL39/MRPL40/MRPL43/MRPL45/MRPL46/MRPL47/MRPL48/MRPL49/MRPL54/MRPL9/MRPS10/MRPS18A/MRPS18B/MRPS18C/MRPS2/MRPS21/MRPS22/MRPS24/MRPS26/MRPS27/MRPS30/MRPS34/MRPS35/MRPS36/MRPS6/MRPS9/NDUFAB1/NSUN3/NSUN4	43
CC	GO:0005746	mitochondrial respirasome	42/644	89/19520	1.69779e-38	6.38987e-37	5.44268e-37	BCS1L/COX15/COX4I1/COX5A/COX6A1/COX7A2/COX7A2L/COX7B/COX7C/CYC1/FOXRED1/NDUFA1/NDUFA10/NDUFA12/NDUFA3/NDUFA4/NDUFA6/NDUFA8/NDUFA9/NDUFAB1/NDUFAF1/NDUFB1/NDUFB11/NDUFB3/NDUFB4/NDUFB5/NDUFC1/NDUFS2/NDUFS4/NDUFS5/NDUFV1/NNT/OXA1L/SDHA/SDHC/SDHD/SURF1/UQCRB/UQCRC1/UQCRC2/UQCRH/UQCRQ	42
CC	GO:1990204	oxidoreductase complex	45/644	111/19520	1.66958e-37	5.76005e-36	4.90622e-36	BCKDHB/BCKDK/BCS1L/CYB5B/CYB5R3/CYC1/DLAT/DLD/DLST/FOXRED1/GPD2/KAT2A/MRPS36/NDUFA1/NDUFA10/NDUFA12/NDUFA3/NDUFA4/NDUFA6/NDUFA8/NDUFA9/NDUFAB1/NDUFAF1/NDUFB1/NDUFB11/NDUFB3/NDUFB4/NDUFB5/NDUFC1/NDUFS2/NDUFS4/NDUFS5/NDUFV1/OGDH/PDHA1/PDHB/PDHX/SDHA/SDHC/SDHD/UQCRB/UQCRC1/UQCRC2/UQCRH/UQCRQ	45
CC	GO:0098803	respiratory chain complex	37/644	87/19520	5.8967e-32	1.87787e-30	1.59951e-30	BCS1L/COX4I1/COX5A/COX6A1/COX6B2/COX7B/COX7C/CYC1/FOXRED1/NDUFA1/NDUFA10/NDUFA12/NDUFA3/NDUFA4/NDUFA6/NDUFA8/NDUFA9/NDUFAB1/NDUFAF1/NDUFB1/NDUFB11/NDUFB3/NDUFB4/NDUFB5/NDUFC1/NDUFS2/NDUFS4/NDUFS5/NDUFV1/SDHA/SDHC/SDHD/UQCRB/UQCRC1/UQCRC2/UQCRH/UQCRQ	37
CC	GO:0005758	mitochondrial intermembrane space	35/644	83/19520	3.91882e-30	1.15885e-28	9.87071e-29	AGK/AIFM1/AK2/ARL2BP/BLOC1S1/CHCHD10/CHCHD4/CHCHD5/CHCHD7/CIAPIN1/CLPB/COX17/COX19/CYCS/DIABLO/FBXL4/FGR/HAX1/HTRA2/IMMT/NDUFA8/NDUFS5/NME4/PARK7/PINK1/PNPT1/RNASET2/SHMT2/SIRT5/SOD1/SUOX/THEM4/TIMM8B/TIMM9/TRAP1	35
CC	GO:0098573	intrinsic component of mitochondrial membrane	34/644	86/19520	3.65495e-28	1.00877e-26	8.59234e-27	AFG3L2/AGK/APOOL/BNIP3/CHCHD10/COQ2/COX11/COX18/CPT1A/DNAJC11/ETFDH/FIS1/FUNDC1/FUNDC2/GHITM/HSPA9/IMMT/MFF/MFN1/MFN2/MTX1/MTX3/OXA1L/PINK1/PISD/RHOT1/RHOT2/SAMM50/SFXN1/SFXN5/SLC25A3/TIMM17B/TMEM70/TOMM20	34
CC	GO:0031970	organelle envelope lumen	35/644	93/19520	4.45498e-28	1.15273e-26	9.81855e-27	AGK/AIFM1/AK2/ARL2BP/BLOC1S1/CHCHD10/CHCHD4/CHCHD5/CHCHD7/CIAPIN1/CLPB/COX17/COX19/CYCS/DIABLO/FBXL4/FGR/HAX1/HTRA2/IMMT/NDUFA8/NDUFS5/NME4/PARK7/PINK1/PNPT1/RNASET2/SHMT2/SIRT5/SOD1/SUOX/THEM4/TIMM8B/TIMM9/TRAP1	35
CC	GO:0032592	integral component of mitochondrial membrane	33/644	85/19520	4.60346e-27	1.12108e-25	9.54898e-26	AFG3L2/AGK/APOOL/BNIP3/CHCHD10/COQ2/COX11/COX18/CPT1A/DNAJC11/ETFDH/FIS1/FUNDC1/FUNDC2/GHITM/HSPA9/IMMT/MFF/MFN1/MTX1/MTX3/OXA1L/PINK1/PISD/RHOT1/RHOT2/SAMM50/SFXN1/SFXN5/SLC25A3/TIMM17B/TMEM70/TOMM20	33
CC	GO:0009295	nucleoid	25/644	44/19520	4.51757e-26	9.84355e-25	8.38442e-25	ACADVL/DDX28/DHX30/ELAC2/FASTKD2/GRSF1/HSD17B10/HSPA9/LONP1/LRPPRC/MPG/POLDIP2/POLG/POLRMT/SHMT2/SLC25A5/SOD2/SSBP1/SUPV3L1/TFAM/TFB1M/TFB2M/TOP1MT/TUFM/VDAC2	25
CC	GO:0042645	mitochondrial nucleoid	25/644	44/19520	4.51757e-26	9.84355e-25	8.38442e-25	ACADVL/DDX28/DHX30/ELAC2/FASTKD2/GRSF1/HSD17B10/HSPA9/LONP1/LRPPRC/MPG/POLDIP2/POLG/POLRMT/SHMT2/SLC25A5/SOD2/SSBP1/SUPV3L1/TFAM/TFB1M/TFB2M/TOP1MT/TUFM/VDAC2	25
CC	GO:0000315	organellar large ribosomal subunit	27/644	57/19520	3.22068e-25	6.34933e-24	5.40815e-24	MRPL10/MRPL13/MRPL16/MRPL17/MRPL18/MRPL19/MRPL22/MRPL24/MRPL28/MRPL33/MRPL34/MRPL38/MRPL39/MRPL40/MRPL43/MRPL45/MRPL46/MRPL47/MRPL48/MRPL49/MRPL54/MRPL9/MRPS18A/MRPS30/NDUFAB1/NSUN3/NSUN4	27
CC	GO:0005762	mitochondrial large ribosomal subunit	27/644	57/19520	3.22068e-25	6.34933e-24	5.40815e-24	MRPL10/MRPL13/MRPL16/MRPL17/MRPL18/MRPL19/MRPL22/MRPL24/MRPL28/MRPL33/MRPL34/MRPL38/MRPL39/MRPL40/MRPL43/MRPL45/MRPL46/MRPL47/MRPL48/MRPL49/MRPL54/MRPL9/MRPS18A/MRPS30/NDUFAB1/NSUN3/NSUN4	27
CC	GO:0044391	ribosomal subunit	43/644	187/19520	2.5137e-24	4.73033e-23	4.02914e-23	DAP3/MRPL10/MRPL13/MRPL16/MRPL17/MRPL18/MRPL19/MRPL22/MRPL24/MRPL28/MRPL33/MRPL34/MRPL38/MRPL39/MRPL40/MRPL43/MRPL45/MRPL46/MRPL47/MRPL48/MRPL49/MRPL54/MRPL9/MRPS10/MRPS18A/MRPS18B/MRPS18C/MRPS2/MRPS21/MRPS22/MRPS24/MRPS26/MRPS27/MRPS30/MRPS34/MRPS35/MRPS36/MRPS6/MRPS9/NDUFAB1/NSUN3/NSUN4/RPS3	43
CC	GO:0005840	ribosome	48/644	243/19520	6.22975e-24	1.12136e-22	9.55134e-23	APEX1/CHCHD1/DAP3/MRPL10/MRPL13/MRPL16/MRPL17/MRPL18/MRPL19/MRPL22/MRPL24/MRPL28/MRPL33/MRPL34/MRPL38/MRPL39/MRPL40/MRPL43/MRPL45/MRPL46/MRPL47/MRPL48/MRPL49/MRPL54/MRPL9/MRPS10/MRPS18A/MRPS18B/MRPS18C/MRPS2/MRPS21/MRPS22/MRPS24/MRPS25/MRPS26/MRPS27/MRPS30/MRPS34/MRPS35/MRPS36/MRPS6/MRPS9/NDUFAB1/NSUN3/NSUN4/PNPT1/PTCD3/RPS3	48
CC	GO:0005747	mitochondrial respiratory chain complex I	21/644	50/19520	1.53553e-18	2.44504e-17	2.0826e-17	FOXRED1/NDUFA1/NDUFA10/NDUFA12/NDUFA3/NDUFA4/NDUFA6/NDUFA8/NDUFA9/NDUFAB1/NDUFAF1/NDUFB1/NDUFB11/NDUFB3/NDUFB4/NDUFB5/NDUFC1/NDUFS2/NDUFS4/NDUFS5/NDUFV1	21
CC	GO:0030964	NADH dehydrogenase complex	21/644	50/19520	1.53553e-18	2.44504e-17	2.0826e-17	FOXRED1/NDUFA1/NDUFA10/NDUFA12/NDUFA3/NDUFA4/NDUFA6/NDUFA8/NDUFA9/NDUFAB1/NDUFAF1/NDUFB1/NDUFB11/NDUFB3/NDUFB4/NDUFB5/NDUFC1/NDUFS2/NDUFS4/NDUFS5/NDUFV1	21
CC	GO:0045271	respiratory chain complex I	21/644	50/19520	1.53553e-18	2.44504e-17	2.0826e-17	FOXRED1/NDUFA1/NDUFA10/NDUFA12/NDUFA3/NDUFA4/NDUFA6/NDUFA8/NDUFA9/NDUFAB1/NDUFAF1/NDUFB1/NDUFB11/NDUFB3/NDUFB4/NDUFB5/NDUFC1/NDUFS2/NDUFS4/NDUFS5/NDUFV1	21
CC	GO:0031304	intrinsic component of mitochondrial inner membrane	21/644	55/19520	1.64446e-17	2.43144e-16	2.07102e-16	AFG3L2/AGK/APOOL/CHCHD10/COQ2/COX11/COX18/DNAJC11/ETFDH/GHITM/HSPA9/IMMT/MTX1/MTX3/OXA1L/PISD/SAMM50/SFXN1/SFXN5/SLC25A3/TIMM17B	21
CC	GO:0031305	integral component of mitochondrial inner membrane	21/644	55/19520	1.64446e-17	2.43144e-16	2.07102e-16	AFG3L2/AGK/APOOL/CHCHD10/COQ2/COX11/COX18/DNAJC11/ETFDH/GHITM/HSPA9/IMMT/MTX1/MTX3/OXA1L/PISD/SAMM50/SFXN1/SFXN5/SLC25A3/TIMM17B	21
CC	GO:0000314	organellar small ribosomal subunit	16/644	28/19520	3.45501e-17	4.76792e-16	4.06116e-16	DAP3/MRPS10/MRPS18A/MRPS18B/MRPS18C/MRPS2/MRPS21/MRPS22/MRPS24/MRPS26/MRPS27/MRPS34/MRPS35/MRPS36/MRPS6/MRPS9	16
CC	GO:0005763	mitochondrial small ribosomal subunit	16/644	28/19520	3.45501e-17	4.76792e-16	4.06116e-16	DAP3/MRPS10/MRPS18A/MRPS18B/MRPS18C/MRPS2/MRPS21/MRPS22/MRPS24/MRPS26/MRPS27/MRPS34/MRPS35/MRPS36/MRPS6/MRPS9	16
CC	GO:0015934	large ribosomal subunit	27/644	115/19520	5.50313e-16	7.34934e-15	6.25993e-15	MRPL10/MRPL13/MRPL16/MRPL17/MRPL18/MRPL19/MRPL22/MRPL24/MRPL28/MRPL33/MRPL34/MRPL38/MRPL39/MRPL40/MRPL43/MRPL45/MRPL46/MRPL47/MRPL48/MRPL49/MRPL54/MRPL9/MRPS18A/MRPS30/NDUFAB1/NSUN3/NSUN4	27
CC	GO:0070069	cytochrome complex	15/644	36/19520	1.4894e-13	1.92691e-12	1.64127e-12	BCS1L/COX15/COX4I1/COX5A/COX6A1/COX6B2/COX7B/COX7C/CYC1/NDUFA4/UQCRB/UQCRC1/UQCRC2/UQCRH/UQCRQ	15
CC	GO:0045239	tricarboxylic acid cycle enzyme complex	10/644	14/19520	1.26743e-12	1.59004e-11	1.35435e-11	BCKDHB/BCKDK/DLD/DLST/FH/KAT2A/MRPS36/OGDH/SUCLA2/SUCLG2	10
CC	GO:0031306	intrinsic component of mitochondrial outer membrane	12/644	23/19520	1.45756e-12	1.77479e-11	1.51171e-11	BNIP3/CPT1A/FIS1/FUNDC1/FUNDC2/MFF/MFN1/MFN2/PINK1/RHOT1/RHOT2/TOMM20	12
CC	GO:0031307	integral component of mitochondrial outer membrane	11/644	22/19520	2.34819e-11	2.77757e-10	2.36584e-10	BNIP3/CPT1A/FIS1/FUNDC1/FUNDC2/MFF/MFN1/PINK1/RHOT1/RHOT2/TOMM20	11
CC	GO:0098799	outer mitochondrial membrane protein complex	11/644	23/19520	4.36708e-11	5.02214e-10	4.2777e-10	APOOL/DNAJC11/HSPA9/IMMT/MFN1/MTX1/MTX3/SAMM50/TOMM20/TOMM22/TOMM40L	11
CC	GO:0015935	small ribosomal subunit	17/644	74/19520	2.09927e-10	2.34891e-09	2.00073e-09	DAP3/MRPS10/MRPS18A/MRPS18B/MRPS18C/MRPS2/MRPS21/MRPS22/MRPS24/MRPS26/MRPS27/MRPS34/MRPS35/MRPS36/MRPS6/MRPS9/RPS3	17
CC	GO:0045240	dihydrolipoyl dehydrogenase complex	7/644	10/19520	4.53461e-09	4.94033e-08	4.20801e-08	BCKDHB/BCKDK/DLD/DLST/KAT2A/MRPS36/OGDH	7
CC	GO:0031301	integral component of organelle membrane	36/644	371/19520	8.05812e-09	8.554e-08	7.28602e-08	AFG3L2/AGK/APOOL/BNIP3/CHCHD10/COQ2/COX11/COX18/CPT1A/DNAJC11/ETFDH/FIS1/FUNDC1/FUNDC2/GHITM/HSPA9/IMMT/MFF/MFN1/MTX1/MTX3/OXA1L/PINK1/PISD/RHBDD1/RHOT1/RHOT2/SAMM50/SFXN1/SFXN5/SLC25A3/SREBF2/TIMM17B/TMEM70/TOMM20/UBIAD1	36
CC	GO:0031300	intrinsic component of organelle membrane	37/644	402/19520	2.03943e-08	2.11082e-07	1.79792e-07	AFG3L2/AGK/APOOL/BNIP3/CHCHD10/COQ2/COX11/COX18/CPT1A/DNAJC11/ETFDH/FIS1/FUNDC1/FUNDC2/GHITM/HSPA9/IMMT/MFF/MFN1/MFN2/MTX1/MTX3/OXA1L/PINK1/PISD/RHBDD1/RHOT1/RHOT2/SAMM50/SFXN1/SFXN5/SLC25A3/SREBF2/TIMM17B/TMEM70/TOMM20/UBIAD1	37
CC	GO:0001401	SAM complex	7/644	13/19520	5.94543e-08	5.86049e-07	4.99177e-07	APOOL/DNAJC11/HSPA9/IMMT/MTX1/MTX3/SAMM50	7
CC	GO:0140275	MIB complex	7/644	13/19520	5.94543e-08	5.86049e-07	4.99177e-07	APOOL/DNAJC11/HSPA9/IMMT/MTX1/MTX3/SAMM50	7
CC	GO:0005750	mitochondrial respiratory chain complex III	7/644	14/19520	1.15521e-07	1.08694e-06	9.25824e-07	BCS1L/CYC1/UQCRB/UQCRC1/UQCRC2/UQCRH/UQCRQ	7
CC	GO:0045275	respiratory chain complex III	7/644	14/19520	1.15521e-07	1.08694e-06	9.25824e-07	BCS1L/CYC1/UQCRB/UQCRC1/UQCRC2/UQCRH/UQCRQ	7
CC	GO:0005776	autophagosome	16/644	98/19520	1.25775e-07	1.15713e-06	9.85604e-07	ATG5/ATG9A/BECN1/GABARAP/GABARAPL1/GABARAPL2/HAP1/MAP1LC3A/MAP1LC3B/MAP1LC3C/RB1CC1/SH3GLB1/SQSTM1/WDR81/WIPI1/ZFYVE1	16
CC	GO:0045277	respiratory chain complex IV	8/644	22/19520	2.85353e-07	2.56817e-06	2.18749e-06	COX4I1/COX5A/COX6A1/COX6B2/COX7B/COX7C/NDUFA4/UQCRC2	8
CC	GO:0000421	autophagosome membrane	10/644	40/19520	4.93562e-07	4.34755e-06	3.7031e-06	GABARAP/GABARAPL1/GABARAPL2/MAP1LC3A/MAP1LC3B/MAP1LC3C/RB1CC1/SH3GLB1/WDR81/WIPI1	10
CC	GO:0005751	mitochondrial respiratory chain complex IV	6/644	12/19520	9.82509e-07	8.47414e-06	7.21799e-06	COX4I1/COX5A/COX6A1/COX7C/NDUFA4/UQCRC2	6
CC	GO:0044233	mitochondria-associated endoplasmic reticulum membrane	7/644	20/19520	2.19445e-06	1.85408e-05	1.57925e-05	ACSL4/ATG5/PDZD8/RAB32/TMX2/TOMM20/ZFYVE1	7
CC	GO:0005744	TIM23 mitochondrial import inner membrane translocase complex	6/644	14/19520	3.01733e-06	2.49835e-05	2.12801e-05	DNAJC15/GRPEL1/GRPEL2/ROMO1/SLC25A6/TIMM17B	6
CC	GO:0000407	phagophore assembly site	8/644	31/19520	5.41192e-06	4.39321e-05	3.74199e-05	ATG5/ATG7/ATG9A/BECN1/RB1CC1/SQSTM1/WIPI1/ZFYVE1	8
CC	GO:0005777	peroxisome	15/644	136/19520	4.38251e-05	0.000342332	0.000291587	ACSL1/ACSL3/ACSL4/FIS1/IDH1/IDH2/MAVS/MFF/MGST1/MLYCD/MPV17/PNPLA8/PRDX5/SCP2/SOD1	15
CC	GO:0042579	microbody	15/644	136/19520	4.38251e-05	0.000342332	0.000291587	ACSL1/ACSL3/ACSL4/FIS1/IDH1/IDH2/MAVS/MFF/MGST1/MLYCD/MPV17/PNPLA8/PRDX5/SCP2/SOD1	15
CC	GO:1904813	ficolin-1-rich granule lumen	13/644	124/19520	0.000232502	0.00178251	0.00151829	ACLY/ACTR10/APAF1/ATG7/DERA/GSTP1/GYG1/HUWE1/IDH1/MAPK14/MMP9/PGM2/VCP	13
CC	GO:0044232	organelle membrane contact site	7/644	39/19520	0.000252443	0.00190021	0.00161853	ACSL4/ATG5/PDZD8/RAB32/TMX2/TOMM20/ZFYVE1	7
CC	GO:0035631	CD40 receptor complex	4/644	11/19520	0.000321859	0.00237946	0.00202674	BIRC2/DIABLO/HTRA2/TRAF3	4
CC	GO:0034774	secretory granule lumen	23/644	322/19520	0.00046144	0.00335151	0.00285471	ACLY/ACTR10/APAF1/APOOL/ATG7/CLU/CYB5R3/DERA/FGR/GSTP1/GYG1/HEBP2/HGF/HUWE1/IDH1/MAPK14/OLFM4/PGM2/PRKCD/RNASET2/VAT1/VCP/VPS13A	23
CC	GO:0060205	cytoplasmic vesicle lumen	23/644	326/19520	0.000547733	0.00390968	0.00333014	ACLY/ACTR10/APAF1/APOOL/ATG7/CLU/CYB5R3/DERA/FGR/GSTP1/GYG1/HEBP2/HGF/HUWE1/IDH1/MAPK14/OLFM4/PGM2/PRKCD/RNASET2/VAT1/VCP/VPS13A	23
CC	GO:0031983	vesicle lumen	23/644	328/19520	0.000595929	0.00418161	0.00356175	ACLY/ACTR10/APAF1/APOOL/ATG7/CLU/CYB5R3/DERA/FGR/GSTP1/GYG1/HEBP2/HGF/HUWE1/IDH1/MAPK14/OLFM4/PGM2/PRKCD/RNASET2/VAT1/VCP/VPS13A	23
CC	GO:0046930	pore complex	5/644	23/19520	0.000790046	0.00545132	0.00464325	BCL2/SPG7/TOMM40L/VDAC2/VDAC3	5
CC	GO:0005778	peroxisomal membrane	8/644	61/19520	0.000846566	0.00565288	0.00481493	ACSL1/ACSL3/ACSL4/FIS1/MAVS/MGST1/MPV17/PNPLA8	8
CC	GO:0031903	microbody membrane	8/644	61/19520	0.000846566	0.00565288	0.00481493	ACSL1/ACSL3/ACSL4/FIS1/MAVS/MGST1/MPV17/PNPLA8	8
CC	GO:0008287	protein serine/threonine phosphatase complex	7/644	51/19520	0.0013504	0.00873539	0.00744052	CYCS/PPP1CC/PPP1R15A/PPP2CB/PPP2R2B/PPP3CC/PPP3R1	7
CC	GO:1903293	phosphatase complex	7/644	51/19520	0.0013504	0.00873539	0.00744052	CYCS/PPP1CC/PPP1R15A/PPP2CB/PPP2R2B/PPP3CC/PPP3R1	7
CC	GO:1904115	axon cytoplasm	7/644	58/19520	0.00287653	0.0183213	0.0156055	ACTR10/BLOC1S1/BLOC1S2/HAP1/HIF1A/KIF1B/SOD1	7
CC	GO:0005811	lipid droplet	9/644	95/19520	0.00413314	0.0259261	0.022083	ACSL3/ACSL4/CYB5R3/G0S2/PLIN5/PNPLA4/VCP/VPS13A/ZFYVE1	9
CC	GO:0031312	extrinsic component of organelle membrane	6/644	52/19520	0.00706974	0.0436846	0.0372091	ACADVL/COQ7/PHB/SARM1/WDR81/ZFYVE1	6
CC	GO:0120111	neuron projection cytoplasm	8/644	86/19520	0.00745509	0.0453883	0.0386603	ACTR10/BLOC1S1/BLOC1S2/GABARAPL1/HAP1/HIF1A/KIF1B/SOD1	8
CC	GO:0101002	ficolin-1-rich granule	13/644	185/19520	0.00854866	0.0512919	0.0436888	ACLY/ACTR10/APAF1/ATG7/DERA/GSTP1/GYG1/HUWE1/IDH1/MAPK14/MMP9/PGM2/VCP	13
CC	GO:0005774	vacuolar membrane	24/644	431/19520	0.00911395	0.0539025	0.0459124	ANXA6/ATP6V1C1/ATP6V1D/BLOC1S1/BLOC1S2/GABARAP/GABARAPL1/GABARAPL2/GBA/GIMAP5/MAP1LC3A/MAP1LC3B/MAP1LC3C/MGST1/MTOR/RB1CC1/SH3GLB1/SPHK2/TRAF3IP3/UBA1/VPS13A/WDR81/WIPI1/YWHAB	24
CC	GO:0035578	azurophil granule lumen	8/644	91/19520	0.0103591	0.0604037	0.0514499	ACLY/ACTR10/CYB5R3/HEBP2/PRKCD/RNASET2/VAT1/VCP	8
CC	GO:0034045	phagophore assembly site membrane	3/644	15/19520	0.0120921	0.0695298	0.0592232	ATG5/RB1CC1/WIPI1	3
CC	GO:0005775	vacuolar lumen	12/644	173/19520	0.0123905	0.0702693	0.059853	ACLY/ACTR10/CTSK/CYB5R3/GBA/GYG1/HEBP2/NEU4/PRKCD/RNASET2/VAT1/VCP	12
CC	GO:0032838	plasma membrane bounded cell projection cytoplasm	14/644	216/19520	0.0127177	0.0711504	0.0606036	ACTR10/ATG5/ATG7/BLOC1S1/BLOC1S2/GABARAP/GABARAPL1/HAP1/HIF1A/KIF1B/MAP1LC3B/PRKACA/SOD1/WDR35	14
CC	GO:0000159	protein phosphatase type 2A complex	3/644	19/19520	0.0233613	0.128955	0.109839	CYCS/PPP2CB/PPP2R2B	3
CC	GO:0019898	extrinsic component of membrane	17/644	304/19520	0.0245405	0.133681	0.113865	ACADVL/AKT1/BCL2L11/BECN1/COQ7/DNAJA3/FGR/GBA/PHB/PRNP/RB1CC1/SARM1/VPS13A/VPS13C/WDR81/WIPI1/ZFYVE1	17
CC	GO:0016234	inclusion body	6/644	74/19520	0.0352445	0.189496	0.161407	CLU/FGR/HAP1/PINK1/PRNP/SQSTM1	6
CC	GO:0044754	autolysosome	2/644	10/19520	0.0410296	0.217773	0.185491	MAP1LC3A/SQSTM1	2
CC	GO:0099568	cytoplasmic region	14/644	258/19520	0.0477615	0.250294	0.213192	ACTR10/ATG5/ATG7/BLOC1S1/BLOC1S2/GABARAP/GABARAPL1/HAP1/HIF1A/KIF1B/MAP1LC3B/PRKACA/SOD1/WDR35	14
MF	GO:0009055	electron transfer activity	46/634	138/18337	6.39776e-33	4.63838e-30	3.4952e-30	ALDH4A1/CIAPIN1/COX11/COX15/COX4I1/COX5A/COX6A1/COX6C/COX7A2/COX7A2L/COX7B/COX7C/CYB5B/ETFDH/FDX1/GLRX2/GSR/IDH3B/MAOB/ME2/NDUFA1/NDUFA10/NDUFA12/NDUFA3/NDUFA4/NDUFA6/NDUFA8/NDUFA9/NDUFAB1/NDUFB1/NDUFB3/NDUFB4/NDUFB5/NDUFC1/NDUFS2/NDUFS4/NDUFS5/NDUFV1/SDHA/SDHC/SDHD/SURF1/UQCR11/UQCRC1/UQCRH/UQCRQ	46
MF	GO:0016651	oxidoreductase activity, acting on NAD(P)H	28/634	102/18337	5.84122e-18	2.11744e-15	1.59557e-15	AIFM1/COX15/CRYZ/CYB5R3/DLD/GSR/MTRR/NDUFA1/NDUFA10/NDUFA12/NDUFA3/NDUFA4/NDUFA6/NDUFA8/NDUFA9/NDUFAB1/NDUFB1/NDUFB3/NDUFB4/NDUFB5/NDUFC1/NDUFS2/NDUFS4/NDUFS5/NDUFV1/NNT/TP53I3/TXN	28
MF	GO:0051287	NAD binding	21/634	53/18337	1.6782e-17	4.05564e-15	3.05608e-15	CYB5R3/DLD/GLUD1/HADH/HIBADH/HSD17B8/IDH1/IDH2/IDH3A/IDH3B/IDH3G/ME2/NDUFS2/NDUFV1/NNT/PARP1/SIRT1/SIRT2/SIRT5/SIRT7/SORD	21
MF	GO:0003954	NADH dehydrogenase activity	18/634	45/18337	2.82235e-15	3.1246e-13	2.35451e-13	NDUFA1/NDUFA10/NDUFA12/NDUFA3/NDUFA4/NDUFA6/NDUFA8/NDUFA9/NDUFAB1/NDUFB1/NDUFB3/NDUFB4/NDUFB5/NDUFC1/NDUFS2/NDUFS4/NDUFS5/NDUFV1	18
MF	GO:0008137	NADH dehydrogenase (ubiquinone) activity	18/634	45/18337	2.82235e-15	3.1246e-13	2.35451e-13	NDUFA1/NDUFA10/NDUFA12/NDUFA3/NDUFA4/NDUFA6/NDUFA8/NDUFA9/NDUFAB1/NDUFB1/NDUFB3/NDUFB4/NDUFB5/NDUFC1/NDUFS2/NDUFS4/NDUFS5/NDUFV1	18
MF	GO:0050136	NADH dehydrogenase (quinone) activity	18/634	45/18337	2.82235e-15	3.1246e-13	2.35451e-13	NDUFA1/NDUFA10/NDUFA12/NDUFA3/NDUFA4/NDUFA6/NDUFA8/NDUFA9/NDUFAB1/NDUFB1/NDUFB3/NDUFB4/NDUFB5/NDUFC1/NDUFS2/NDUFS4/NDUFS5/NDUFV1	18
MF	GO:0003735	structural constituent of ribosome	33/634	180/18337	3.01685e-15	3.1246e-13	2.35451e-13	DAP3/MRPL10/MRPL13/MRPL16/MRPL17/MRPL18/MRPL19/MRPL22/MRPL24/MRPL28/MRPL33/MRPL34/MRPL43/MRPL46/MRPL47/MRPL49/MRPL54/MRPL9/MRPS18A/MRPS18B/MRPS18C/MRPS2/MRPS21/MRPS22/MRPS24/MRPS25/MRPS30/MRPS34/MRPS35/MRPS36/MRPS6/MRPS9/RPS3	33
MF	GO:0016655	oxidoreductase activity, acting on NAD(P)H, quinone or similar compound as acceptor	20/634	60/18337	5.09655e-15	4.61875e-13	3.48041e-13	CRYZ/NDUFA1/NDUFA10/NDUFA12/NDUFA3/NDUFA4/NDUFA6/NDUFA8/NDUFA9/NDUFAB1/NDUFB1/NDUFB3/NDUFB4/NDUFB5/NDUFC1/NDUFS2/NDUFS4/NDUFS5/NDUFV1/TP53I3	20
MF	GO:0003955	NAD(P)H dehydrogenase (quinone) activity	18/634	48/18337	1.09119e-14	8.79018e-13	6.62374e-13	NDUFA1/NDUFA10/NDUFA12/NDUFA3/NDUFA4/NDUFA6/NDUFA8/NDUFA9/NDUFAB1/NDUFB1/NDUFB3/NDUFB4/NDUFB5/NDUFC1/NDUFS2/NDUFS4/NDUFS5/NDUFV1	18
MF	GO:0051536	iron-sulfur cluster binding	18/634	67/18337	7.56547e-12	4.98633e-10	3.75739e-10	CDK5RAP1/CIAPIN1/CISD2/ETFDH/FDX1/FECH/FXN/GLRX2/GLRX5/ISCA1/LIAS/NDUFS2/NDUFV1/NFS1/NFU1/NTHL1/RPS3/RSAD1	18
MF	GO:0051540	metal cluster binding	18/634	67/18337	7.56547e-12	4.98633e-10	3.75739e-10	CDK5RAP1/CIAPIN1/CISD2/ETFDH/FDX1/FECH/FXN/GLRX2/GLRX5/ISCA1/LIAS/NDUFS2/NDUFV1/NFS1/NFU1/NTHL1/RPS3/RSAD1	18
MF	GO:0016874	ligase activity	26/634	163/18337	7.11801e-11	4.30046e-09	3.24057e-09	AARS2/ACSL1/ACSL3/ACSL4/ACSL5/ACSM5/ACSS1/ATG7/CARS2/DARS2/FARS2/GCLM/HARS2/HLCS/IARS2/MCCC1/MCCC2/NARS2/PCCA/QRSL1/SLC27A3/SUCLA2/SUCLG2/UBA1/VARS2/YARS2	26
MF	GO:0016614	oxidoreductase activity, acting on CH-OH group of donors	22/634	130/18337	6.5126e-10	3.63202e-08	2.73687e-08	ADHFE1/CHDH/D2HGDH/G6PD/GPD2/H6PD/HADH/HIBADH/HSD17B10/HSD17B8/IDH1/IDH2/IDH3A/IDH3B/IDH3G/LDHB/MDH1/MDH2/ME2/PGD/RDH13/SORD	22
MF	GO:0004129	cytochrome-c oxidase activity	11/634	28/18337	9.73448e-10	4.15147e-08	3.12829e-08	COX15/COX4I1/COX5A/COX6A1/COX6C/COX7A2/COX7A2L/COX7B/COX7C/NDUFA4/SURF1	11
MF	GO:0015002	heme-copper terminal oxidase activity	11/634	28/18337	9.73448e-10	4.15147e-08	3.12829e-08	COX15/COX4I1/COX5A/COX6A1/COX6C/COX7A2/COX7A2L/COX7B/COX7C/NDUFA4/SURF1	11
MF	GO:0016675	oxidoreductase activity, acting on a heme group of donors	11/634	28/18337	9.73448e-10	4.15147e-08	3.12829e-08	COX15/COX4I1/COX5A/COX6A1/COX6C/COX7A2/COX7A2L/COX7B/COX7C/NDUFA4/SURF1	11
MF	GO:0016676	oxidoreductase activity, acting on a heme group of donors, oxygen as acceptor	11/634	28/18337	9.73448e-10	4.15147e-08	3.12829e-08	COX15/COX4I1/COX5A/COX6A1/COX6C/COX7A2/COX7A2L/COX7B/COX7C/NDUFA4/SURF1	11
MF	GO:0050660	flavin adenine dinucleotide binding	17/634	81/18337	1.90589e-09	7.67651e-08	5.78455e-08	ACADS/ACADSB/ACADVL/AIFM1/CHDH/CYB5R3/D2HGDH/DLD/ETFDH/GCDH/GSR/IVD/MAOB/MTO1/MTRR/PRODH/SDHA	17
MF	GO:0140098	catalytic activity, acting on RNA	38/634	386/18337	7.16796e-09	2.73514e-07	2.06104e-07	AARS2/APEX1/CARS2/DARS2/DDX1/DDX21/DDX28/DHX30/DHX32/DHX36/ELAC2/ENDOG/FARS2/FEN1/HARS2/IARS2/IFIH1/LACTB2/MRM1/NARS2/NSUN2/NSUN3/NSUN4/PDE12/PNPT1/POLRMT/PUS1/QRSL1/QTRT1/RNASEL/RNASET2/SUPV3L1/TFB1M/TFB2M/TRIT1/TRMT61B/VARS2/YARS2	38
MF	GO:0031625	ubiquitin protein ligase binding	32/634	293/18337	9.58147e-09	3.47328e-07	2.61725e-07	ARRB2/BCL2/BECN1/BOK/CASP8/CLU/FBXW7/FHIT/FZD5/GABARAP/GABARAPL1/GABARAPL2/HIF1A/HSPA9/HSPD1/LRPPRC/MAP1LC3A/MAP1LC3B/MAP1LC3C/MFN2/MOAP1/NDUFS2/PINK1/PRKACA/SLC25A5/SQSTM1/TP53/TRAF3/UBB/UQCRC1/VCP/YWHAE	32
MF	GO:0016616	oxidoreductase activity, acting on the CH-OH group of donors, NAD or NADP as acceptor	19/634	120/18337	2.94614e-08	1.01712e-06	7.66439e-07	ADHFE1/G6PD/H6PD/HADH/HIBADH/HSD17B10/HSD17B8/IDH1/IDH2/IDH3A/IDH3B/IDH3G/LDHB/MDH1/MDH2/ME2/PGD/RDH13/SORD	19
MF	GO:0044389	ubiquitin-like protein ligase binding	32/634	312/18337	4.3097e-08	1.42024e-06	1.07021e-06	ARRB2/BCL2/BECN1/BOK/CASP8/CLU/FBXW7/FHIT/FZD5/GABARAP/GABARAPL1/GABARAPL2/HIF1A/HSPA9/HSPD1/LRPPRC/MAP1LC3A/MAP1LC3B/MAP1LC3C/MFN2/MOAP1/NDUFS2/PINK1/PRKACA/SLC25A5/SQSTM1/TP53/TRAF3/UBB/UQCRC1/VCP/YWHAE	32
MF	GO:0016877	ligase activity, forming carbon-sulfur bonds	11/634	41/18337	9.50715e-08	2.99682e-06	2.25822e-06	ACSL1/ACSL3/ACSL4/ACSL5/ACSM5/ACSS1/ATG7/SLC27A3/SUCLA2/SUCLG2/UBA1	11
MF	GO:0050661	NADP binding	12/634	53/18337	1.91561e-07	5.78675e-06	4.36054e-06	CRYZ/DECR1/DHFR/G6PD/GSR/H6PD/HIBADH/IDH1/MTRR/NNT/PGD/TP53I3	12
MF	GO:0019843	rRNA binding	13/634	64/18337	2.31485e-07	6.71305e-06	5.05855e-06	DDX21/DDX28/FASTKD2/MRPL16/MRPL18/MRPS18A/MRPS18C/MRPS27/MRPS6/NSUN4/PTCD3/RNASEL/RPS3	13
MF	GO:0051537	2 iron, 2 sulfur cluster binding	8/634	22/18337	4.06745e-07	1.13419e-05	8.54658e-06	CIAPIN1/CISD2/FDX1/FECH/FXN/GLRX2/GLRX5/ISCA1	8
MF	GO:0016667	oxidoreductase activity, acting on a sulfur group of donors	12/634	58/18337	5.46732e-07	1.46808e-05	1.10625e-05	CHCHD4/DLD/GLRX2/GLRX5/GSR/GSTO1/MSRA/MSRB2/MSRB3/SUOX/TMX2/TXN	12
MF	GO:0016878	acid-thiol ligase activity	9/634	31/18337	6.79966e-07	1.76063e-05	1.3267e-05	ACSL1/ACSL3/ACSL4/ACSL5/ACSM5/ACSS1/SLC27A3/SUCLA2/SUCLG2	9
MF	GO:0140101	catalytic activity, acting on a tRNA	17/634	123/18337	1.14606e-06	2.86516e-05	2.15901e-05	AARS2/CARS2/DARS2/ELAC2/FARS2/HARS2/IARS2/NARS2/NSUN2/NSUN3/PUS1/QRSL1/QTRT1/TRIT1/TRMT61B/VARS2/YARS2	17
MF	GO:0048038	quinone binding	7/634	18/18337	1.30409e-06	3.15155e-05	2.37482e-05	COQ10A/COQ10B/ETFDH/HSD17B8/NDUFS2/SDHD/TP53I3	7
MF	GO:0016903	oxidoreductase activity, acting on the aldehyde or oxo group of donors	10/634	44/18337	1.94933e-06	4.55891e-05	3.43532e-05	ALDH18A1/ALDH4A1/ALDH6A1/BCKDHB/DLAT/DLD/OGDH/PDHA1/PDHB/PDHX	10
MF	GO:0070403	NAD+ binding	6/634	14/18337	3.95218e-06	8.95416e-05	6.74731e-05	GLUD1/HADH/SIRT1/SIRT2/SIRT5/SIRT7	6
MF	GO:0016627	oxidoreductase activity, acting on the CH-CH group of donors	11/634	59/18337	4.78411e-06	0.000105106	7.92011e-05	ACADS/ACADSB/ACADVL/COX15/DECR1/GCDH/IVD/RSAD1/SDHA/SDHC/SDHD	11
MF	GO:0015078	proton transmembrane transporter activity	16/634	124/18337	5.86804e-06	0.000125127	9.42883e-05	ATP6V1C1/ATP6V1D/COX15/COX4I1/COX5A/COX6A1/COX6C/COX7A2/COX7A2L/COX7B/COX7C/LETM1/NDUFA4/NNT/SLC25A3/SURF1	16
MF	GO:0000287	magnesium ion binding	22/634	216/18337	6.22464e-06	0.000128777	9.70389e-05	ABL1/DHX36/ENOSF1/EYA2/FEN1/IDH1/IDH2/IDH3A/IDH3B/IDH3G/MSH2/MTHFD2/MTPAP/PDE2A/PGM2/PINK1/PLSCR3/PPA2/PRKACA/STK11/SUCLA2/SUCLG2	22
MF	GO:0097153	cysteine-type endopeptidase activity involved in apoptotic process	6/634	15/18337	6.39447e-06	0.000128777	9.70389e-05	CASP2/CASP3/CASP4/CASP6/CASP8/CASP9	6
MF	GO:0004812	aminoacyl-tRNA ligase activity	9/634	41/18337	8.67313e-06	0.000165474	0.000124691	AARS2/CARS2/DARS2/FARS2/HARS2/IARS2/NARS2/VARS2/YARS2	9
MF	GO:0016875	ligase activity, forming carbon-oxygen bonds	9/634	41/18337	8.67313e-06	0.000165474	0.000124691	AARS2/CARS2/DARS2/FARS2/HARS2/IARS2/NARS2/VARS2/YARS2	9
MF	GO:0097199	cysteine-type endopeptidase activity involved in apoptotic signaling pathway	5/634	10/18337	1.06092e-05	0.000193991	0.00014618	CASP2/CASP3/CASP4/CASP8/CASP9	5
MF	GO:0051539	4 iron, 4 sulfur cluster binding	9/634	42/18337	1.0703e-05	0.000193991	0.00014618	CDK5RAP1/CIAPIN1/ETFDH/LIAS/NDUFS2/NDUFV1/NFU1/NTHL1/RSAD1	9
MF	GO:0003995	acyl-CoA dehydrogenase activity	5/634	11/18337	1.88964e-05	0.000326187	0.000245795	ACADS/ACADSB/ACADVL/GCDH/IVD	5
MF	GO:0047676	arachidonate-CoA ligase activity	5/634	11/18337	1.88964e-05	0.000326187	0.000245795	ACSL1/ACSL3/ACSL4/ACSL5/SLC27A3	5
MF	GO:0016620	oxidoreductase activity, acting on the aldehyde or oxo group of donors, NAD or NADP as acceptor	8/634	36/18337	2.50804e-05	0.000422867	0.000318646	ALDH18A1/ALDH4A1/ALDH6A1/DLAT/DLD/PDHA1/PDHB/PDHX	8
MF	GO:0016746	transferase activity, transferring acyl groups	23/634	254/18337	2.64471e-05	0.000435776	0.000328375	ACAA2/ACLY/ACSM5/AGPAT5/ALAS1/ALAS2/CPT1A/CRLS1/CS/DLAT/DLST/GPAM/GPAT2/HAT1/KAT2A/LIPT1/NAT8L/OSGEPL1/PDHX/SCP2/SIRT1/SIRT7/TGM2	23
MF	GO:0016405	CoA-ligase activity	7/634	27/18337	2.77358e-05	0.000446855	0.000336723	ACSL1/ACSL3/ACSL4/ACSL5/ACSM5/ACSS1/SLC27A3	7
MF	GO:0043028	cysteine-type endopeptidase regulator activity involved in apoptotic process	8/634	40/18337	5.6423e-05	0.000889275	0.000670103	APAF1/BAD/BCL2L13/BIRC2/BIRC3/CASP8AP2/NOL3/PRDX5	8
MF	GO:0004467	long-chain fatty acid-CoA ligase activity	5/634	14/18337	7.50968e-05	0.00115841	0.000872906	ACSL1/ACSL3/ACSL4/ACSL5/SLC27A3	5
MF	GO:0015645	fatty acid ligase activity	6/634	22/18337	7.7495e-05	0.0011705	0.000882015	ACSL1/ACSL3/ACSL4/ACSL5/ACSM5/SLC27A3	6
MF	GO:0000049	tRNA binding	10/634	67/18337	9.53082e-05	0.00141017	0.00106262	AARS2/DARS2/FARS2/HSD17B10/IARS2/MRPS27/NSUN2/NSUN3/PUS1/YARS2	10
MF	GO:0070402	NADPH binding	5/634	15/18337	0.000109448	0.001587	0.00119586	CRYZ/DECR1/DHFR/MTRR/TP53I3	5
MF	GO:0016209	antioxidant activity	11/634	86/18337	0.000179867	0.00255693	0.00192675	GSR/GSTO1/GSTP1/GSTZ1/MGST1/PARK7/PRDX5/SOD1/SOD2/TXN/UBIAD1	11
MF	GO:0043021	ribonucleoprotein complex binding	14/634	134/18337	0.000226678	0.00316041	0.00238149	ABCE1/C1QBP/GUF1/IFIH1/LETM1/LETMD1/MRPS27/MTIF2/MTIF3/MTOR/OXA1L/PTCD3/RNASEL/SECISBP2	14
MF	GO:0051082	unfolded protein binding	13/634	120/18337	0.000262985	0.00359743	0.00271081	AFG3L2/CLU/DNAJA3/GRPEL1/GRPEL2/HSPA9/HSPD1/HTRA2/NDUFAF1/PFDN4/SPG7/TOMM20/TRAP1	13
MF	GO:0016747	transferase activity, transferring acyl groups other than amino-acyl groups	19/634	225/18337	0.000319831	0.00429403	0.00323572	ACAA2/ACSM5/AGPAT5/ALAS1/ALAS2/CPT1A/CRLS1/DLAT/DLST/GPAM/GPAT2/HAT1/KAT2A/LIPT1/NAT8L/OSGEPL1/SCP2/SIRT1/SIRT7	19
MF	GO:0043531	ADP binding	7/634	39/18337	0.000335108	0.00441734	0.00332864	APAF1/CYB5R3/GLUD1/GLUD2/LONP1/MSH2/VCP	7
MF	GO:0047617	acyl-CoA hydrolase activity	5/634	19/18337	0.000377786	0.00489098	0.00368554	ACAA2/ACOT13/ACOT9/PLA2G6/THEM4	5
MF	GO:0015036	disulfide oxidoreductase activity	7/634	40/18337	0.000394223	0.00493319	0.00371735	CHCHD4/GLRX2/GLRX5/GSR/GSTO1/TMX2/TXN	7
MF	GO:0016645	oxidoreductase activity, acting on the CH-NH group of donors	6/634	29/18337	0.00040146	0.00493319	0.00371735	ALDH4A1/DHFR/ETFDH/MTHFD2/PRODH/PYCR2	6
MF	GO:0140318	protein transporter activity	6/634	29/18337	0.00040146	0.00493319	0.00371735	TIMM17B/TIMM8B/TIMM9/TOMM20/TOMM22/TOMM40L	6
MF	GO:0042826	histone deacetylase binding	12/634	113/18337	0.000538266	0.00650405	0.00490105	DHX36/HIF1A/KAT2A/MAPK8/MEF2A/PARP1/PHB/SIRT2/TP53/WDTC1/YWHAB/YWHAE	12
MF	GO:0016289	CoA hydrolase activity	5/634	21/18337	0.000624301	0.00741997	0.00559124	ACAA2/ACOT13/ACOT9/PLA2G6/THEM4	5
MF	GO:0016765	transferase activity, transferring alkyl or aryl (other than methyl) groups	8/634	57/18337	0.000723734	0.00832868	0.00627599	COQ2/GSTO1/GSTP1/GSTZ1/MGST1/PDSS1/TRIT1/UBIAD1	8
MF	GO:0043022	ribosome binding	8/634	57/18337	0.000723734	0.00832868	0.00627599	C1QBP/GUF1/LETM1/LETMD1/MRPS27/MTIF3/MTOR/OXA1L	8
MF	GO:0009982	pseudouridine synthase activity	4/634	13/18337	0.000788721	0.00866399	0.00652865	PUS1/RPUSD3/RPUSD4/TRUB2	4
MF	GO:0015037	peptide disulfide oxidoreductase activity	4/634	13/18337	0.000788721	0.00866399	0.00652865	GLRX2/GSR/GSTO1/TXN	4
MF	GO:0102991	myristoyl-CoA hydrolase activity	4/634	13/18337	0.000788721	0.00866399	0.00652865	ACAA2/ACOT13/PLA2G6/THEM4	4
MF	GO:0016290	palmitoyl-CoA hydrolase activity	4/634	14/18337	0.00107417	0.0116235	0.00875876	ACAA2/ACOT13/PLA2G6/THEM4	4
MF	GO:0016829	lyase activity	16/634	194/18337	0.00118759	0.0123957	0.00934061	CYP1B1/DERA/ECHDC2/ECHDC3/ECHS1/ENOSF1/FECH/FH/ME2/MLYCD/NTHL1/PARK7/PISD/RNASET2/RPS3/SHMT2	16
MF	GO:0008649	rRNA methyltransferase activity	5/634	24/18337	0.00119682	0.0123957	0.00934061	MRM1/NSUN4/TFB1M/TFB2M/TRMT61B	5
MF	GO:0140102	catalytic activity, acting on a rRNA	5/634	24/18337	0.00119682	0.0123957	0.00934061	MRM1/NSUN4/TFB1M/TFB2M/TRMT61B	5
MF	GO:0030145	manganese ion binding	8/634	62/18337	0.00127337	0.012938	0.00974931	ABL1/ARG2/FEN1/GYG1/MTPAP/PRKACA/SOD2/XPNPEP3	8
MF	GO:0016887	ATPase activity	30/634	478/18337	0.00128488	0.012938	0.00974931	ABCB7/ABCE1/ABCG2/ACSL1/ACSL3/ACSL4/ACSL5/ACSM5/AFG3L2/ATP13A3/BCS1L/CLPB/CLPP/DDX1/DDX21/DDX28/DHX30/DHX32/DHX36/HSPA9/HSPD1/IFIH1/KIF1B/LONP1/MSH2/RAD51C/SLC27A3/SPG7/SUPV3L1/VCP	30
MF	GO:0015215	nucleotide transmembrane transporter activity	5/634	25/18337	0.00145394	0.0144398	0.0108809	SLC25A24/SLC25A32/SLC25A36/SLC25A5/SLC25A6	5
MF	GO:0016835	carbon-oxygen lyase activity	9/634	79/18337	0.00158873	0.0155652	0.011729	CYP1B1/ECHDC2/ECHDC3/ECHS1/ENOSF1/FH/NTHL1/PARK7/RPS3	9
MF	GO:0048487	beta-tubulin binding	6/634	38/18337	0.00179255	0.017328	0.0130573	GABARAP/GABARAPL1/GABARAPL2/LRPPRC/MAP1S/UXT	6
MF	GO:0034979	NAD-dependent protein deacetylase activity	4/634	16/18337	0.00184841	0.0176248	0.0132809	SIRT1/SIRT2/SIRT5/SIRT7	4
MF	GO:0031406	carboxylic acid binding	15/634	184/18337	0.00187187	0.0176248	0.0132809	AARS2/DDAH2/DHFR/GLUD1/GLUD2/GOT2/GSTP1/HLCS/MCCC1/NDUFAB1/PCCA/RXRA/SCP2/SHMT2/TYMS	15
MF	GO:0002039	p53 binding	8/634	66/18337	0.00191754	0.0178233	0.0134305	HIF1A/HSPD1/MUC1/SIRT1/STK11/TP53/TP53BP2/TP73	8
MF	GO:0016866	intramolecular transferase activity	5/634	27/18337	0.00208683	0.0191513	0.0144312	PGM2/PUS1/RPUSD3/RPUSD4/TRUB2	5
MF	GO:0008656	cysteine-type endopeptidase activator activity involved in apoptotic process	4/634	17/18337	0.00235164	0.0210486	0.015861	APAF1/BAD/BCL2L13/CASP8AP2	4
MF	GO:0043024	ribosomal small subunit binding	4/634	17/18337	0.00235164	0.0210486	0.015861	ABCE1/MTIF2/MTIF3/PTCD3	4
MF	GO:0004722	protein serine/threonine phosphatase activity	10/634	101/18337	0.00259014	0.0226247	0.0170486	CYCS/PDP1/PPA2/PPM1K/PPP1CC/PPP2CB/PPP3CC/PPP3R1/PPP6C/PPTC7	10
MF	GO:0051087	chaperone binding	10/634	101/18337	0.00259014	0.0226247	0.0170486	BIRC2/CLU/DNLZ/GRPEL1/GRPEL2/HSPD1/PFDN4/SOD1/TIMM9/TP53	10
MF	GO:0015605	organophosphate ester transmembrane transporter activity	5/634	30/18337	0.00338252	0.0288983	0.021776	SLC25A24/SLC25A32/SLC25A36/SLC25A5/SLC25A6	5
MF	GO:0016504	peptidase activator activity	6/634	43/18337	0.00342182	0.0288983	0.021776	APAF1/BAD/BCL2L13/CASP8AP2/PINK1/VCP	6
MF	GO:0020037	heme binding	12/634	140/18337	0.00342794	0.0288983	0.021776	COX15/CYB5B/CYC1/CYCS/CYP1B1/CYP27A1/FLVCR1/HEBP2/RSAD1/SDHC/SDHD/SUOX	12
MF	GO:0016646	oxidoreductase activity, acting on the CH-NH group of donors, NAD or NADP as acceptor	4/634	19/18337	0.00362539	0.0302116	0.0227656	ALDH4A1/DHFR/MTHFD2/PYCR2	4
MF	GO:0004300	enoyl-CoA hydratase activity	3/634	10/18337	0.00411524	0.0324299	0.0244372	ECHDC2/ECHDC3/ECHS1	3
MF	GO:0005381	iron ion transmembrane transporter activity	3/634	10/18337	0.00411524	0.0324299	0.0244372	SLC25A28/SLC25A37/SLC40A1	3
MF	GO:0005536	glucose binding	3/634	10/18337	0.00411524	0.0324299	0.0244372	G6PD/HK1/HK2	3
MF	GO:0016783	sulfurtransferase activity	3/634	10/18337	0.00411524	0.0324299	0.0244372	LIAS/MPST/NFS1	3
MF	GO:0051400	BH domain binding	3/634	10/18337	0.00411524	0.0324299	0.0244372	BCL2/BCL2L1/BOK	3
MF	GO:0090079	translation regulator activity, nucleic acid binding	10/634	108/18337	0.00421425	0.032853	0.024756	C1QBP/DHFR/GFM1/MTIF2/MTIF3/MTRF1L/SHMT2/TSFM/TUFM/TYMS	10
MF	GO:0016505	peptidase activator activity involved in apoptotic process	4/634	20/18337	0.00440937	0.0336505	0.0253569	APAF1/BAD/BCL2L13/CASP8AP2	4
MF	GO:0016638	oxidoreductase activity, acting on the CH-NH2 group of donors	4/634	20/18337	0.00440937	0.0336505	0.0253569	GLUD1/GLUD2/MAOA/MAOB	4
MF	GO:0005507	copper ion binding	7/634	60/18337	0.00450632	0.0340185	0.0256343	ATOX1/COX11/COX17/PARK7/PRNP/SOD1/TP53	7
MF	GO:0019842	vitamin binding	12/634	145/18337	0.00455144	0.0340185	0.0256343	ALAS1/ALAS2/DHFR/GOT2/HLCS/MCCC1/NFS1/OAT/OGDH/PCCA/SHMT2/TYMS	12
MF	GO:0003725	double-stranded RNA binding	8/634	76/18337	0.00466261	0.0344938	0.0259924	DDX21/DHX30/DHX36/HSPD1/IFIH1/OAS1/SUPV3L1/TFRC	8
MF	GO:0003724	RNA helicase activity	8/634	77/18337	0.00504975	0.0360161	0.0271396	DDX1/DDX21/DDX28/DHX30/DHX32/DHX36/IFIH1/SUPV3L1	8
MF	GO:0071949	FAD binding	5/634	33/18337	0.00517407	0.0360161	0.0271396	AIFM1/CYB5R3/D2HGDH/MTRR/PRODH	5
MF	GO:0008509	anion transmembrane transporter activity	27/634	459/18337	0.00528366	0.0360161	0.0271396	ABCB7/ABCG2/CLIC4/FLVCR1/SFXN1/SFXN5/SLC16A3/SLC16A5/SLC25A14/SLC25A15/SLC25A24/SLC25A26/SLC25A32/SLC25A36/SLC25A38/SLC25A44/SLC25A45/SLC25A5/SLC25A6/SLC44A1/SLC4A5/TIMM17B/TOMM20/TOMM22/TOMM40L/VDAC2/VDAC3	27
MF	GO:0000062	fatty-acyl-CoA binding	4/634	21/18337	0.00529998	0.0360161	0.0271396	ACADVL/ALDH6A1/GCDH/SCP2	4
MF	GO:0005123	death receptor binding	4/634	21/18337	0.00529998	0.0360161	0.0271396	CASP3/CASP8/CASP8AP2/NOL3	4
MF	GO:0008320	protein transmembrane transporter activity	4/634	21/18337	0.00529998	0.0360161	0.0271396	TIMM17B/TOMM20/TOMM22/TOMM40L	4
MF	GO:0015035	protein disulfide oxidoreductase activity	4/634	21/18337	0.00529998	0.0360161	0.0271396	CHCHD4/GLRX2/GLRX5/TXN	4
MF	GO:0033558	protein deacetylase activity	4/634	21/18337	0.00529998	0.0360161	0.0271396	SIRT1/SIRT2/SIRT5/SIRT7	4
MF	GO:0019903	protein phosphatase binding	12/634	148/18337	0.00535569	0.0360161	0.0271396	AKT1/BAD/BCL2/KAT2A/MAPK14/PPP1CC/PPP1R15A/SOD1/STYXL1/TP53/TRAF3/VCP	12
MF	GO:0004518	nuclease activity	15/634	206/18337	0.00544301	0.0360161	0.0271396	APEX1/DDX1/DFFB/ELAC2/ENDOG/FEN1/LACTB2/NTHL1/PDE12/PNPT1/POLG/RAD51C/RNASEL/RNASET2/RPS3	15
MF	GO:0005347	ATP transmembrane transporter activity	3/634	11/18337	0.00551419	0.0360161	0.0271396	SLC25A24/SLC25A5/SLC25A6	3
MF	GO:0016813	hydrolase activity, acting on carbon-nitrogen (but not peptide) bonds, in linear amidines	3/634	11/18337	0.00551419	0.0360161	0.0271396	AGMAT/ARG2/DDAH2	3
MF	GO:0043422	protein kinase B binding	3/634	11/18337	0.00551419	0.0360161	0.0271396	ARRB2/BAD/PINK1	3
MF	GO:0046906	tetrapyrrole binding	12/634	150/18337	0.00595191	0.038528	0.0290323	COX15/CYB5B/CYC1/CYCS/CYP1B1/CYP27A1/FLVCR1/HEBP2/RSAD1/SDHC/SDHD/SUOX	12
MF	GO:0043027	cysteine-type endopeptidase inhibitor activity involved in apoptotic process	4/634	22/18337	0.00630328	0.0400866	0.0302068	BIRC2/BIRC3/NOL3/PRDX5	4
MF	GO:1901567	fatty acid derivative binding	4/634	22/18337	0.00630328	0.0400866	0.0302068	ACADVL/ALDH6A1/GCDH/SCP2	4
MF	GO:0016836	hydro-lyase activity	7/634	64/18337	0.00644137	0.0406087	0.0306002	CYP1B1/ECHDC2/ECHDC3/ECHS1/ENOSF1/FH/PARK7	7
MF	GO:0032813	tumor necrosis factor receptor superfamily binding	6/634	49/18337	0.00659465	0.0412166	0.0310583	CASP3/CASP8/CASP8AP2/NOL3/TRAF3/TRAP1	6
MF	GO:0003906	DNA-(apurinic or apyrimidinic site) endonuclease activity	3/634	12/18337	0.00716515	0.0440232	0.0331732	APEX1/NTHL1/RPS3	3
MF	GO:0016668	oxidoreductase activity, acting on a sulfur group of donors, NAD(P) as acceptor	3/634	12/18337	0.00716515	0.0440232	0.0331732	DLD/GSR/TXN	3
MF	GO:0016810	hydrolase activity, acting on carbon-nitrogen (but not peptide) bonds	10/634	117/18337	0.00737772	0.0449483	0.0338703	AGMAT/ARG2/DDAH2/GLS/MTHFD2/NIT1/SIRT1/SIRT2/SIRT5/SIRT7	10
MF	GO:0004521	endoribonuclease activity	7/634	67/18337	0.00825498	0.0494617	0.0372713	APEX1/ELAC2/ENDOG/FEN1/LACTB2/RNASEL/RNASET2	7
MF	GO:0140104	molecular carrier activity	7/634	67/18337	0.00825498	0.0494617	0.0372713	ATOX1/COX17/COX18/FXN/NDUFAB1/OXA1L/PARK7	7
MF	GO:0045182	translation regulator activity	11/634	138/18337	0.00848294	0.0504109	0.0379866	C1QBP/DHFR/GFM1/MTIF2/MTIF3/MTOR/MTRF1L/SHMT2/TSFM/TUFM/TYMS	11
MF	GO:0120227	acyl-CoA binding	4/634	24/18337	0.00867067	0.0511076	0.0385116	ACADVL/ALDH6A1/GCDH/SCP2	4
MF	GO:0008173	RNA methyltransferase activity	7/634	68/18337	0.00893561	0.052235	0.0393611	MRM1/NSUN2/NSUN3/NSUN4/TFB1M/TFB2M/TRMT61B	7
MF	GO:0002161	aminoacyl-tRNA editing activity	3/634	13/18337	0.00907808	0.052235	0.0393611	AARS2/IARS2/VARS2	3
MF	GO:0019104	DNA N-glycosylase activity	3/634	13/18337	0.00907808	0.052235	0.0393611	APEX1/MPG/NTHL1	3
MF	GO:0033218	amide binding	23/634	391/18337	0.00957405	0.054655	0.0411847	ACADVL/ALDH6A1/CLU/DHFR/DLD/FZD5/GCDH/GSTP1/HLCS/MCCC1/MGST1/PCCA/PFDN4/PHB2/PPP3R1/PRNP/RXRA/SCP2/SLC40A1/TOMM20/TOMM40L/TYMS/VDAC2	23
MF	GO:0022884	macromolecule transmembrane transporter activity	4/634	25/18337	0.0100453	0.0568972	0.0428742	TIMM17B/TOMM20/TOMM22/TOMM40L	4
MF	GO:0051219	phosphoprotein binding	8/634	87/18337	0.0104046	0.0584755	0.0440635	ABL1/FBXW7/FGR/MTOR/SFN/STAP1/YWHAB/YWHAE	8
MF	GO:0016597	amino acid binding	6/634	54/18337	0.0105415	0.0587892	0.0443	AARS2/DDAH2/GLUD1/GLUD2/GOT2/SHMT2	6
MF	GO:0004519	endonuclease activity	10/634	124/18337	0.0109106	0.0603829	0.0455009	APEX1/ELAC2/ENDOG/FEN1/LACTB2/NTHL1/RAD51C/RNASEL/RNASET2/RPS3	10
MF	GO:0033293	monocarboxylic acid binding	7/634	71/18337	0.0112242	0.061591	0.0464112	GSTP1/HLCS/MCCC1/NDUFAB1/PCCA/RXRA/SCP2	7
MF	GO:0030170	pyridoxal phosphate binding	6/634	55/18337	0.0114961	0.061591	0.0464112	ALAS1/ALAS2/GOT2/NFS1/OAT/SHMT2	6
MF	GO:0042887	amide transmembrane transporter activity	6/634	55/18337	0.0114961	0.061591	0.0464112	ABCG2/SLC25A32/TIMM17B/TOMM20/TOMM22/TOMM40L	6
MF	GO:0070279	vitamin B6 binding	6/634	55/18337	0.0114961	0.061591	0.0464112	ALAS1/ALAS2/GOT2/NFS1/OAT/SHMT2	6
MF	GO:0004364	glutathione transferase activity	4/634	26/18337	0.0115536	0.061591	0.0464112	GSTO1/GSTP1/GSTZ1/MGST1	4
MF	GO:0004520	endodeoxyribonuclease activity	5/634	40/18337	0.0117743	0.0623094	0.0469525	APEX1/ENDOG/FEN1/RAD51C/RPS3	5
MF	GO:0045309	protein phosphorylated amino acid binding	6/634	56/18337	0.0125102	0.0657237	0.0495253	ABL1/FBXW7/FGR/STAP1/YWHAB/YWHAE	6
MF	GO:0016790	thiolester hydrolase activity	5/634	41/18337	0.0130381	0.0680045	0.0512441	ACAA2/ACOT13/ACOT9/PLA2G6/THEM4	5
MF	GO:0035035	histone acetyltransferase binding	4/634	27/18337	0.0132	0.0683572	0.0515098	HIF1A/MEF2A/SIRT2/TP53	4
MF	GO:0000900	translation repressor activity, mRNA regulatory element binding	3/634	15/18337	0.01372	0.0700491	0.0527847	DHFR/SHMT2/TYMS	3
MF	GO:0017136	NAD-dependent histone deacetylase activity	3/634	15/18337	0.01372	0.0700491	0.0527847	SIRT1/SIRT2/SIRT7	3
MF	GO:0019205	nucleobase-containing compound kinase activity	5/634	42/18337	0.0143904	0.0729583	0.0549769	AK2/AK3/DGUOK/NME4/TK2	5
MF	GO:0004536	deoxyribonuclease activity	6/634	59/18337	0.0159261	0.0801833	0.0604213	APEX1/DFFB/ENDOG/FEN1/RAD51C/RPS3	6
MF	GO:0000295	adenine nucleotide transmembrane transporter activity	3/634	16/18337	0.0164595	0.0806295	0.0607575	SLC25A24/SLC25A5/SLC25A6	3
MF	GO:0003841	1-acylglycerol-3-phosphate O-acyltransferase activity	3/634	16/18337	0.0164595	0.0806295	0.0607575	AGPAT5/CRLS1/GPAT2	3
MF	GO:0005346	purine ribonucleotide transmembrane transporter activity	3/634	16/18337	0.0164595	0.0806295	0.0607575	SLC25A24/SLC25A5/SLC25A6	3
MF	GO:0035173	histone kinase activity	3/634	16/18337	0.0164595	0.0806295	0.0607575	CDK1/PRKAA1/PRKCA	3
MF	GO:0070566	adenylyltransferase activity	4/634	29/18337	0.0169226	0.0818167	0.061652	ABL1/COASY/MTPAP/OAS1	4
MF	GO:0019902	phosphatase binding	13/634	193/18337	0.0169276	0.0818167	0.061652	AKT1/BAD/BCL2/KAT2A/MAPK14/PPP1CC/PPP1R15A/PPP3R1/SOD1/STYXL1/TP53/TRAF3/VCP	13
MF	GO:0004540	ribonuclease activity	9/634	114/18337	0.0173849	0.0829214	0.0624845	APEX1/ELAC2/ENDOG/FEN1/LACTB2/PDE12/PNPT1/RNASEL/RNASET2	9
MF	GO:0043177	organic acid binding	9/634	114/18337	0.0173849	0.0829214	0.0624845	DHFR/HLCS/MCCC1/PCCA/RXRA/SCP2/SHMT2/TYMS/YARS2	9
MF	GO:0000400	four-way junction DNA binding	3/634	17/18337	0.0194827	0.0911286	0.0686689	ABL1/MSH2/RAD51C	3
MF	GO:0004659	prenyltransferase activity	3/634	17/18337	0.0194827	0.0911286	0.0686689	COQ2/PDSS1/UBIAD1	3
MF	GO:0050811	GABA receptor binding	3/634	17/18337	0.0194827	0.0911286	0.0686689	GABARAP/GABARAPL1/GABARAPL2	3
MF	GO:0004197	cysteine-type endopeptidase activity	9/634	117/18337	0.0202493	0.0936942	0.0706022	CASP2/CASP3/CASP4/CASP6/CASP8/CASP9/CTSK/USP15/USP36	9
MF	GO:0008514	organic anion transmembrane transporter activity	12/634	177/18337	0.0202896	0.0936942	0.0706022	ABCG2/SFXN1/SFXN5/SLC16A3/SLC25A14/SLC25A15/SLC25A24/SLC25A32/SLC25A38/SLC25A5/SLC25A6/SLC4A5	12
MF	GO:0071889	14-3-3 protein binding	4/634	31/18337	0.0212406	0.097465	0.0734436	AKT1/ARRB2/BAD/YWHAQ	4
MF	GO:0004721	phosphoprotein phosphatase activity	12/634	179/18337	0.0219356	0.100021	0.0753696	CYCS/EYA2/PDP1/PPA2/PPM1K/PPP1CC/PPP2CB/PPP3CC/PPP3R1/PPP6C/PPTC7/STYXL1	12
MF	GO:0042171	lysophosphatidic acid acyltransferase activity	3/634	18/18337	0.0227909	0.103271	0.0778188	AGPAT5/CRLS1/GPAT2	3
MF	GO:0016811	hydrolase activity, acting on carbon-nitrogen (but not peptide) bonds, in linear amides	6/634	64/18337	0.0229632	0.103406	0.0779202	GLS/NIT1/SIRT1/SIRT2/SIRT5/SIRT7	6
MF	GO:0051019	mitogen-activated protein kinase binding	4/634	32/18337	0.0236298	0.105751	0.0796874	ABL1/ARRB2/MAPK14/SIRT1	4
MF	GO:0015932	nucleobase-containing compound transmembrane transporter activity	5/634	48/18337	0.024492	0.108937	0.082088	SLC25A24/SLC25A32/SLC25A36/SLC25A5/SLC25A6	5
MF	GO:0140097	catalytic activity, acting on DNA	13/634	204/18337	0.0253768	0.112184	0.0845351	APEX1/DDX1/DFFB/DHX36/ENDOG/FEN1/MPG/NTHL1/POLG/RAD51C/RPS3/SUPV3L1/TOP1MT	13
MF	GO:0003746	translation elongation factor activity	3/634	19/18337	0.0263844	0.114543	0.0863126	GFM1/TSFM/TUFM	3
MF	GO:0015216	purine nucleotide transmembrane transporter activity	3/634	19/18337	0.0263844	0.114543	0.0863126	SLC25A24/SLC25A5/SLC25A6	3
MF	GO:0016722	oxidoreductase activity, acting on metal ions	3/634	19/18337	0.0263844	0.114543	0.0863126	ETFDH/FXN/MTRR	3
MF	GO:0052689	carboxylic ester hydrolase activity	10/634	143/18337	0.0268934	0.116058	0.087454	AARS2/ACOT9/H6PD/IARS2/PGLS/PLA2G4F/PLA2G6/PNPLA4/PNPLA8/VARS2	10
MF	GO:0004407	histone deacetylase activity	3/634	20/18337	0.0302623	0.12906	0.0972517	SIRT1/SIRT2/SIRT7	3
MF	GO:0016408	C-acyltransferase activity	3/634	20/18337	0.0302623	0.12906	0.0972517	ACAA2/ACSM5/SCP2	3
MF	GO:0047485	protein N-terminus binding	8/634	106/18337	0.0306018	0.129745	0.0977676	BIRC2/CSNK2A2/HAX1/PARP1/PHB2/PPP1CC/TP53/YWHAQ	8
MF	GO:0016830	carbon-carbon lyase activity	5/634	51/18337	0.0309085	0.130283	0.0981734	DERA/ME2/MLYCD/PISD/SHMT2	5
MF	GO:1904680	peptide transmembrane transporter activity	4/634	35/18337	0.0317427	0.133026	0.10024	TIMM17B/TOMM20/TOMM22/TOMM40L	4
MF	GO:0008483	transaminase activity	3/634	21/18337	0.0344227	0.141798	0.10685	BCAT2/GOT2/OAT	3
MF	GO:0019200	carbohydrate kinase activity	3/634	21/18337	0.0344227	0.141798	0.10685	HK1/HK2/RBKS	3
MF	GO:0071617	lysophospholipid acyltransferase activity	3/634	21/18337	0.0344227	0.141798	0.10685	AGPAT5/CRLS1/GPAT2	3
MF	GO:0019213	deacetylase activity	4/634	36/18337	0.0347667	0.142406	0.107308	SIRT1/SIRT2/SIRT5/SIRT7	4
MF	GO:0005506	iron ion binding	10/634	150/18337	0.0356912	0.144677	0.109019	ABCE1/ALOX12/CYP1B1/CYP27A1/ETHE1/FDX1/FECH/FXN/NFU1/TMLHE	10
MF	GO:0008374	O-acyltransferase activity	5/634	53/18337	0.0357201	0.144677	0.109019	AGPAT5/CPT1A/CRLS1/GPAM/GPAT2	5
MF	GO:0019001	guanyl nucleotide binding	21/634	398/18337	0.0369437	0.147979	0.111508	ACSM5/AK3/ANXA6/DAP3/GFM1/GIMAP5/GIMAP8/GLUD1/GLUD2/GTPBP3/GUF1/MFN1/MFN2/MTIF2/PDE2A/RAB32/RHOT1/RHOT2/SUCLG2/TGM2/TUFM	21
MF	GO:0032561	guanyl ribonucleotide binding	21/634	398/18337	0.0369437	0.147979	0.111508	ACSM5/AK3/ANXA6/DAP3/GFM1/GIMAP5/GIMAP8/GLUD1/GLUD2/GTPBP3/GUF1/MFN1/MFN2/MTIF2/PDE2A/RAB32/RHOT1/RHOT2/SUCLG2/TGM2/TUFM	21
MF	GO:0106306	protein serine phosphatase activity	6/634	72/18337	0.0380995	0.149805	0.112884	PPM1K/PPP1CC/PPP2CB/PPP3CC/PPP6C/PPTC7	6
MF	GO:0106307	protein threonine phosphatase activity	6/634	72/18337	0.0380995	0.149805	0.112884	PPM1K/PPP1CC/PPP2CB/PPP3CC/PPP6C/PPTC7	6
MF	GO:0002020	protease binding	9/634	131/18337	0.0381969	0.149805	0.112884	BCL2/CASP3/NOL3/PARK7/PINK1/POLG/PRNP/TP53/VCP	9
MF	GO:0005525	GTP binding	20/634	376/18337	0.038226	0.149805	0.112884	ACSM5/AK3/ANXA6/DAP3/GFM1/GIMAP5/GIMAP8/GLUD1/GLUD2/GTPBP3/GUF1/MFN1/MFN2/MTIF2/RAB32/RHOT1/RHOT2/SUCLG2/TGM2/TUFM	20
MF	GO:0004602	glutathione peroxidase activity	3/634	22/18337	0.0388626	0.150671	0.113536	GSTP1/GSTZ1/MGST1	3
MF	GO:0015101	organic cation transmembrane transporter activity	3/634	22/18337	0.0388626	0.150671	0.113536	SLC25A26/SLC25A45/SLC44A1	3
MF	GO:0016799	hydrolase activity, hydrolyzing N-glycosyl compounds	4/634	38/18337	0.0412992	0.159265	0.120013	APEX1/MPG/NTHL1/SARM1	4
MF	GO:0032550	purine ribonucleoside binding	20/634	381/18337	0.042853	0.16361	0.123287	ACSM5/AK3/ANXA6/DAP3/GFM1/GIMAP5/GIMAP8/GLUD1/GLUD2/GTPBP3/GUF1/MFN1/MFN2/MTIF2/RAB32/RHOT1/RHOT2/SUCLG2/TGM2/TUFM	20
MF	GO:0016769	transferase activity, transferring nitrogenous groups	3/634	23/18337	0.0435783	0.16361	0.123287	BCAT2/GOT2/OAT	3
MF	GO:0004523	RNA-DNA hybrid ribonuclease activity	2/634	10/18337	0.0446826	0.16361	0.123287	APEX1/FEN1	2
MF	GO:0004690	cyclic nucleotide-dependent protein kinase activity	2/634	10/18337	0.0446826	0.16361	0.123287	PRKAA1/PRKACA	2
MF	GO:0008429	phosphatidylethanolamine binding	2/634	10/18337	0.0446826	0.16361	0.123287	MAP1LC3A/PEMT	2
MF	GO:0008641	ubiquitin-like modifier activating enzyme activity	2/634	10/18337	0.0446826	0.16361	0.123287	ATG7/UBA1	2
MF	GO:0010485	H4 histone acetyltransferase activity	2/634	10/18337	0.0446826	0.16361	0.123287	HAT1/KAT2A	2
MF	GO:0030283	testosterone dehydrogenase [NAD(P)] activity	2/634	10/18337	0.0446826	0.16361	0.123287	HSD17B10/HSD17B8	2
MF	GO:0032356	oxidized DNA binding	2/634	10/18337	0.0446826	0.16361	0.123287	MSH2/RPS3	2
MF	GO:0051880	G-quadruplex DNA binding	2/634	10/18337	0.0446826	0.16361	0.123287	DHX36/LONP1	2
MF	GO:0001883	purine nucleoside binding	20/634	384/18337	0.0458175	0.166089	0.125154	ACSM5/AK3/ANXA6/DAP3/GFM1/GIMAP5/GIMAP8/GLUD1/GLUD2/GTPBP3/GUF1/MFN1/MFN2/MTIF2/RAB32/RHOT1/RHOT2/SUCLG2/TGM2/TUFM	20
MF	GO:0032549	ribonucleoside binding	20/634	384/18337	0.0458175	0.166089	0.125154	ACSM5/AK3/ANXA6/DAP3/GFM1/GIMAP5/GIMAP8/GLUD1/GLUD2/GTPBP3/GUF1/MFN1/MFN2/MTIF2/RAB32/RHOT1/RHOT2/SUCLG2/TGM2/TUFM	20
MF	GO:0016853	isomerase activity	10/634	157/18337	0.0463149	0.166229	0.12526	ENOSF1/GLRX2/GSTZ1/HSPD1/PGM2/PUS1/RPUSD3/RPUSD4/TOP1MT/TRUB2	10
MF	GO:0046943	carboxylic acid transmembrane transporter activity	10/634	157/18337	0.0463149	0.166229	0.12526	ABCG2/SFXN1/SFXN5/SLC16A3/SLC16A5/SLC25A14/SLC25A15/SLC25A32/SLC25A38/SLC25A44	10
MF	GO:0016684	oxidoreductase activity, acting on peroxide as acceptor	5/634	57/18337	0.0466601	0.166643	0.125572	GSTP1/GSTZ1/MGST1/PARK7/PRDX5	5
MF	GO:0005342	organic acid transmembrane transporter activity	10/634	158/18337	0.0479893	0.17055	0.128516	ABCG2/SFXN1/SFXN5/SLC16A3/SLC16A5/SLC25A14/SLC25A15/SLC25A32/SLC25A38/SLC25A44	10
MF	GO:0004622	lysophospholipase activity	3/634	24/18337	0.0485651	0.170921	0.128795	PLA2G4F/PLA2G6/PNPLA8	3
MF	GO:0010857	calcium-dependent protein kinase activity	3/634	24/18337	0.0485651	0.170921	0.128795	PINK1/PRKCA/PRKCD	3
