# Supplementary material for: Identification and validation of a novel mitochondrion-related gene signature for diagnosis and immune infiltration in sepsis
Source: Front Immunol. 2023 Jun 15;14:1196306. doi: 10.3389/fimmu.2023.1196306 (PMC10310918; doi:10.3389/fimmu.2023.1196306)
Supplement: Supplementary file 6 [file Table_5.xlsx]

## Sheet: Sheet1
Table S5. The KEGG enrichment analysis of the DEGs
ID	Description	GeneRatio	BgRatio	pvalue	p.adjust	qvalue	geneID	Count
hsa05415	Diabetic cardiomyopathy	56/391	203/8170	2.63432e-28	7.74489e-26	5.5182e-26		56
hsa00190	Oxidative phosphorylation	46/391	134/8170	6.26667e-28	7.82933e-26	5.57836e-26		46
hsa04932	Non-alcoholic fatty liver disease	49/391	155/8170	7.98911e-28	7.82933e-26	5.57836e-26		49
hsa05012	Parkinson disease	62/391	266/8170	7.46691e-27	5.48818e-25	3.9103e-25		62
hsa05022	Pathways of neurodegeneration - multiple diseases	82/391	476/8170	7.6646e-26	4.50678e-24	3.21106e-24		82
hsa05208	Chemical carcinogenesis - reactive oxygen species	55/391	223/8170	3.79818e-25	1.86111e-23	1.32603e-23		55
hsa04714	Thermogenesis	54/391	232/8170	2.18058e-23	9.15843e-22	6.52534e-22		54
hsa01200	Carbon metabolism	38/391	115/8170	1.60009e-22	5.88033e-21	4.18971e-21		38
hsa05016	Huntington disease	60/391	306/8170	8.12845e-22	2.65529e-20	1.89189e-20		60
hsa00020	Citrate cycle (TCA cycle)	21/391	30/8170	1.08426e-21	3.18774e-20	2.27125e-20		21
hsa05020	Prion disease	56/391	273/8170	2.24431e-21	5.99844e-20	4.27386e-20		56
hsa05014	Amyotrophic lateral sclerosis	65/391	364/8170	2.70865e-21	6.63619e-20	4.72825e-20		65
hsa04137	Mitophagy - animal	27/391	72/8170	6.14397e-18	1.38948e-16	9.9e-17		27
hsa05010	Alzheimer disease	59/391	384/8170	3.92327e-16	8.23886e-15	5.87015e-15		59
hsa04215	Apoptosis - multiple species	16/391	32/8170	1.66778e-13	3.26885e-12	2.32904e-12		16
hsa04140	Autophagy - animal	31/391	141/8170	4.31407e-13	7.9271e-12	5.64802e-12		31
hsa04216	Ferroptosis	16/391	41/8170	1.92128e-11	3.32268e-10	2.3674e-10		16
hsa00280	Valine, leucine and isoleucine degradation	16/391	48/8170	3.0848e-10	5.03851e-09	3.58991e-09		16
hsa04210	Apoptosis	26/391	136/8170	9.3461e-10	1.44619e-08	1.0304e-08		26
hsa04136	Autophagy - other	12/391	32/8170	1.15488e-08	1.69767e-07	1.20958e-07		12
hsa01524	Platinum drug resistance	17/391	73/8170	3.84215e-08	5.37902e-07	3.83252e-07		17
hsa00640	Propanoate metabolism	11/391	32/8170	1.36267e-07	1.82103e-06	1.29747e-06		11
hsa04621	NOD-like receptor signaling pathway	27/391	184/8170	1.59985e-07	2.04502e-06	1.45707e-06		27
hsa01212	Fatty acid metabolism	14/391	57/8170	3.06473e-07	3.75429e-06	2.67492e-06		14
hsa04723	Retrograde endocannabinoid signaling	23/391	148/8170	4.7872e-07	5.48946e-06	3.91122e-06		23
hsa00071	Fatty acid degradation	12/391	43/8170	4.85463e-07	5.48946e-06	3.91122e-06		12
hsa04260	Cardiac muscle contraction	17/391	87/8170	5.79521e-07	6.31034e-06	4.49609e-06		17
hsa01210	2-Oxocarboxylic acid metabolism	8/391	19/8170	1.21666e-06	1.2775e-05	9.1021e-06		8
hsa05230	Central carbon metabolism in cancer	14/391	70/8170	4.35311e-06	4.41315e-05	3.14435e-05		14
hsa00030	Pentose phosphate pathway	9/391	30/8170	7.00914e-06	6.86896e-05	4.8941e-05		9
hsa01240	Biosynthesis of cofactors	21/391	153/8170	1.142e-05	0.000108306	7.71675e-05		21
hsa00330	Arginine and proline metabolism	11/391	50/8170	1.80861e-05	0.000166166	0.000118393		11
hsa05161	Hepatitis B	21/391	162/8170	2.76901e-05	0.000246693	0.000175768		21
hsa04115	p53 signaling pathway	13/391	73/8170	3.55418e-05	0.000307332	0.000218973		13
hsa01230	Biosynthesis of amino acids	13/391	75/8170	4.78068e-05	0.000401577	0.000286122		13
hsa00630	Glyoxylate and dicarboxylate metabolism	8/391	30/8170	5.91754e-05	0.000468329	0.000333682		8
hsa00620	Pyruvate metabolism	10/391	47/8170	5.92166e-05	0.000468329	0.000333682		10
hsa03010	Ribosome	20/391	158/8170	6.05323e-05	0.000468329	0.000333682		20
hsa04920	Adipocytokine signaling pathway	12/391	69/8170	9.01388e-05	0.000679508	0.000484146		12
hsa05222	Small cell lung cancer	14/391	92/8170	0.000108482	0.000797346	0.000568105		14
hsa05160	Hepatitis C	19/391	157/8170	0.00016888	0.00121099	0.000862826		19
hsa05162	Measles	17/391	139/8170	0.000325205	0.00227644	0.00162195		17
hsa04146	Peroxisome	12/391	82/8170	0.000482927	0.00330187	0.00235257		12
hsa00260	Glycine, serine and threonine metabolism	8/391	40/8170	0.000510673	0.00341222	0.00243119		8
hsa00380	Tryptophan metabolism	8/391	42/8170	0.000720767	0.00470901	0.00335515		8
hsa05210	Colorectal cancer	12/391	86/8170	0.000750063	0.00479388	0.00341562		12
hsa05167	Kaposi sarcoma-associated herpesvirus infection	20/391	194/8170	0.000955709	0.00597826	0.00425949		20
hsa00970	Aminoacyl-tRNA biosynthesis	10/391	66/8170	0.00107156	0.0065633	0.00467632		10
hsa00061	Fatty acid biosynthesis	5/391	18/8170	0.00124925	0.00749548	0.0053405		5
hsa00480	Glutathione metabolism	9/391	57/8170	0.00140084	0.00807545	0.00575373		9
hsa05134	Legionellosis	9/391	57/8170	0.00140084	0.00807545	0.00575373		9
hsa05417	Lipid and atherosclerosis	21/391	215/8170	0.00143733	0.00812645	0.00579006		21
hsa05131	Shigellosis	23/391	247/8170	0.00164823	0.00914299	0.00651434		23
hsa04370	VEGF signaling pathway	9/391	59/8170	0.00179843	0.00979144	0.00697636		9
hsa04213	Longevity regulating pathway - multiple species	9/391	62/8170	0.00255903	0.0136792	0.00974634		9
hsa03320	PPAR signaling pathway	10/391	75/8170	0.0028729	0.0150827	0.0107464		10
hsa00220	Arginine biosynthesis	5/391	22/8170	0.00327823	0.0167947	0.0119661		5
hsa04211	Longevity regulating pathway	11/391	89/8170	0.00331323	0.0167947	0.0119661		11
hsa04964	Proximal tubule bicarbonate reclamation	5/391	23/8170	0.00402706	0.020067	0.0142977		5
hsa00010	Glycolysis / Gluconeogenesis	9/391	67/8170	0.00437202	0.0214229	0.0152637		9
hsa00760	Nicotinate and nicotinamide metabolism	6/391	36/8170	0.0066443	0.0320234	0.0228165		6
hsa01522	Endocrine resistance	11/391	98/8170	0.00693163	0.032623	0.0232437		11
hsa05223	Non-small cell lung cancer	9/391	72/8170	0.00705882	0.032623	0.0232437		9
hsa05145	Toxoplasmosis	12/391	112/8170	0.00710159	0.032623	0.0232437		12
hsa00250	Alanine, aspartate and glutamate metabolism	6/391	37/8170	0.00761825	0.0339601	0.0241964		6
hsa04218	Cellular senescence	15/391	156/8170	0.0076237	0.0339601	0.0241964		15
hsa00650	Butanoate metabolism	5/391	27/8170	0.00825747	0.0362343	0.0258168		5
hsa05017	Spinocerebellar ataxia	14/391	143/8170	0.00838582	0.0362564	0.0258325		14
hsa04217	Necroptosis	15/391	159/8170	0.00903323	0.0384894	0.0274235		15
hsa04068	FoxO signaling pathway	13/391	131/8170	0.009755	0.040971	0.0291917		13
hsa00920	Sulfur metabolism	3/391	10/8170	0.0101479	0.0417176	0.0297236		3
hsa00270	Cysteine and methionine metabolism	7/391	51/8170	0.0102166	0.0417176	0.0297236		7
hsa05152	Tuberculosis	16/391	180/8170	0.012306	0.0495612	0.0353121		16
hsa01523	Antifolate resistance	5/391	30/8170	0.0129638	0.051505	0.0366971		5
hsa00670	One carbon pool by folate	4/391	20/8170	0.0135981	0.0533047	0.0379794		4
hsa04931	Insulin resistance	11/391	108/8170	0.013973	0.0540534	0.0385128		11
hsa04066	HIF-1 signaling pathway	11/391	109/8170	0.0148985	0.0568854	0.0405306		11
hsa05418	Fluid shear stress and atherosclerosis	13/391	139/8170	0.0155312	0.0585405	0.0417099		13
hsa05031	Amphetamine addiction	8/391	69/8170	0.016654	0.0619199	0.0441176		8
hsa05164	Influenza A	15/391	171/8170	0.0168489	0.0619199	0.0441176		15
hsa04622	RIG-I-like receptor signaling pathway	8/391	70/8170	0.0180463	0.0655013	0.0466694		8
hsa03410	Base excision repair	5/391	33/8170	0.0192117	0.068881	0.0490774		5
hsa00564	Glycerophospholipid metabolism	10/391	99/8170	0.0196527	0.0696133	0.0495992		10
