# Supplementary material for: Identification and validation of a novel mitochondrion-related gene signature for diagnosis and immune infiltration in sepsis
Source: Front Immunol. 2023 Jun 15;14:1196306. doi: 10.3389/fimmu.2023.1196306 (PMC10310918; doi:10.3389/fimmu.2023.1196306)
Supplement: Supplementary file 7 [file Table_6.xlsx]

## Sheet: Sheet1
Table S6. The DO enrichment analysis of the DEGs
ID	Description	GeneRatio	BgRatio	pvalue	p.adjust	qvalue	geneID	Count
DOID:0050890	synucleinopathy	29/320	220/8007	1.11971e-08	7.50204e-06	5.9757e-06	ABL1/BCL2L1/CASP3/CASP9/E2F1/GBA/GLUD2/HSPA9/HTRA2/MAOB/MAP1LC3A/MTIF3/MTRR/NDUFA1/PARK7/PARP1/PINK1/PLA2G6/POLG/PPP2R2B/PRDX5/SIRT2/SOD1/SQSTM1/TGM2/TP53/UBB/WWOX/YWHAB	29
DOID:14330	Parkinson's disease	25/320	187/8007	9.09793e-08	3.04781e-05	2.42771e-05	ABL1/BCL2L1/CASP3/CASP9/E2F1/GBA/GLUD2/HSPA9/HTRA2/MAOB/MTIF3/MTRR/NDUFA1/PARK7/PARP1/PINK1/PLA2G6/POLG/PRDX5/SIRT2/SOD1/SQSTM1/TGM2/TP53/WWOX	25
DOID:2621	autonomic nervous system neoplasm	37/320	375/8007	2.59796e-07	4.35159e-05	3.46623e-05	AIFM1/AKT1/APAF1/BAD/BCL2/BCL2L1/BCL2L11/CASP8/CASP9/CLU/DDX1/DFFA/DNAJC11/E2F1/FXN/GSTP1/HGF/HIF1A/HSPA9/HSPD1/KIF1B/MAPK8/MMP9/MTOR/PARK7/PMAIP1/PRKCA/PRKCD/PRNP/RAP1GDS1/SIRT1/SOD1/SOD2/SQSTM1/TGM2/TP53/TP73	37
DOID:769	neuroblastoma	37/320	375/8007	2.59796e-07	4.35159e-05	3.46623e-05	AIFM1/AKT1/APAF1/BAD/BCL2/BCL2L1/BCL2L11/CASP8/CASP9/CLU/DDX1/DFFA/DNAJC11/E2F1/FXN/GSTP1/HGF/HIF1A/HSPA9/HSPD1/KIF1B/MAPK8/MMP9/MTOR/PARK7/PMAIP1/PRKCA/PRKCD/PRNP/RAP1GDS1/SIRT1/SOD1/SOD2/SQSTM1/TGM2/TP53/TP73	37
DOID:700	mitochondrial metabolism disease	8/320	21/8007	7.69847e-07	9.6402e-05	7.67884e-05	BCS1L/LRPPRC/MSRB3/NDUFAF1/NDUFAF4/NDUFS4/POLG/SOD1	8
DOID:655	inherited metabolic disorder	33/320	331/8007	9.58544e-07	9.6402e-05	7.67884e-05	ABCG2/ACSL3/ACSL5/ALAS2/ATOX1/BCKDHB/BCS1L/CYP27A1/DLAT/DLD/FECH/G6PD/GBA/GSTP1/H6PD/IVD/LRPPRC/MAOB/MMP9/MSRB3/MTRR/MTX1/NDUFAF1/NDUFAF4/NDUFS4/PCCA/PEMT/POLG/SLC40A1/SOD1/SOD2/SREBF2/TFRC	33
DOID:1192	peripheral nervous system neoplasm	37/320	396/8007	1.00718e-06	9.6402e-05	7.67884e-05	AIFM1/AKT1/APAF1/BAD/BCL2/BCL2L1/BCL2L11/CASP8/CASP9/CLU/DDX1/DFFA/DNAJC11/E2F1/FXN/GSTP1/HGF/HIF1A/HSPA9/HSPD1/KIF1B/MAPK8/MMP9/MTOR/PARK7/PMAIP1/PRKCA/PRKCD/PRNP/RAP1GDS1/SIRT1/SOD1/SOD2/SQSTM1/TGM2/TP53/TP73	37
DOID:184	bone cancer	26/320	243/8007	3.98473e-06	0.000333721	0.000265824	AKT1/APEX1/BCL2/BCL2L1/CASP3/CASP8/DHFR/FBXW7/GSTP1/HGF/HIF1A/IDH1/MAPK14/MAPK8/MMP9/MTOR/MUC1/PHB/PRKCA/PTCD3/SOD2/SQSTM1/TP53/TP73/VCP/WWOX	26
DOID:3347	osteosarcoma	24/320	215/8007	4.5461e-06	0.000338432	0.000269576	AKT1/APEX1/BCL2/BCL2L1/CASP3/CASP8/DHFR/FBXW7/GSTP1/HGF/HIF1A/IDH1/MAPK14/MAPK8/MMP9/MTOR/PHB/PRKCA/PTCD3/SQSTM1/TP53/TP73/VCP/WWOX	24
DOID:0080000	muscular disease	36/320	408/8007	5.41286e-06	0.000362662	0.000288876	ACADS/BCL2/COX15/DNAJA3/ETFDH/FXN/HGF/HSPD1/IFIH1/MAOA/MAOB/MAP1LC3A/MEF2A/MMP9/MRPS22/NDUFV1/POLG/POLRMT/PRKCA/PRKCD/PUS1/SDHA/SLC25A3/SOD1/SOD2/SQSTM1/SYNE2/TFAM/TGM2/TK2/TMEM70/TP53/TXN/UBA1/UBB/VCP	36
DOID:219	colon cancer	28/320	282/8007	7.21307e-06	0.00040981	0.000326432	ABCE1/AIFM1/AKT1/BAD/BCL2/BCL2L1/BCL2L11/BIRC3/CASP3/CASP6/CASP8/CASP9/DIABLO/GZMA/HIF1A/HSPD1/MAPK14/MMP9/MSH2/MUC1/NOL3/OLFM4/PRKCD/SIRT1/SOD2/TP53/TYMP/TYMS	28
DOID:423	myopathy	35/320	398/8007	7.95154e-06	0.00040981	0.000326432	ACADS/BCL2/COX15/DNAJA3/ETFDH/FXN/HGF/HSPD1/IFIH1/MAOA/MAOB/MAP1LC3A/MMP9/MRPS22/NDUFV1/POLG/POLRMT/PRKCA/PRKCD/PUS1/SDHA/SLC25A3/SOD1/SOD2/SQSTM1/SYNE2/TFAM/TGM2/TK2/TMEM70/TP53/TXN/UBA1/UBB/VCP	35
DOID:66	muscle tissue disease	35/320	398/8007	7.95154e-06	0.00040981	0.000326432	ACADS/BCL2/COX15/DNAJA3/ETFDH/FXN/HGF/HSPD1/IFIH1/MAOA/MAOB/MAP1LC3A/MMP9/MRPS22/NDUFV1/POLG/POLRMT/PRKCA/PRKCD/PUS1/SDHA/SLC25A3/SOD1/SOD2/SQSTM1/SYNE2/TFAM/TGM2/TK2/TMEM70/TP53/TXN/UBA1/UBB/VCP	35
DOID:9256	colorectal cancer	28/320	287/8007	1.00785e-05	0.000480775	0.000382958	ABCE1/AIFM1/AKT1/BAD/BCL2/BCL2L1/BCL2L11/BIRC3/CASP3/CASP6/CASP8/CASP9/DIABLO/GZMA/HIF1A/HSPD1/MAPK14/MMP9/MSH2/MUC1/NOL3/OLFM4/PRKCD/SIRT1/SOD2/TP53/TYMP/TYMS	28
DOID:5672	large intestine cancer	28/320	288/8007	1.07636e-05	0.000480775	0.000382958	ABCE1/AIFM1/AKT1/BAD/BCL2/BCL2L1/BCL2L11/BIRC3/CASP3/CASP6/CASP8/CASP9/DIABLO/GZMA/HIF1A/HSPD1/MAPK14/MMP9/MSH2/MUC1/NOL3/OLFM4/PRKCD/SIRT1/SOD2/TP53/TYMP/TYMS	28
DOID:5520	head and neck squamous cell carcinoma	20/320	174/8007	1.87461e-05	0.000755234	0.000601576	AKT1/BCL2/BIRC2/CASP3/CASP8/CTTN/GSTP1/HGF/HIF1A/IFI27/MAPK8/MMP9/MSH2/MTOR/SOD2/STK11/TALDO1/TP53/TP73/TYMS	20
DOID:326	ischemia	22/320	204/8007	1.98546e-05	0.000755234	0.000601576	AIFM1/APEX1/BCL2/BCL2L1/CASP3/CLU/HGF/HIF1A/MAPK14/MAPK8/MMP9/NOL3/PARP1/PLA2G6/PRKCD/PRNP/SOD1/SOD2/STK11/TRAP1/TXN/TYMP	22
DOID:12704	ataxia telangiectasia	9/320	40/8007	2.1235e-05	0.000755234	0.000601576	AKT1/BIK/CASP3/E2F1/HIF1A/MAPK14/MTOR/PPP1CC/TP53	9
DOID:680	tauopathy	36/320	434/8007	2.14171e-05	0.000755234	0.000601576	ABL1/AKT1/ALAS1/ALOX12/APEX1/BCL2L2/CASP3/CASP4/CASP6/CDK1/CLU/COX15/GSTO1/GSTP1/HK1/HSD17B10/HTRA2/KLK6/MAOA/MAOB/MAPK14/MAPK8/MEF2A/MTOR/MTRR/PARP1/PRNP/RXRA/SOD1/SOD2/SQSTM1/TP53/TP53BP2/TP73/UBB/VCP	36
DOID:10155	intestinal cancer	28/320	300/8007	2.30333e-05	0.000771617	0.000614626	ABCE1/AIFM1/AKT1/BAD/BCL2/BCL2L1/BCL2L11/BIRC3/CASP3/CASP6/CASP8/CASP9/DIABLO/GZMA/HIF1A/HSPD1/MAPK14/MMP9/MSH2/MUC1/NOL3/OLFM4/PRKCD/SIRT1/SOD2/TP53/TYMP/TYMS	28
DOID:10652	Alzheimer's disease	35/320	430/8007	4.17461e-05	0.0013319	0.00106092	ABL1/AKT1/ALAS1/ALOX12/APEX1/BCL2L2/CASP3/CASP4/CASP6/CDK1/CLU/COX15/GSTO1/GSTP1/HK1/HSD17B10/HTRA2/KLK6/MAOA/MAOB/MAPK14/MEF2A/MTOR/MTRR/PARP1/PRNP/RXRA/SOD1/SOD2/SQSTM1/TP53/TP53BP2/TP73/UBB/VCP	35
DOID:1272	telangiectasis	8/320	35/8007	5.45257e-05	0.00166055	0.0013227	AKT1/BIK/E2F1/HIF1A/MAPK14/MTOR/PPP1CC/TP53	8
DOID:1542	head and neck carcinoma	23/320	235/8007	6.07571e-05	0.00176988	0.00140979	AKT1/BCL2/BIRC2/CASP3/CASP8/CTTN/CYP1B1/GSTP1/HGF/HIF1A/HSPD1/IFI27/MAPK8/MMP9/MSH2/MTOR/MTRR/SOD2/STK11/TALDO1/TP53/TP73/TYMS	23
DOID:11934	head and neck cancer	23/320	239/8007	7.89089e-05	0.00220287	0.00175469	AKT1/BCL2/BIRC2/CASP3/CASP8/CTTN/CYP1B1/GSTP1/HGF/HIF1A/HSPD1/IFI27/MAPK8/MMP9/MSH2/MTOR/MTRR/SOD2/STK11/TALDO1/TP53/TP73/TYMS	23
DOID:5656	cranial nerve disease	11/320	70/8007	9.15611e-05	0.00245384	0.00195459	BCL2/CASP3/LETM1/MFN2/MMP9/NDUFA1/OPA3/POLG/POLRMT/TFAM/TP53	11
DOID:4752	multiple system atrophy	6/320	21/8007	0.000126776	0.00314593	0.00250587	GBA/PINK1/PPP2R2B/SQSTM1/UBB/YWHAB	6
DOID:699	mitochondrial myopathy	6/320	21/8007	0.000126776	0.00314593	0.00250587	POLG/POLRMT/PRKCD/PUS1/SOD1/TFAM	6
DOID:3650	lactic acidosis	5/320	14/8007	0.000146848	0.00351385	0.00279894	GSTZ1/MLXIP/POLG/SLC25A3/TMEM70	5
DOID:0070004	myeloma	27/320	323/8007	0.000212029	0.0048986	0.00390195	ABCG2/ABL1/AKT1/APEX1/BCL2/BCL2L1/BCL2L11/BIRC2/BNIP3/CASP8/CYP1B1/DIABLO/GBA/GSTP1/HGF/IDH1/IDH2/LDHB/MAPK8/MTOR/MTRR/MUC1/PMAIP1/SOD2/TP53/TRAF3/WWOX	27
DOID:3565	meningioma	11/320	77/8007	0.000220311	0.00492028	0.00391921	ALPL/BCL2/CASP8/MMP9/MTRR/SFN/TP53/TP73/YWHAB/YWHAE/YWHAQ	11
DOID:4960	bone marrow cancer	27/320	328/8007	0.000272129	0.0058815	0.00468487	ABCG2/ABL1/AKT1/APEX1/BCL2/BCL2L1/BCL2L11/BIRC2/BNIP3/CASP8/CYP1B1/DIABLO/GBA/GSTP1/HGF/IDH1/IDH2/LDHB/MAPK8/MTOR/MTRR/MUC1/PMAIP1/SOD2/TP53/TRAF3/WWOX	27
DOID:9538	multiple myeloma	23/320	264/8007	0.000347484	0.00727546	0.00579522	ABCG2/AKT1/APEX1/BCL2/BCL2L1/BCL2L11/BIRC2/BNIP3/CASP8/CYP1B1/DIABLO/GBA/GSTP1/HGF/MAPK8/MTOR/MTRR/MUC1/PMAIP1/SOD2/TP53/TRAF3/WWOX	23
DOID:1891	optic nerve disease	6/320	25/8007	0.000361376	0.00730409	0.00581803	CASP3/LETM1/MFN2/NDUFA1/OPA3/TP53	6
DOID:201	connective tissue cancer	29/320	370/8007	0.000370656	0.00730409	0.00581803	AKT1/APEX1/BCL2/BCL2L1/CASP3/CASP8/CLU/CTSK/DHFR/FBXW7/GSTP1/HGF/HIF1A/IDH1/MAPK14/MAPK8/MMP9/MTOR/MUC1/PHB/PRKCA/PRKCD/PTCD3/SOD2/SQSTM1/TP53/TP73/VCP/WWOX	29
DOID:5517	stomach carcinoma	16/320	153/8007	0.000385622	0.00738191	0.00588002	APEX1/BCL2/BNIP3/CASP3/CASP9/HIF1A/HK2/MMP9/MTOR/MUC1/OLFM4/PHB/SOD1/SOD2/TP53/TYMS	16
DOID:10534	stomach cancer	23/320	274/8007	0.000588815	0.0109585	0.00872893	APEX1/BAD/BCL2/BIRC2/BNIP3/CASP2/CASP3/CASP6/CASP9/CIAPIN1/HIF1A/HK2/MMP9/MSH2/MTOR/MUC1/OLFM4/PHB/SDHD/SOD1/SOD2/TP53/TYMS	23
DOID:341	peripheral vascular disease	9/320	61/8007	0.000643404	0.0116508	0.0092804	AKT1/BIK/E2F1/HGF/HIF1A/MAPK14/MTOR/PPP1CC/TP53	9
DOID:850	lung disease	35/320	499/8007	0.000751063	0.0132424	0.0105482	ACADVL/AKT1/BCL2/BCL2L1/CASP6/CASP8/CKMT1B/CTSK/CYP1B1/GCLM/GSR/GSTO1/GSTP1/GZMA/HGF/HIF1A/HSPD1/IFI27/IFIH1/MAPK14/MMP9/MSRA/MUC1/PARK7/PARP1/PPP1R15A/PRKCD/SGK1/SIRT1/SIRT2/SLC40A1/SOD1/SOD2/TP53/TXN	35
DOID:0050736	autosomal dominant disease	30/320	409/8007	0.000887115	0.0152402	0.0121395	ABL1/AKT1/ALPL/BCL2/CASP8/COX15/CYP1B1/FHIT/FXN/GSTP1/HAP1/HIF1A/KAT2A/MAOB/MRPS22/MTOR/PARP1/PPP1R15A/PPP2R2B/RNASEL/SGK1/SIRT2/SLC25A3/SOD1/SSBP1/STK11/TMEM70/TP53/TP73/YWHAB	30
DOID:1307	dementia	15/320	150/8007	0.000932648	0.0156219	0.0124435	BCL2/E2F1/GBA/GLS/GSTO1/KLK6/MAOA/MAP1LC3A/PINK1/PLA2G6/PRNP/SQSTM1/SREBF2/TP53/VCP	15
DOID:1520	colon carcinoma	16/320	168/8007	0.00107943	0.0176394	0.0140506	AKT1/BCL2L11/CASP6/CASP8/CASP9/GZMA/HIF1A/HSPD1/MAPK14/MUC1/OLFM4/PRKCD/SIRT1/TP53/TYMP/TYMS	16
DOID:74	hematopoietic system disease	33/320	474/8007	0.00120916	0.019289	0.0153645	ABCB7/ABL1/ALAS1/ALAS2/BCL2/BCL2L1/BIRC3/CASP3/CLU/CYB5R3/CYCS/DHFR/E2F1/FLVCR1/FXN/G6PD/GLRX5/GSTP1/H6PD/HAX1/HGF/IDH1/IDH2/MMP9/MTOR/MUC1/PARP1/PRNP/PUS1/SLC40A1/TFRC/TP53/TP73	33
DOID:3133	acute porphyria	4/320	13/8007	0.00134392	0.0201363	0.0160394	ABCG2/ALAS2/FECH/TFRC	4
DOID:0060100	musculoskeletal system cancer	31/320	439/8007	0.00135681	0.0201363	0.0160394	AKT1/APEX1/BCL2/BCL2L1/CASP3/CASP8/CLU/CTSK/DHFR/FBXW7/FH/GSTP1/HGF/HIF1A/IDH1/MAPK14/MAPK8/MMP9/MSH2/MTOR/MUC1/PHB/PRKCA/PRKCD/PTCD3/SOD2/SQSTM1/TP53/TP73/VCP/WWOX	31
DOID:633	myositis	10/320	81/8007	0.00136246	0.0201363	0.0160394	HGF/HSPD1/IFIH1/MAOA/MAOB/MAP1LC3A/MMP9/SQSTM1/TGM2/UBB	10
DOID:3459	breast carcinoma	28/320	383/8007	0.00138249	0.0201363	0.0160394	AKT1/ALPL/APEX1/BAD/BCL2/CASP3/CASP8/CLU/E2F1/GSTP1/HIF1A/HSPA9/KLK6/MAOA/MAPK14/MMP9/MSH2/MUC1/NOL3/PINK1/SFN/SIRT1/SOD2/SQSTM1/TP53/TXN/TYMP/VCP	28
DOID:3181	oligodendroglioma	5/320	22/8007	0.00148378	0.020711	0.0164972	BCL2L1/DFFB/GSTP1/IDH1/IDH2	5
DOID:9252	amino acid metabolic disorder	5/320	22/8007	0.00148378	0.020711	0.0164972	BCKDHB/IVD/MAOB/MTRR/PCCA	5
DOID:3498	pancreatic ductal adenocarcinoma	11/320	98/8007	0.00175291	0.0237513	0.018919	AKT1/CYP1B1/HGF/HIF1A/KLK6/MMP9/PARK7/SH3GLB1/TGM2/TP53/TYMP	11
DOID:2355	anemia	20/320	244/8007	0.00177249	0.0237513	0.018919	ABCB7/ALAS1/ALAS2/CLU/CYB5R3/DHFR/FLVCR1/FXN/G6PD/GLRX5/GSTP1/H6PD/MTOR/PARP1/PRNP/PUS1/SLC40A1/TFRC/TP53/TP73	20
DOID:13268	porphyria	4/320	14/8007	0.00182275	0.0239459	0.0190739	ABCG2/ALAS2/FECH/TFRC	4
DOID:870	neuropathy	17/320	194/8007	0.0019066	0.0241424	0.0192305	ACSL4/BCL2/CASP3/GZMB/HSPD1/LETM1/MFN2/MMP9/NDUFA1/OPA3/PARP1/POLG/POLRMT/PRKCD/TFAM/TP53/TXN	17
DOID:4074	pancreas adenocarcinoma	15/320	161/8007	0.00190977	0.0241424	0.0192305	AKT1/BCL2/CYP1B1/FBXW7/HGF/HIF1A/KLK6/MMP9/MUC1/PARK7/SH3GLB1/TGM2/TP53/TP73/TYMP	15
DOID:3910	lung adenocarcinoma	16/320	178/8007	0.00198089	0.0245777	0.0195772	BCL2L1/CASP9/CYP1B1/E2F1/EYA2/GSTP1/HGF/HIF1A/MMP9/MTOR/MUC1/SOD2/STK11/TP53/TP73/TYMP	16
DOID:3602	toxic encephalopathy	7/320	46/8007	0.00213044	0.0259526	0.0206724	BCL2/BCL2L1/BCL2L11/GLUD1/PRNP/SOD1/TXN	7
DOID:3856	male reproductive organ cancer	30/320	435/8007	0.00232834	0.0278036	0.0221468	ABCE1/AIFM1/AKT1/ARG2/BAD/BCL2/BCL2L1/BIRC3/CASP8/ELAC2/FHIT/GSTP1/HGF/HIF1A/HSPD1/MAOA/MAPK8/MMP9/MSH2/MTRR/MUC1/POLG/PRKCD/RNASEL/RXRA/SOD1/SOD2/SQSTM1/TP53/TYMP	30
DOID:2596	larynx cancer	6/320	35/8007	0.00236538	0.0278036	0.0221468	BAD/BCL2/CASP3/MGST1/MMP9/MSH2	6
DOID:4450	renal cell carcinoma	25/320	342/8007	0.00248055	0.0281936	0.0224575	AGMAT/AKT1/APAF1/BCL2/BCL2L1/BCL2L11/CASP8/CLU/DIABLO/E2F1/HGF/HIF1A/HTRA2/MMP9/MSH2/MTOR/MUC1/NOL3/PARK7/RXRA/SOD2/TP53/TP53BP2/TYMS/XAF1	25
DOID:263	kidney cancer	30/320	437/8007	0.00249538	0.0281936	0.0224575	AGMAT/AIFM1/AKT1/APAF1/BAD/BCL2/BCL2L1/BCL2L11/CASP8/CLU/CYP1B1/DIABLO/E2F1/FBXW7/HGF/HIF1A/HTRA2/MMP9/MSH2/MTOR/MUC1/NOL3/PARK7/PRKCD/RXRA/SOD2/TP53/TP53BP2/TYMS/XAF1	30
DOID:4451	renal carcinoma	27/320	380/8007	0.0025248	0.0281936	0.0224575	AGMAT/AKT1/APAF1/BCL2/BCL2L1/BCL2L11/CASP8/CLU/CYP1B1/DIABLO/E2F1/HGF/HIF1A/HTRA2/MMP9/MSH2/MTOR/MUC1/NOL3/PARK7/PRKCD/RXRA/SOD2/TP53/TP53BP2/TYMS/XAF1	27
DOID:3996	urinary system cancer	33/320	500/8007	0.00289104	0.031754	0.0252935	AGMAT/AIFM1/AKT1/APAF1/BAD/BCL2/BCL2L1/BCL2L11/BIRC3/CASP8/CLU/CYP1B1/DIABLO/E2F1/FBXW7/GSTP1/HGF/HIF1A/HTRA2/MMP9/MSH2/MTOR/MUC1/NOL3/PARK7/PRKCD/RXRA/SOD2/TP53/TP53BP2/TYMS/XAF1/YWHAB	33
DOID:3083	chronic obstructive pulmonary disease	18/320	220/8007	0.003025	0.0325389	0.0259186	BCL2/CKMT1B/CYP1B1/GCLM/GSR/GSTO1/GSTP1/GZMA/HGF/HIF1A/MAPK14/MMP9/PARK7/PARP1/SIRT1/SIRT2/SOD1/SOD2	18
DOID:1037	lymphoblastic leukemia	30/320	443/8007	0.00305963	0.0325389	0.0259186	ABCG2/ABL1/AKT1/BCL2/BCL2L1/BCL2L11/BIRC2/BIRC3/CASP8/CRYZ/DHFR/FBXW7/GSR/GSTP1/HCLS1/HGF/ME2/MMP9/MTRR/MUC1/PARP1/PMAIP1/PRKACA/PRKCD/RAP1GDS1/TFRC/TP53/TP73/TYMS/XAF1	30
DOID:10283	prostate cancer	29/320	425/8007	0.00320653	0.033136	0.0263943	ABCE1/AIFM1/AKT1/ARG2/BAD/BCL2/BCL2L1/BIRC3/CASP8/ELAC2/FHIT/GSTP1/HGF/HIF1A/HSPD1/MAOA/MAPK8/MMP9/MSH2/MTRR/MUC1/PRKCD/RNASEL/RXRA/SOD1/SOD2/SQSTM1/TP53/TYMP	29
DOID:2600	laryngeal carcinoma	5/320	26/8007	0.00325097	0.033136	0.0263943	BAD/BCL2/CASP3/MMP9/MSH2	5
DOID:231	motor neuron disease	16/320	187/8007	0.00326414	0.033136	0.0263943	AIFM1/APEX1/CASP3/GSTP1/HGF/HTRA2/KIF1B/MAPK14/MMP9/PARK7/PARP1/SOD1/SPG7/TK2/UBA1/VCP	16
DOID:10286	prostate carcinoma	12/320	122/8007	0.00339699	0.0339699	0.0270585	BCL2/CASP8/FHIT/GSTP1/HGF/MAPK8/MSH2/RXRA/SOD2/SQSTM1/TP53/TYMP	12
DOID:3620	central nervous system cancer	12/320	124/8007	0.00388211	0.0382502	0.030468	ALPL/BCL2/CASP8/MMP9/MSH2/MTRR/SFN/TP53/TP73/YWHAB/YWHAE/YWHAQ	12
DOID:1273	respiratory syncytial virus infectious disease	4/320	17/8007	0.00394149	0.0382724	0.0304856	GZMA/GZMB/MMP9/OAS1	4
DOID:3717	gastric adenocarcinoma	10/320	94/8007	0.00415389	0.0397587	0.0316695	APEX1/BCL2/CASP3/CASP9/HIF1A/HK2/MTOR/PHB/SOD1/TP53	10
DOID:1793	pancreatic cancer	23/320	319/8007	0.00433048	0.0408651	0.0325508	AKT1/BCL2/BNIP3/CASP8/CYP1B1/E2F1/FBXW7/HGF/HIF1A/KLK6/MMP9/MSH2/MTRR/MUC1/PARK7/RNASEL/SH3GLB1/SOD2/TGM2/TP53/TP73/TYMP/TYMS	23
DOID:120	female reproductive organ cancer	30/320	455/8007	0.00452016	0.0420626	0.0335047	ABCG2/ACADVL/AKT1/BCL2/BECN1/BIRC2/CASP3/CASP4/CDK1/DIABLO/GSTP1/HIF1A/IFI27/KLK6/MAPK14/MMP9/MSH2/MTOR/MUC1/SDHC/SDHD/SFN/SOD2/STK11/TGM2/TP53/TXN/TYMP/TYMS/WWOX	30
DOID:4896	bile duct adenocarcinoma	12/320	128/8007	0.0050194	0.0448865	0.035754	AKT1/BCL2/FHIT/MMP9/MSH2/MTOR/MUC1/PRKCA/SFN/TP53/TYMP/WWOX	12
DOID:4947	cholangiocarcinoma	12/320	128/8007	0.0050194	0.0448865	0.035754	AKT1/BCL2/FHIT/MMP9/MSH2/MTOR/MUC1/PRKCA/SFN/TP53/TYMP/WWOX	12
DOID:1781	thyroid cancer	17/320	213/8007	0.00502461	0.0448865	0.035754	AKT1/APEX1/BCL2/FHIT/HIF1A/MAPK8/MFF/MMP9/MTOR/MUC1/RXRA/SDHC/SDHD/SOD2/TFRC/TP53/TXN	17
DOID:0060122	integumentary system cancer	10/320	98/8007	0.00559381	0.0486734	0.0387705	AKT1/BCL2L1/CASP3/MAPK14/MMP9/MSH2/MUC1/NDUFA1/SOD2/TP53	10
DOID:4159	skin cancer	10/320	98/8007	0.00559381	0.0486734	0.0387705	AKT1/BCL2L1/CASP3/MAPK14/MMP9/MSH2/MUC1/NDUFA1/SOD2/TP53	10
DOID:12558	chronic progressive external ophthalmoplegia	3/320	10/8007	0.00615434	0.0515426	0.0410559	POLG/POLRMT/TFAM	3
DOID:5723	optic atrophy	3/320	10/8007	0.00615434	0.0515426	0.0410559	LETM1/MFN2/OPA3	3
DOID:705	leber hereditary optic neuropathy	3/320	10/8007	0.00615434	0.0515426	0.0410559	NDUFA1/OPA3/TP53	3
DOID:3963	thyroid carcinoma	16/320	200/8007	0.00626553	0.051826	0.0412817	AKT1/APEX1/BCL2/FHIT/HIF1A/MAPK8/MFF/MMP9/MTOR/MUC1/RXRA/SDHC/SDHD/TFRC/TP53/TXN	16
DOID:4905	pancreatic carcinoma	18/320	237/8007	0.00658849	0.0538328	0.0428801	AKT1/BCL2/CYP1B1/E2F1/FBXW7/HGF/HIF1A/KLK6/MMP9/MSH2/MUC1/PARK7/SH3GLB1/TGM2/TP53/TP73/TYMP/TYMS	18
DOID:4961	bone marrow disease	6/320	43/8007	0.00679973	0.0548894	0.0437218	ABL1/BCL2L1/HGF/IDH1/IDH2/MMP9	6
DOID:8029	sporadic breast cancer	5/320	31/8007	0.00713362	0.0564437	0.0449599	APEX1/GSTP1/HIF1A/SOD2/TP53	5
DOID:2645	benign mesothelioma	7/320	57/8007	0.0072405	0.0564437	0.0449599	AKT1/BIRC3/CASP3/MMP9/MUC1/SOD2/TP53	7
DOID:1532	pleural disease	4/320	20/8007	0.00730036	0.0564437	0.0449599	HIF1A/MMP9/SOD1/TP53	4
DOID:3908	non-small cell lung carcinoma	28/320	431/8007	0.00732926	0.0564437	0.0449599	ABCG2/AKT1/BAD/BCL2/BCL2L1/CASP9/CYP1B1/DIABLO/E2F1/EYA2/FHIT/GSTP1/GZMB/HGF/HIF1A/MMP9/MSH2/MTOR/MUC1/PRKCA/PRKCD/RAP1GDS1/SOD2/STK11/TP53/TP73/TYMP/WWOX	28
