# Supplementary material for: Identification and validation of a novel mitochondrion-related gene signature for diagnosis and immune infiltration in sepsis
Source: Front Immunol. 2023 Jun 15;14:1196306. doi: 10.3389/fimmu.2023.1196306 (PMC10310918; doi:10.3389/fimmu.2023.1196306)
Supplement: Supplementary file 8 [file Table_7.xlsx]

## Sheet: net.network-2023-2-15
Table S7. ceRNA networks
Node1	Node2	Interaction
PID1	hsa-miR-4263	mRNA
IFIT2	hsa-miR-32-5p	mRNA
FLVCR1	hsa-miR-577	mRNA
PID1	hsa-miR-214-3p	mRNA
IFIT2	hsa-miR-320b	mRNA
MAPK14	hsa-miR-4251	mRNA
PID1	hsa-miR-15a-5p	mRNA
IFIT2	hsa-miR-154-5p	mRNA
CS	hsa-miR-1264	mRNA
MAPK14	hsa-miR-539-5p	mRNA
MAPK14	hsa-miR-22-3p	mRNA
PID1	hsa-miR-424-5p	mRNA
MAPK14	hsa-miR-1258	mRNA
FLVCR1	hsa-miR-1283	mRNA
FLVCR1	hsa-miR-548n	mRNA
FLVCR1	hsa-miR-509-3-5p	mRNA
CS	hsa-miR-496	mRNA
IFIT2	hsa-miR-302c-5p	mRNA
FLVCR1	hsa-miR-548p	mRNA
CS	hsa-miR-148b-3p	mRNA
MAPK14	hsa-miR-3130-3p	mRNA
CS	hsa-miR-548b-5p	mRNA
FLVCR1	hsa-miR-1305	mRNA
MAPK14	hsa-miR-765	mRNA
PID1	hsa-miR-497-5p	mRNA
CYP1B1	hsa-miR-409-5p	mRNA
CS	hsa-miR-765	mRNA
IFIT2	hsa-miR-221-3p	mRNA
IFIT2	hsa-miR-4307	mRNA
PID1	hsa-miR-943	mRNA
IFIT2	hsa-miR-1827	mRNA
MAPK14	hsa-miR-3126-5p	mRNA
CYP1B1	hsa-miR-27b-3p	mRNA
PID1	hsa-miR-3170	mRNA
FLVCR1	hsa-miR-590-3p	mRNA
CS	hsa-miR-4283	mRNA
FLVCR1	hsa-miR-873-5p	mRNA
IFIT2	hsa-miR-363-3p	mRNA
IFIT2	hsa-miR-1228-3p	mRNA
PID1	hsa-miR-16-5p	mRNA
MAPK14	hsa-miR-607	mRNA
MAPK14	hsa-miR-338-5p	mRNA
PID1	hsa-miR-506-3p	mRNA
MAPK14	hsa-miR-527	mRNA
MAPK14	hsa-miR-646	mRNA
IFIT2	hsa-miR-1233-3p	mRNA
PID1	hsa-miR-15b-5p	mRNA
CS	hsa-miR-3190-3p	mRNA
MAPK14	hsa-miR-320e	mRNA
CYP1B1	hsa-miR-548x-3p	mRNA
PID1	hsa-miR-517-5p	mRNA
CYP1B1	hsa-miR-513a-5p	mRNA
MAPK14	hsa-miR-4291	mRNA
PID1	hsa-miR-3179	mRNA
CYP1B1	hsa-miR-4282	mRNA
MAPK14	hsa-miR-124-5p	mRNA
CYP1B1	hsa-miR-362-5p	mRNA
PID1	hsa-miR-1207-3p	mRNA
CYP1B1	hsa-miR-3163	mRNA
IFIT2	hsa-miR-25-3p	mRNA
CS	hsa-miR-548h-5p	mRNA
CYP1B1	hsa-miR-302b-5p	mRNA
MAPK14	hsa-miR-19b-3p	mRNA
CYP1B1	hsa-miR-16-2-3p	mRNA
MAPK14	hsa-miR-4288	mRNA
CYP1B1	hsa-miR-323b-5p	mRNA
CS	hsa-miR-548d-5p	mRNA
PID1	hsa-miR-21-5p	mRNA
PID1	hsa-miR-127-5p	mRNA
FLVCR1	hsa-miR-30c-5p	mRNA
IFIT2	hsa-miR-4269	mRNA
CYP1B1	hsa-miR-3119	mRNA
CYP1B1	hsa-miR-429	mRNA
FLVCR1	hsa-miR-888-5p	mRNA
CYP1B1	hsa-miR-222-5p	mRNA
FLVCR1	hsa-miR-466	mRNA
IFIT2	hsa-miR-3163	mRNA
CS	hsa-miR-630	mRNA
FLVCR1	hsa-miR-30b-5p	mRNA
IFIT2	hsa-miR-604	mRNA
FLVCR1	hsa-miR-630	mRNA
CYP1B1	hsa-miR-934	mRNA
CYP1B1	hsa-miR-148b-5p	mRNA
FLVCR1	hsa-miR-26b-5p	mRNA
CYP1B1	hsa-miR-590-3p	mRNA
FLVCR1	hsa-miR-513a-3p	mRNA
MAPK14	hsa-miR-27a-3p	mRNA
CYP1B1	hsa-miR-154-5p	mRNA
IFIT2	hsa-miR-659-3p	mRNA
CYP1B1	hsa-miR-148a-5p	mRNA
MAPK14	hsa-miR-2278	mRNA
CYP1B1	hsa-miR-222-3p	mRNA
CS	hsa-miR-548w	mRNA
PID1	hsa-miR-124-5p	mRNA
CS	hsa-miR-1914-5p	mRNA
IFIT2	hsa-miR-377-3p	mRNA
FLVCR1	hsa-miR-337-3p	mRNA
PID1	hsa-miR-3154	mRNA
CS	hsa-miR-1267	mRNA
CYP1B1	hsa-miR-548n	mRNA
PID1	hsa-miR-3133	mRNA
MAPK14	hsa-miR-582-5p	mRNA
CYP1B1	hsa-miR-548l	mRNA
CS	hsa-miR-559	mRNA
PID1	hsa-miR-211-5p	mRNA
CS	hsa-miR-145-3p	mRNA
CS	hsa-miR-940	mRNA
CYP1B1	hsa-miR-548a-3p	mRNA
MAPK14	hsa-miR-764	mRNA
CS	hsa-miR-548i	mRNA
CYP1B1	hsa-miR-200c-3p	mRNA
CYP1B1	hsa-miR-1260a	mRNA
CYP1B1	hsa-miR-559	mRNA
PID1	hsa-miR-3182	mRNA
PID1	hsa-miR-302f	mRNA
IFIT2	hsa-miR-892b	mRNA
CYP1B1	hsa-miR-4297	mRNA
MAPK14	hsa-miR-499a-3p	mRNA
CS	hsa-miR-3161	mRNA
PID1	hsa-miR-543	mRNA
CS	hsa-miR-19b-3p	mRNA
PID1	hsa-miR-9-3p	mRNA
CYP1B1	hsa-miR-27a-3p	mRNA
PID1	hsa-miR-548x-3p	mRNA
IFIT2	hsa-miR-125a-3p	mRNA
FLVCR1	hsa-miR-133b	mRNA
FLVCR1	hsa-miR-514b-5p	mRNA
FLVCR1	hsa-miR-142-3p	mRNA
CYP1B1	hsa-miR-1264	mRNA
PID1	hsa-miR-657	mRNA
CS	hsa-miR-2053	mRNA
MAPK14	hsa-miR-4326	mRNA
CS	hsa-let-7f-2-3p	mRNA
IFIT2	hsa-miR-374a-3p	mRNA
CS	hsa-miR-548c-5p	mRNA
IFIT2	hsa-miR-367-3p	mRNA
FLVCR1	hsa-miR-200b-5p	mRNA
FLVCR1	hsa-miR-338-5p	mRNA
MAPK14	hsa-miR-545-3p	mRNA
FLVCR1	hsa-miR-551b-5p	mRNA
PID1	hsa-miR-4256	mRNA
FLVCR1	hsa-miR-509-5p	mRNA
FLVCR1	hsa-miR-1179	mRNA
CS	hsa-miR-548d-3p	mRNA
MAPK14	hsa-miR-766-3p	mRNA
CS	hsa-miR-548a-5p	mRNA
MAPK14	hsa-miR-340-5p	mRNA
CYP1B1	hsa-miR-490-3p	mRNA
CS	hsa-miR-148a-3p	mRNA
CS	hsa-miR-1911-3p	mRNA
CS	hsa-miR-33b-3p	mRNA
CS	hsa-miR-548x-3p	mRNA
CS	hsa-miR-590-3p	mRNA
MAPK14	hsa-miR-145-3p	mRNA
IFIT2	hsa-miR-645	mRNA
PID1	hsa-miR-3157-5p	mRNA
PID1	hsa-miR-195-5p	mRNA
CS	hsa-miR-515-3p	mRNA
MAPK14	hsa-miR-1303	mRNA
PID1	hsa-miR-186-5p	mRNA
FLVCR1	hsa-miR-3148	mRNA
FLVCR1	hsa-miR-30d-5p	mRNA
CYP1B1	hsa-miR-377-3p	mRNA
FLVCR1	hsa-miR-200a-5p	mRNA
CYP1B1	hsa-miR-150-3p	mRNA
CS	hsa-miR-19a-3p	mRNA
CYP1B1	hsa-miR-563	mRNA
MAPK14	hsa-miR-24-3p	mRNA
PID1	hsa-miR-223-5p	mRNA
IFIT2	hsa-miR-16-2-3p	mRNA
MAPK14	hsa-miR-1270	mRNA
CYP1B1	hsa-miR-501-5p	mRNA
CS	hsa-miR-4261	mRNA
PID1	hsa-miR-548d-3p	mRNA
MAPK14	hsa-miR-346	mRNA
PID1	hsa-miR-1265	mRNA
IFIT2	hsa-miR-662	mRNA
CYP1B1	hsa-miR-221-3p	mRNA
CYP1B1	hsa-miR-31-3p	mRNA
CYP1B1	hsa-miR-182-5p	mRNA
IFIT2	hsa-miR-3120-3p	mRNA
IFIT2	hsa-miR-4291	mRNA
CS	hsa-miR-335-3p	mRNA
PID1	hsa-miR-623	mRNA
MAPK14	hsa-miR-421	mRNA
CYP1B1	hsa-miR-875-3p	mRNA
MAPK14	hsa-miR-3176	mRNA
MAPK14	hsa-miR-506-3p	mRNA
IFIT2	hsa-miR-29b-2-5p	mRNA
FLVCR1	hsa-miR-595	mRNA
FLVCR1	hsa-miR-1183	mRNA
FLVCR1	hsa-miR-1297	mRNA
CYP1B1	hsa-miR-548c-3p	mRNA
CYP1B1	hsa-miR-2355-5p	mRNA
CYP1B1	hsa-miR-583	mRNA
PID1	hsa-miR-532-3p	mRNA
MAPK14	hsa-miR-486-3p	mRNA
MAPK14	hsa-miR-185-5p	mRNA
MAPK14	hsa-miR-518a-5p	mRNA
FLVCR1	hsa-miR-3065-5p	mRNA
CYP1B1	hsa-miR-3148	mRNA
PID1	hsa-miR-630	mRNA
PID1	hsa-miR-590-5p	mRNA
CYP1B1	hsa-miR-1260b	mRNA
MAPK14	hsa-miR-155-3p	mRNA
CYP1B1	hsa-miR-548k	mRNA
CYP1B1	hsa-miR-302d-5p	mRNA
MAPK14	hsa-miR-589-5p	mRNA
MAPK14	hsa-miR-1279	mRNA
CS	hsa-miR-4314	mRNA
MAPK14	hsa-miR-513a-5p	mRNA
FLVCR1	hsa-miR-1262	mRNA
CYP1B1	hsa-miR-1179	mRNA
PID1	hsa-miR-761	mRNA
MAPK14	hsa-miR-19a-3p	mRNA
PID1	hsa-miR-3121-3p	mRNA
CYP1B1	hsa-miR-607	mRNA
CYP1B1	hsa-miR-4272	mRNA
CS	hsa-miR-1226-5p	mRNA
IFIT2	hsa-miR-647	mRNA
CS	hsa-miR-519e-3p	mRNA
CYP1B1	hsa-miR-200b-3p	mRNA
FLVCR1	hsa-miR-586	mRNA
CYP1B1	hsa-miR-3121-3p	mRNA
FLVCR1	hsa-miR-26a-5p	mRNA
CYP1B1	hsa-miR-4314	mRNA
FLVCR1	hsa-miR-3132	mRNA
IFIT2	hsa-miR-409-3p	mRNA
IFIT2	hsa-miR-222-3p	mRNA
IFIT2	hsa-miR-195-3p	mRNA
MAPK14	hsa-miR-27b-3p	mRNA
FLVCR1	hsa-miR-513c-5p	mRNA
PID1	hsa-miR-204-5p	mRNA
CYP1B1	hsa-miR-195-3p	mRNA
GAS6-AS1	hsa-miR-765	lncRNA
RP11-10J21.4	hsa-miR-125a-3p	lncRNA
MUC19	hsa-miR-1207-3p	lncRNA
CDR1-AS	hsa-miR-875-3p	lncRNA
LA16c-306A4.2	hsa-miR-214-3p	lncRNA
RP11-830F9.6	hsa-miR-125a-3p	lncRNA
LINC00917	hsa-miR-125a-3p	lncRNA
RP11-10J21.4	hsa-miR-27a-3p	lncRNA
RP11-210M15.1	hsa-miR-1228-3p	lncRNA
CITF22-1A6.3	hsa-miR-1228-3p	lncRNA
AC097468.4	hsa-miR-125a-3p	lncRNA
AC079779.7	hsa-miR-421	lncRNA
AC069257.8	hsa-miR-223-5p	lncRNA
CITF22-1A6.3	hsa-miR-148a-3p	lncRNA
RP11-102K13.5	hsa-miR-24-3p	lncRNA
LINC01070	hsa-miR-545-3p	lncRNA
C10orf91	hsa-miR-486-3p	lncRNA
CH507-216K13.2	hsa-miR-125a-3p	lncRNA
LL22NC03-27C5.1	hsa-miR-377-3p	lncRNA
CTC-265F19.1	hsa-miR-185-5p	lncRNA
LINC01070	hsa-miR-766-3p	lncRNA
RP11-138B4.1	hsa-miR-765	lncRNA
RP5-894D12.5	hsa-miR-873-5p	lncRNA
AC092657.2	hsa-miR-185-5p	lncRNA
RP11-99L13.2	hsa-miR-186-5p	lncRNA
RP3-323A16.1	hsa-miR-223-5p	lncRNA
RP11-326C3.10	hsa-miR-1207-3p	lncRNA
RP11-326C3.10	hsa-miR-22-3p	lncRNA
LINC01106	hsa-miR-24-3p	lncRNA
RP11-102K13.5	hsa-miR-873-5p	lncRNA
RP4-737E23.2	hsa-miR-499a-3p	lncRNA
RP11-54O7.17	hsa-miR-2355-5p	lncRNA
RP4-737E23.2	hsa-miR-1228-3p	lncRNA
RP11-326C3.14	hsa-miR-1207-3p	lncRNA
RP4-737E23.2	hsa-miR-377-3p	lncRNA
TP73-AS1	hsa-miR-1207-3p	lncRNA
RP4-539M6.22	hsa-miR-214-3p	lncRNA
FAM182A	hsa-miR-125a-3p	lncRNA
AATBC	hsa-miR-185-5p	lncRNA
RP11-627G23.1	hsa-miR-765	lncRNA
RP13-507P19.2	hsa-miR-766-3p	lncRNA
RP13-507P19.2	hsa-miR-33b-3p	lncRNA
LA16c-306A4.2	hsa-miR-148a-3p	lncRNA
RP11-526P6.1	hsa-miR-362-5p	lncRNA
RP11-429B14.4	hsa-miR-543	lncRNA
MIR325HG	hsa-miR-186-5p	lncRNA
MUC19	hsa-miR-766-3p	lncRNA
CTD-3138B18.5	hsa-miR-377-3p	lncRNA
RP11-326C3.14	hsa-miR-22-3p	lncRNA
CTD-2008P7.3	hsa-miR-766-3p	lncRNA
RP11-210M15.1	hsa-miR-377-3p	lncRNA
RP13-580B18.4	hsa-miR-766-3p	lncRNA
AC078942.1	hsa-miR-766-3p	lncRNA
SLC8A1-AS1	hsa-miR-335-3p	lncRNA
RP11-210M15.1	hsa-miR-499a-3p	lncRNA
PCBP3-OT1	hsa-miR-875-3p	lncRNA
MUC2	hsa-miR-323b-5p	lncRNA
RP11-94C24.13	hsa-miR-486-3p	lncRNA
RP11-717I24.1	hsa-miR-148a-3p	lncRNA
LINC01002	hsa-miR-377-3p	lncRNA
RP11-384K6.6	hsa-miR-185-5p	lncRNA
FAM182A	hsa-miR-499a-3p	lncRNA
LINC01165	hsa-miR-421	lncRNA
FLJ35934	hsa-miR-185-5p	lncRNA
CTB-60B18.18	hsa-miR-1226-5p	lncRNA
AP001476.4	hsa-miR-943	lncRNA
LINC01165	hsa-miR-545-3p	lncRNA
CTD-3138B18.5	hsa-miR-1228-3p	lncRNA
MUC2	hsa-miR-142-3p	lncRNA
RP11-1217F2.15	hsa-miR-766-3p	lncRNA
CH507-216K13.2	hsa-miR-499a-3p	lncRNA
LINC00689	hsa-miR-223-5p	lncRNA
CTD-3193O13.12	hsa-miR-766-3p	lncRNA
RP4-539M6.22	hsa-miR-873-5p	lncRNA
RP1-182D15.2	hsa-miR-148a-3p	lncRNA
RP11-426C22.4	hsa-miR-223-5p	lncRNA
SNHG14	hsa-miR-148a-3p	lncRNA
XX-C2158C6.3	hsa-miR-490-3p	lncRNA
LINC00613	hsa-miR-186-5p	lncRNA
RP11-269G24.6	hsa-miR-185-5p	lncRNA
HPVC1	hsa-miR-223-5p	lncRNA
RP11-449D8.5	hsa-miR-27a-3p	lncRNA
RP11-85G18.6	hsa-miR-766-3p	lncRNA
AC018816.3	hsa-miR-539-5p	lncRNA
DYX1C1-CCPG1	hsa-miR-186-5p	lncRNA
LINC01022	hsa-miR-766-3p	lncRNA
TTLL10-AS1	hsa-miR-214-3p	lncRNA
RP11-333E1.2	hsa-miR-873-5p	lncRNA
AC011284.3	hsa-miR-145-3p	lncRNA
RP11-64K12.8	hsa-miR-875-3p	lncRNA
CTD-2006K23.1	hsa-miR-1207-3p	lncRNA
AC015849.16	hsa-miR-214-3p	lncRNA
RP11-243A14.1	hsa-miR-223-5p	lncRNA
FRMPD3-AS1	hsa-miR-875-3p	lncRNA
TMEM9B-AS1	hsa-miR-214-3p	lncRNA
RP11-154D6.1	hsa-miR-186-5p	lncRNA
RP11-142C4.6	hsa-miR-766-3p	lncRNA
LINC01123	hsa-miR-27a-3p	lncRNA
CTA-280A3.2	hsa-miR-185-5p	lncRNA
LINC01002	hsa-miR-766-3p	lncRNA
ST20-AS1	hsa-miR-765	lncRNA
LINC00686	hsa-miR-125a-3p	lncRNA
RP11-159D12.10	hsa-miR-185-5p	lncRNA
RP11-22A3.2	hsa-miR-186-5p	lncRNA
KCNQ1OT1	hsa-miR-1207-3p	lncRNA
LINC00240	hsa-miR-590-3p	lncRNA
LINC00265	hsa-miR-185-5p	lncRNA
SFTPD-AS1	hsa-miR-186-5p	lncRNA
RP11-526P6.1	hsa-miR-490-3p	lncRNA
LINC00588	hsa-miR-1207-3p	lncRNA
RP11-34P13.7	hsa-miR-182-5p	lncRNA
CTA-392E5.1	hsa-miR-335-3p	lncRNA
AC005614.3	hsa-miR-590-3p	lncRNA
RP11-325F22.2	hsa-miR-127-5p	lncRNA
ZNF883	hsa-miR-539-5p	lncRNA
CTD-2311B13.1	hsa-miR-766-3p	lncRNA
CTC-435M10.10	hsa-miR-539-5p	lncRNA
CTC-338M12.9	hsa-miR-766-3p	lncRNA
AC113607.3	hsa-miR-543	lncRNA
FENDRR	hsa-miR-182-5p	lncRNA
RP11-474P2.6	hsa-miR-513a-3p	lncRNA
ZNF883	hsa-miR-499a-3p	lncRNA
LINC01043	hsa-miR-1228-3p	lncRNA
AP001631.9	hsa-miR-766-3p	lncRNA
RP11-256I23.1	hsa-miR-1226-5p	lncRNA
AC005324.6	hsa-miR-765	lncRNA
RP11-146D12.2	hsa-miR-335-3p	lncRNA
AC010524.2	hsa-miR-182-5p	lncRNA
RP11-335L23.4	hsa-miR-335-3p	lncRNA
TTN-AS1	hsa-miR-766-3p	lncRNA
RP11-96L7.2	hsa-miR-873-5p	lncRNA
LINC01002	hsa-miR-1228-3p	lncRNA
RP11-161M6.2	hsa-miR-2355-5p	lncRNA
RP11-762H8.4	hsa-miR-590-3p	lncRNA
RP11-483P21.6	hsa-miR-15a-5p	lncRNA
RP1-288H2.2	hsa-miR-186-5p	lncRNA
CTD-2281E23.1	hsa-miR-27a-3p	lncRNA
AC137934.1	hsa-miR-490-3p	lncRNA
AC079799.2	hsa-miR-888-5p	lncRNA
CTC-242N15.1	hsa-miR-214-3p	lncRNA
AC005481.5	hsa-miR-1207-3p	lncRNA
RP13-895J2.3	hsa-miR-873-5p	lncRNA
ATP2A1-AS1	hsa-miR-765	lncRNA
AC124997.1	hsa-miR-186-5p	lncRNA
AC006548.28	hsa-miR-590-3p	lncRNA
LINC01122	hsa-miR-335-3p	lncRNA
AC093639.1	hsa-miR-590-3p	lncRNA
RP11-655H13.2	hsa-miR-1226-5p	lncRNA
CTD-3099C6.5	hsa-miR-766-3p	lncRNA
NR2F1-AS1	hsa-miR-214-3p	lncRNA
LINC00869	hsa-miR-340-5p	lncRNA
CTB-35F21.1	hsa-miR-127-5p	lncRNA
CTD-2410N18.4	hsa-miR-186-5p	lncRNA
CTC-321K16.1	hsa-miR-214-3p	lncRNA
SATB1-AS1	hsa-miR-539-5p	lncRNA
RP11-96K19.4	hsa-miR-335-3p	lncRNA
AJ003147.8	hsa-miR-186-5p	lncRNA
LINC01539	hsa-miR-539-5p	lncRNA
CTD-3099C6.5	hsa-miR-943	lncRNA
LINC01165	hsa-miR-24-3p	lncRNA
LA16c-306A4.2	hsa-miR-2355-5p	lncRNA
CTD-3046C4.1	hsa-miR-186-5p	lncRNA
RP11-982M15.8	hsa-miR-125a-3p	lncRNA
RP11-13K12.1	hsa-miR-124-5p	lncRNA
RP11-227H15.4	hsa-miR-186-5p	lncRNA
LINC00689	hsa-miR-125a-3p	lncRNA
CTD-2008P7.1	hsa-miR-766-3p	lncRNA
PKD1P6	hsa-miR-374a-3p	lncRNA
LL22NC03-N64E9.1	hsa-miR-513a-3p	lncRNA
SSTR5-AS1	hsa-miR-185-5p	lncRNA
RP11-598F7.3	hsa-miR-539-5p	lncRNA
LINC00662	hsa-miR-186-5p	lncRNA
CTD-2561J22.5	hsa-miR-590-3p	lncRNA
CTD-2521M24.5	hsa-miR-518a-5p	lncRNA
CTB-181F24.1	hsa-miR-186-5p	lncRNA
RP4-751H13.7	hsa-miR-1207-3p	lncRNA
ABHD11-AS1	hsa-miR-766-3p	lncRNA
RP4-539M6.22	hsa-miR-486-3p	lncRNA
AC009299.3	hsa-miR-513a-3p	lncRNA
LA16c-60D12.2	hsa-miR-590-3p	lncRNA
CTD-2291D10.2	hsa-miR-125a-3p	lncRNA
AC005481.5	hsa-miR-22-3p	lncRNA
RP11-374A4.1	hsa-miR-340-5p	lncRNA
AC078942.1	hsa-miR-27a-3p	lncRNA
AC078942.1	hsa-miR-24-3p	lncRNA
RP11-458F8.4	hsa-miR-185-5p	lncRNA
EGFLAM-AS3	hsa-miR-539-5p	lncRNA
RP11-570L14.2	hsa-miR-765	lncRNA
LINC01304	hsa-miR-214-3p	lncRNA
SNHG14	hsa-miR-186-5p	lncRNA
RP11-638L3.1	hsa-miR-590-3p	lncRNA
RP11-830F9.6	hsa-miR-764	lncRNA
CTB-186H2.3	hsa-miR-532-3p	lncRNA
LINC01002	hsa-miR-532-3p	lncRNA
RP11-458F8.4	hsa-miR-940	lncRNA
RP3-470B24.5	hsa-miR-509-3-5p	lncRNA
RP11-347H15.4	hsa-miR-766-3p	lncRNA
FAM230B	hsa-let-7f-2-3p	lncRNA
LINC00685	hsa-miR-532-3p	lncRNA
RP11-34P13.7	hsa-miR-15a-5p	lncRNA
AP001476.4	hsa-miR-940	lncRNA
LINC00265	hsa-miR-940	lncRNA
